# Supplementary material for: Shared genetic background between children and adults with attention deficit/hyperactivity disorder
Source: Neuropsychopharmacology. 2020 Apr 12;45(10):1617–26. doi: 10.1038/s41386-020-0664-5 (PMC7419307; doi:10.1038/s41386-020-0664-5)
Supplement: Supplementary file 2 — Supplementary tables [file 41386_2020_664_MOESM2_ESM.xls]

## Sheet: Suppl Table 1
Supplementary Table 1- Sample description, quality control filters and more details for each new cohort included in the present study
Consortium	Sample	Cases	% Female cases	Mean age (SD) cases	Controls	% Female controls	Mean age (SD) controls	% Overlap with Demontis and Walters et al. (2019) Cohorts	Sample design	Genotyping chip	Exclusion criteria					Imputation software	1000 genomes reference panel	Covariates	Literature
											Individual call rate	MAF	SNP call rate	P HWE_cases	P HWE_controls
Adult cohorts
IMpACT	Brazil	417	46.5	33,54y (10,82)	463	52.1	29,37y (8,73)	0	Case-control	Illumina Infinium PsychArray-24 v1.1	<98%	<1%	<98%	1e-06	1e-10	IMPUTE2	phase1	Sex, PC1-PC10, PC17	New
iPSYCH	Denmark	3841	41.27	23,42y (3,426)	11707	49.71	28,34y (3,67)	95.35	Case-control	Illumina Infinium PsychArray-24 v1.1	<95%	<1%	<98%	1e-06	1e-10	IMPUTE2	phase3	Sex, PC1-PC10, genotyping wave	Demontis and Walters et al., 2019
IMpACT	Germany	552	54.24	35,49y (10,49)	1062	51.63	27,80y (7,98)	0	Case-control	Illumina Infinium PsychArray-24 v1.1	<95%	<1%	<99%	1e-06	1e-10	IMPUTE2	phase1	Sex, PC1-PC10	Reif et al., 2009
IMpACT	The Netherlands	124	59.68	40,95y (11,51)	112	58.04	40,64y (12,61)	0	Case-control	Illumina Infinium PsychArray-24 v1.1	<95%	<1%	<98%	1e-06	1e-10	MACH/minimach	phase1	Sex, PC1-PC10	New
PGC	Norway I	305	52.45	33y (9,58)	208	62.43	26y (6,77)	98.45	Case-control	Illumina Human OmniExpress-12v1-1_B array	<98%	<1%	<98%	1e-06	1e-10	IMPUTE2	phase1	Sex, PC1-PC10	Zayats et al., 2015
IMpACT	Norway II	390	50.34	36.55y (10,27)	354	62.28	29.18y (6,55)	0	Case-control	Illumina Infinium PsychArray-24 v1.1	<98%	<1%	<98%	1e-06	1e-10	IMPUTE2	phase1	Sex, PC1-PC10	New
PGC	Spain I	418	31.1	32,92y (10,46)	428	23.83	43,87y (14,23)	84.55	Case-control	Illumina HumanOmni1-Quad BeadChip	<95%	<1%	<98%	1e-06	1e-10	IMPUTE2	phase1	Sex, PC1-PC10	Sánchez-Mora et al., 2015
IMpACT	Spain II	126	33.33	32,71y (10,62)	126	43.65	43,03y (13,40)	0	Case-control	Illumina HumanOmni2.5-8 BeadChip	<95%	<1%	<98%	1e-06	1e-10	IMPUTE2	phase1	Sex, PC1-PC10	New
IMpACT	Spain III	359	31.76	32,58y (10,70)	1414	45.19	54,30y (16,19)	0	Case-control	Illumina Infinium PsychArray-24 v1.1	<95%	<1%	<98%	1e-06	1e-10	MINIMAC3	phase3	Sex, PC1-PC10	New
Children cohorts
IMpACT	Brazil	259	23.17	10,42y(3,271)	259	23.17	NA	0	Trios	Illumina Infinium PsychArray-24 v1.1	<95%	<1%	<98%	1e-06	1e-10	MINIMAC3	phase3	None	New
iPSYCH	Denmark	6462	21.48	9,29y (2,97)	5879	49.16	14,42y (1,91)	95.44	Case-control	Illumina Infinium PsychArray-24 v1.1	<95%	<1%	<98%	1e-06	1e-10	IMPUTE2	phase3	sex,PC1-PC10, genotyping wave	Demontis and Walters et al., 2019
IMpACT	Spain	430	20.23	10,72y (3,48)	639	24.1	11,14y (7,01)	0	Case-control	Illumina Infinium PsychArray-24 v1.1	<95%	<1%	<98%	1e-06	1e-10	MINIMAC3	phase3	Sex, PC1-PC10	New
REFERENCES
Demontis D, Walters RK, Martin J, et al. Discovery of the first genome-wide significant risk loci for attention deficit/hyperactivity disorder. Nat Genet 2019;51(1): 63–75
Reif A, Jacob CP, Rujescu D, et al. Influence of functional variant of neuronal nitric oxide synthase on impulsive behaviors in humans. Arch Gen Psychiatry 2019; 66(1): 41-50
Zayats T, Athanasiu L, Sonderby I, et al. Genome-Wide Analysis of Attention Deficit Hyperactivity Disorder in Norway. PLoS One 2015; 10(4): e0122501
Sánchez-Mora C, Ramos-Quiroga JA, Bosch R, et al. Case-control genome-wide association study of persistent attention-deficit hyperactivity disorder identifies FBXO33 as a novel susceptibility gene for the disorder. Neuropsychopharmacology 2015; 40(4):915-26

## Sheet: Suppl Table 4A
Supplementary Table 4A- Pathway analysis on persistent ADHD
FULL_NAME	NGENES	BETA	BETA_STD	SE	P	P_CORRECTED
REACTOME_COMPLEMENT_CASCADE	26	0.566	0.0215	0.199	0.0021882	0.6465
KEGG_PYRIMIDINE_METABOLISM	92	0.223	0.0159	0.0967	0.010617	0.7986
REACTOME_REGULATION_OF_RHEB_GTPASE_ACTIVITY_BY_AMPK	10	0.861	0.0203	0.322	0.0037562	0.819
BIOCARTA_D4GDI_PATHWAY	13	0.58	0.0156	0.257	0.011952	0.8205
KEGG_NICOTINATE_AND_NICOTINAMIDE_METABOLISM	24	0.393	0.0143	0.173	0.011572	0.8243
KEGG_ASTHMA	14	0.615	0.0171	0.274	0.012421	0.8438
KEGG_SYSTEMIC_LUPUS_ERYTHEMATOSUS	62	0.304	0.0178	0.138	0.014112	0.8775
BIOCARTA_CASPASE_PATHWAY	22	0.425	0.0148	0.204	0.018474	0.9197
REACTOME_INSULIN_SYNTHESIS_AND_PROCESSING	20	0.509	0.0169	0.203	0.0060912	0.9337
BIOCARTA_CLASSIC_PATHWAY	10	0.619	0.0146	0.309	0.022521	0.953
REACTOME_GLYCOPROTEIN_HORMONES	12	0.801	0.0207	0.326	0.006951	0.9548
KEGG_P53_SIGNALING_PATHWAY	66	0.226	0.0136	0.113	0.022911	0.962
BIOCARTA_HIVNEF_PATHWAY	54	0.25	0.0137	0.127	0.024703	0.9634
REACTOME_PEPTIDE_HORMONE_BIOSYNTHESIS	14	0.714	0.0199	0.299	0.0085137	0.9763
REACTOME_PYRIMIDINE_METABOLISM	24	0.428	0.0156	0.181	0.0090211	0.9804
REACTOME_PKB_MEDIATED_EVENTS	28	0.441	0.0174	0.187	0.0092663	0.9829
REACTOME_DOUBLE_STRAND_BREAK_REPAIR	21	0.51	0.0174	0.217	0.0094529	0.9843
GO_ENHANCER_BINDING	88	0.308	0.0215	0.101	0.0011319	0.9885
BIOCARTA_GABA_PATHWAY	9	0.642	0.0143	0.36	0.03729	0.99
REACTOME_INITIAL_TRIGGERING_OF_COMPLEMENT	10	0.901	0.0212	0.391	0.010665	0.9902
REACTOME_GABA_A_RECEPTOR_ACTIVATION	10	0.782	0.0184	0.343	0.011399	0.9927
REACTOME_G1_S_SPECIFIC_TRANSCRIPTION	16	0.463	0.0138	0.204	0.011425	0.9928
REACTOME_ENERGY_DEPENDENT_REGULATION_OF_MTOR_BY_LKB1_AMPK	17	0.538	0.0165	0.238	0.011763	0.9936
REACTOME_STEROID_HORMONES	28	0.403	0.0159	0.179	0.012262	0.9942
REACTOME_GABA_RECEPTOR_ACTIVATION	49	0.314	0.0163	0.142	0.013771	0.9963
KEGG_N_GLYCAN_BIOSYNTHESIS	45	0.271	0.0135	0.154	0.039255	0.9969
BIOCARTA_MTOR_PATHWAY	23	0.305	0.0109	0.185	0.049175	0.9972
REACTOME_MEIOTIC_SYNAPSIS	38	0.359	0.0165	0.165	0.014537	0.9973
KEGG_LYSOSOME	114	0.144	0.0114	0.084	0.043529	0.9981
KEGG_SPHINGOLIPID_METABOLISM	37	0.261	0.0118	0.155	0.045867	0.9986
REACTOME_BIOSYNTHESIS_OF_THE_N_GLYCAN_PRECURSOR_DOLICHOL_LIPID_LINKED_OLIGOSACCHARIDE_LLO_AND_TRANSFER_TO_A_NASCENT_PROTEIN	27	0.47	0.0182	0.219	0.01606	0.9988
REACTOME_ADHERENS_JUNCTIONS_INTERACTIONS	27	0.462	0.0179	0.219	0.017277	0.9994
BIOCARTA_CHEMICAL_PATHWAY	22	0.315	0.011	0.202	0.059345	0.9994
GO_PROTEIN_K63_LINKED_DEUBIQUITINATION	22	0.596	0.0208	0.21	0.002228	0.9996
BIOCARTA_ETC_PATHWAY	9	0.369	0.00824	0.245	0.066447	0.9997
BIOCARTA_BLYMPHOCYTE_PATHWAY	9	0.429	0.00957	0.289	0.069338	0.9997
BIOCARTA_MEF2D_PATHWAY	20	0.29	0.00964	0.214	0.087809	0.9998
BIOCARTA_RANKL_PATHWAY	14	0.353	0.00984	0.261	0.088008	0.9998
BIOCARTA_COMP_PATHWAY	14	0.373	0.0104	0.278	0.089605	0.9998
BIOCARTA_RB_PATHWAY	13	0.423	0.0113	0.316	0.090824	0.9998
REACTOME_FORMATION_OF_THE_HIV1_EARLY_ELONGATION_COMPLEX	29	0.386	0.0155	0.194	0.02353	0.9999
REACTOME_CREATION_OF_C4_AND_C2_ACTIVATORS	8	0.867	0.0183	0.442	0.024803	0.9999
REACTOME_MTORC1_MEDIATED_SIGNALLING	11	0.656	0.0162	0.339	0.026458	0.9999
REACTOME_MEIOSIS	66	0.246	0.0148	0.127	0.026789	0.9999
BIOCARTA_IL4_PATHWAY	10	0.441	0.0104	0.343	0.099377	0.9999
GO_PYRIMIDINE_NUCLEOSIDE_BIOSYNTHETIC_PROCESS	28	0.475	0.0187	0.171	0.0027781	1
GO_COMPLEMENT_ACTIVATION_ALTERNATIVE_PATHWAY	10	0.773	0.0182	0.279	0.0028353	1
GO_SUBPALLIUM_DEVELOPMENT	21	0.666	0.0227	0.242	0.0029489	1
GO_HEART_VALVE_FORMATION	12	0.654	0.0169	0.239	0.0030795	1
GO_POLE_PLASM	15	0.707	0.0204	0.271	0.0045911	1
GO_NEGATIVE_REGULATION_OF_OLIGODENDROCYTE_DIFFERENTIATION	13	0.752	0.0202	0.292	0.0049513	1
GO_PYRIMIDINE_CONTAINING_COMPOUND_BIOSYNTHETIC_PROCESS	37	0.383	0.0173	0.149	0.0050619	1
GO_AGGRESOME	32	0.421	0.0177	0.166	0.0054847	1
GO_LYTIC_VACUOLE_ORGANIZATION	48	0.329	0.0169	0.132	0.0062965	1
GO_STRIATUM_DEVELOPMENT	15	0.737	0.0212	0.295	0.006308	1
GO_AMIDE_BIOSYNTHETIC_PROCESS	468	0.106	0.0169	0.0434	0.0071014	1
GO_KERATINIZATION	50	0.382	0.0201	0.157	0.0075649	1
GO_GABA_RECEPTOR_COMPLEX	15	0.683	0.0197	0.282	0.0077251	1
GO_RNA_CAP_BINDING_COMPLEX	12	0.717	0.0185	0.296	0.0077601	1
GO_POSITIVE_REGULATION_OF_RNA_SPLICING	23	0.524	0.0187	0.22	0.0085472	1
GO_UTP_METABOLIC_PROCESS	11	0.752	0.0186	0.316	0.0086525	1
GO_RESPONSE_TO_SALT	16	0.544	0.0162	0.229	0.0087252	1
GO_REGULATION_OF_TRANSCRIPTION_INVOLVED_IN_CELL_FATE_COMMITMENT	19	0.519	0.0168	0.22	0.009273	1
GO_POSITIVE_REGULATION_OF_MACROPHAGE_ACTIVATION	12	0.565	0.0146	0.241	0.0095905	1
GO_GAMMA_AMINOBUTYRIC_ACID_SIGNALING_PATHWAY	20	0.574	0.0191	0.246	0.0098859	1
GO_REGULATION_OF_INTERLEUKIN_12_PRODUCTION	46	0.323	0.0163	0.139	0.0099031	1
GO_PRE_MRNA_BINDING	21	0.497	0.017	0.214	0.010081	1
GO_NEGATIVE_REGULATION_OF_TRANSCRIPTION_FROM_RNA_POLYMERASE_II_PROMOTER	687	0.0842	0.0161	0.0364	0.010334	1
GO_PROTEIN_N_TERMINUS_BINDING	98	0.224	0.0165	0.0967	0.010338	1
GO_REGULATION_OF_MACROPHAGE_ACTIVATION	26	0.381	0.0145	0.165	0.010539	1
GO_PYRIMIDINE_NUCLEOSIDE_METABOLIC_PROCESS	47	0.309	0.0158	0.135	0.010715	1
GO_PEPTIDE_HORMONE_BINDING	35	0.39	0.0172	0.17	0.010734	1
GO_CELL_MORPHOGENESIS_INVOLVED_IN_DIFFERENTIATION	485	0.0988	0.016	0.0431	0.010879	1
GO_CEREBRAL_CORTEX_NEURON_DIFFERENTIATION	20	0.467	0.0156	0.205	0.011191	1
GO_RNAI_EFFECTOR_COMPLEX	11	0.696	0.0172	0.305	0.011264	1
GO_EPIDERMAL_CELL_DIFFERENTIATION	140	0.196	0.0172	0.086	0.011392	1
GO_NUCLEOSOME_BINDING	42	0.343	0.0166	0.151	0.011675	1
GO_RNA_CAP_BINDING	12	0.586	0.0151	0.259	0.011739	1
GO_RETINA_LAYER_FORMATION	20	0.484	0.0161	0.214	0.011772	1
GO_EPITHELIAL_STRUCTURE_MAINTENANCE	20	0.449	0.0149	0.2	0.012432	1
GO_NUCLEIC_ACID_BINDING_TRANSCRIPTION_FACTOR_ACTIVITY	1105	0.0666	0.016	0.0299	0.012976	1
GO_TRANSLATION_FACTOR_ACTIVITY_RNA_BINDING	80	0.216	0.0144	0.0976	0.013493	1
GO_SEQUENCE_SPECIFIC_DNA_BINDING	962	0.0703	0.0158	0.0319	0.013745	1
GO_HMG_BOX_DOMAIN_BINDING	18	0.472	0.0149	0.214	0.013753	1
GO_RNA_POLYMERASE_II_DISTAL_ENHANCER_SEQUENCE_SPECIFIC_DNA_BINDING	61	0.268	0.0156	0.122	0.014135	1
GO_REGULATION_OF_TRIGLYCERIDE_METABOLIC_PROCESS	33	0.339	0.0145	0.155	0.014443	1
GO_HEART_VALVE_DEVELOPMENT	33	0.336	0.0144	0.155	0.015053	1
GO_REGULATION_OF_TRANSCRIPTION_FROM_RNA_POLYMERASE_III_PROMOTER	21	0.461	0.0157	0.213	0.015119	1
GO_POSITIVE_REGULATION_OF_CELLULAR_RESPONSE_TO_TRANSFORMING_GROWTH_FACTOR_BETA_STIMULUS	22	0.389	0.0136	0.179	0.015124	1
GO_POSITIVE_REGULATION_OF_URINE_VOLUME	14	0.611	0.017	0.282	0.015189	1
GO_KERATINOCYTE_DIFFERENTIATION	100	0.222	0.0165	0.103	0.015266	1
GO_MACROMOLECULE_METHYLATION	190	0.135	0.0138	0.0627	0.015589	1
GO_BARBED_END_ACTIN_FILAMENT_CAPPING	13	0.56	0.015	0.26	0.01567	1
GO_SUBSTRATE_INDEPENDENT_TELENCEPHALIC_TANGENTIAL_MIGRATION	12	0.595	0.0154	0.277	0.015691	1
GO_REGULATION_OF_LIPID_STORAGE	40	0.321	0.0151	0.149	0.015831	1
GO_SYNAPSE_ORGANIZATION	133	0.193	0.0165	0.0897	0.015901	1
GO_DENTATE_GYRUS_DEVELOPMENT	14	0.553	0.0154	0.258	0.015922	1
GO_POSITIVE_REGULATION_OF_POTASSIUM_ION_TRANSPORT	34	0.348	0.0151	0.164	0.016637	1
GO_SMOOTH_MUSCLE_TISSUE_DEVELOPMENT	18	0.438	0.0139	0.208	0.017432	1
GO_RESPONSE_TO_HISTAMINE	11	0.596	0.0147	0.283	0.017628	1
GO_FORMATION_OF_TRANSLATION_PREINITIATION_COMPLEX	19	0.387	0.0126	0.184	0.017757	1
GO_CYCLIN_BINDING	19	0.512	0.0166	0.244	0.017882	1
GO_CILIUM_OR_FLAGELLUM_DEPENDENT_CELL_MOTILITY	15	0.523	0.0151	0.249	0.017948	1
GO_REGULATION_OF_TRANSCRIPTION_FROM_RNA_POLYMERASE_II_PROMOTER	1658	0.0494	0.0143	0.0237	0.018439	1
GO_RETINA_MORPHOGENESIS_IN_CAMERA_TYPE_EYE	43	0.312	0.0152	0.15	0.018602	1
GO_REGULATION_OF_GLIOGENESIS	88	0.207	0.0144	0.0994	0.01862	1
GO_CENTRAL_NERVOUS_SYSTEM_NEURON_DIFFERENTIATION	158	0.159	0.0148	0.0765	0.018711	1
GO_DOPAMINE_RECEPTOR_SIGNALING_PATHWAY	29	0.381	0.0153	0.183	0.018879	1
GO_SYNTAXIN_1_BINDING	18	0.519	0.0164	0.251	0.01926	1
GO_NEGATIVE_REGULATION_OF_TELOMERE_MAINTENANCE_VIA_TELOMERE_LENGTHENING	16	0.501	0.0149	0.242	0.019388	1
GO_NUCLEOSIDE_SALVAGE	14	0.492	0.0137	0.239	0.01959	1
GO_FILAMIN_BINDING	14	0.554	0.0154	0.27	0.020203	1
GO_EYE_PHOTORECEPTOR_CELL_DEVELOPMENT	31	0.409	0.017	0.2	0.020284	1
GO_INTERMEDIATE_FILAMENT_BINDING	12	0.628	0.0162	0.308	0.020681	1
GO_INTERMEDIATE_FILAMENT_ORGANIZATION	19	0.446	0.0145	0.22	0.021302	1
GO_PROSTATE_GLAND_GROWTH	11	0.599	0.0148	0.297	0.021736	1
GO_COMPLEMENT_ACTIVATION	40	0.322	0.0151	0.159	0.021768	1
GO_NUCLEOSOMAL_DNA_BINDING	28	0.388	0.0153	0.192	0.021884	1
GO_GABA_RECEPTOR_ACTIVITY	18	0.516	0.0163	0.256	0.021939	1
GO_AXONEMAL_DYNEIN_COMPLEX	14	0.51	0.0142	0.256	0.02295	1
GO_GABAERGIC_NEURON_DIFFERENTIATION	14	0.525	0.0146	0.263	0.023105	1
GO_PROTEIN_ACTIVATION_CASCADE	61	0.252	0.0146	0.127	0.023905	1
GO_ENDOCARDIUM_DEVELOPMENT	11	0.473	0.0117	0.24	0.02422	1
GO_MULTICELLULAR_ORGANISM_AGING	30	0.355	0.0145	0.18	0.024247	1
GO_POSITIVE_REGULATION_OF_TRANSCRIPTION_REGULATORY_REGION_DNA_BINDING	14	0.506	0.0141	0.258	0.024976	1
GO_INTERLEUKIN_1_PRODUCTION	15	0.487	0.0141	0.249	0.025041	1
GO_REGULATION_OF_NATURAL_KILLER_CELL_MEDIATED_IMMUNITY	28	0.345	0.0136	0.176	0.025306	1
GO_SIGNAL_TRANSDUCTION_INVOLVED_IN_REGULATION_OF_GENE_EXPRESSION	18	0.411	0.013	0.21	0.025391	1
GO_RNA_POLYMERASE_II_TRANSCRIPTION_FACTOR_BINDING	99	0.191	0.0141	0.0982	0.025884	1
GO_VITAMIN_D_METABOLIC_PROCESS	11	0.519	0.0128	0.267	0.026145	1
GO_RESPONSE_TO_ACTIVITY	68	0.212	0.013	0.11	0.026708	1
GO_HOMOPHILIC_CELL_ADHESION_VIA_PLASMA_MEMBRANE_ADHESION_MOLECULES	147	0.207	0.0186	0.107	0.026868	1
GO_MITOCHONDRIAL_ELECTRON_TRANSPORT_CYTOCHROME_C_TO_OXYGEN	15	0.447	0.0129	0.233	0.027303	1
REACTOME_REGULATION_OF_COMPLEMENT_CASCADE	10	0.539	0.0127	0.283	0.028405	1
GO_VESICLE_MEDIATED_TRANSPORT_BETWEEN_ENDOSOMAL_COMPARTMENTS	19	0.395	0.0128	0.207	0.028488	1
GO_NEGATIVE_REGULATION_OF_TELOMERE_MAINTENANCE	25	0.369	0.0137	0.194	0.028922	1
GO_LYSOSOMAL_LUMEN	79	0.205	0.0135	0.109	0.029708	1
GO_POSITIVE_REGULATION_OF_EPIDERMAL_GROWTH_FACTOR_ACTIVATED_RECEPTOR_ACTIVITY	11	0.512	0.0127	0.272	0.029804	1
GO_POST_EMBRYONIC_ORGAN_DEVELOPMENT	13	0.566	0.0152	0.301	0.029872	1
REACTOME_METABOLISM_OF_VITAMINS_AND_COFACTORS	50	0.252	0.0133	0.134	0.029912	1
GO_RESPONSE_TO_INTERLEUKIN_4	28	0.331	0.013	0.176	0.030113	1
GO_RESPONSE_TO_MAGNESIUM_ION	23	0.355	0.0127	0.189	0.030339	1
GO_HETEROPHILIC_CELL_CELL_ADHESION_VIA_PLASMA_MEMBRANE_CELL_ADHESION_MOLECULES	43	0.266	0.013	0.142	0.030377	1
GO_ANNEALING_ACTIVITY	10	0.67	0.0158	0.358	0.030529	1
GO_CELL_RECOGNITION	127	0.162	0.0136	0.0866	0.030586	1
GO_TRANSCRIPTIONAL_REPRESSOR_ACTIVITY_RNA_POLYMERASE_II_TRANSCRIPTION_REGULATORY_REGION_SEQUENCE_SPECIFIC_BINDING	161	0.14	0.0132	0.0751	0.03131	1
GO_PHOTORECEPTOR_CELL_DEVELOPMENT	39	0.326	0.0152	0.175	0.031411	1
GO_PYRIMIDINE_CONTAINING_COMPOUND_SALVAGE	10	0.485	0.0114	0.262	0.03199	1
GO_REGULATION_OF_GLIAL_CELL_PROLIFERATION	20	0.369	0.0123	0.2	0.032576	1
GO_REGULATION_OF_VIRAL_TRANSCRIPTION	56	0.238	0.0132	0.129	0.032774	1
GO_SPERM_EGG_RECOGNITION	44	0.262	0.0129	0.143	0.033059	1
GO_PYRIMIDINE_RIBONUCLEOSIDE_METABOLIC_PROCESS	30	0.333	0.0136	0.181	0.033175	1
GO_TETRAPYRROLE_BIOSYNTHETIC_PROCESS	26	0.369	0.014	0.201	0.033591	1
REACTOME_ABORTIVE_ELONGATION_OF_HIV1_TRANSCRIPT_IN_THE_ABSENCE_OF_TAT	22	0.411	0.0144	0.225	0.033896	1
GO_REGULATION_OF_SYNAPSE_STRUCTURE_OR_ACTIVITY	221	0.113	0.0125	0.0622	0.034304	1
GO_POSITIVE_REGULATION_OF_INTERLEUKIN_12_PRODUCTION	29	0.328	0.0132	0.181	0.034591	1
GO_ASTROCYTE_DEVELOPMENT	18	0.41	0.0129	0.226	0.034795	1
GO_VACUOLE_ORGANIZATION	158	0.133	0.0124	0.0734	0.034903	1
GO_G_PROTEIN_COUPLED_PURINERGIC_RECEPTOR_SIGNALING_PATHWAY	16	0.467	0.0139	0.259	0.03568	1
GO_DNA_REPLICATION_DEPENDENT_NUCLEOSOME_ORGANIZATION	11	0.636	0.0157	0.355	0.036337	1
GO_NUCLEAR_TRANSCRIPTION_FACTOR_COMPLEX	116	0.155	0.0124	0.0866	0.036592	1
GO_GLYCOSYLCERAMIDE_METABOLIC_PROCESS	11	0.58	0.0143	0.324	0.036628	1
GO_MALE_MEIOSIS	37	0.249	0.0113	0.139	0.036827	1
GO_MIRNA_BINDING	14	0.52	0.0145	0.291	0.037153	1
GO_PHOTORECEPTOR_INNER_SEGMENT	35	0.289	0.0127	0.162	0.037405	1
GO_RESPONSE_TO_PH	40	0.247	0.0116	0.139	0.037512	1
REACTOME_HOMOLOGOUS_RECOMBINATION_REPAIR_OF_REPLICATION_INDEPENDENT_DOUBLE_STRAND_BREAKS	15	0.453	0.0131	0.255	0.037587	1
GO_PROTON_TRANSPORTING_TWO_SECTOR_ATPASE_COMPLEX	43	0.245	0.012	0.138	0.037694	1
GO_REGULATION_OF_ACUTE_INFLAMMATORY_RESPONSE	68	0.202	0.0124	0.114	0.037782	1
GO_NEURON_PROJECTION_MORPHOGENESIS	380	0.0857	0.0123	0.0483	0.038094	1
REACTOME_METABOLISM_OF_STEROID_HORMONES_AND_VITAMINS_A_AND_D	34	0.298	0.0129	0.168	0.038129	1
GO_RNA_SPLICING_VIA_ENDONUCLEOLYTIC_CLEAVAGE_AND_LIGATION	15	0.46	0.0133	0.259	0.0382	1
GO_REGULATION_OF_CHEMOKINE_SECRETION	12	0.447	0.0115	0.252	0.038366	1
GO_PHOSPHATIDYLETHANOLAMINE_BIOSYNTHETIC_PROCESS	14	0.427	0.0119	0.241	0.038513	1
GO_SITE_OF_POLARIZED_GROWTH	140	0.144	0.0126	0.0814	0.03889	1
GO_HEME_BIOSYNTHETIC_PROCESS	19	0.406	0.0132	0.23	0.039012	1
GO_POSITIVE_REGULATION_OF_NATURAL_KILLER_CELL_MEDIATED_IMMUNITY	18	0.38	0.012	0.216	0.039136	1
GO_UBIQUINONE_METABOLIC_PROCESS	13	0.44	0.0118	0.25	0.039253	1
GO_PIRNA_METABOLIC_PROCESS	15	0.451	0.013	0.257	0.039351	1
GO_MHC_CLASS_II_RECEPTOR_ACTIVITY	1	1.78	0.0132	1.01	0.039404	1
GO_INSULIN_LIKE_GROWTH_FACTOR_RECEPTOR_SIGNALING_PATHWAY	14	0.481	0.0134	0.274	0.039411	1
GO_CYTOSOLIC_PROTEASOME_COMPLEX	11	0.431	0.0106	0.245	0.039472	1
GO_BLOOD_MICROPARTICLE	106	0.164	0.0126	0.0936	0.0395	1
GO_ESTABLISHMENT_OF_NUCLEUS_LOCALIZATION	14	0.39	0.0109	0.222	0.039562	1
REACTOME_P2Y_RECEPTORS	9	0.674	0.0151	0.384	0.039627	1
GO_REGULATION_OF_AMYLOID_PRECURSOR_PROTEIN_CATABOLIC_PROCESS	11	0.599	0.0148	0.342	0.039836	1
GO_REGULATION_OF_VOLTAGE_GATED_CALCIUM_CHANNEL_ACTIVITY	23	0.371	0.0133	0.212	0.039975	1
GO_GRANULOCYTE_DIFFERENTIATION	13	0.441	0.0118	0.252	0.040057	1
GO_SUBSTRATE_ADHESION_DEPENDENT_CELL_SPREADING	37	0.27	0.0122	0.155	0.040072	1
REACTOME_VIRAL_MESSENGER_RNA_SYNTHESIS	14	0.481	0.0134	0.276	0.040788	1
GO_RIBONUCLEOPROTEIN_COMPLEX	666	0.064	0.0121	0.0368	0.040996	1
GO_TELENCEPHALON_DEVELOPMENT	219	0.114	0.0124	0.0654	0.041271	1
GO_CEREBRAL_CORTEX_GABAERGIC_INTERNEURON_DIFFERENTIATION	11	0.515	0.0127	0.297	0.041682	1
GO_DNA_ALKYLATION	42	0.229	0.0111	0.133	0.041922	1
GO_MEIOTIC_CHROMOSOME_SEPARATION	11	0.552	0.0136	0.319	0.041975	1
GO_PROTEIN_DEALKYLATION	24	0.275	0.01	0.159	0.04243	1
GO_RIBONUCLEOPROTEIN_COMPLEX_SUBUNIT_ORGANIZATION	179	0.118	0.0117	0.0686	0.042436	1
GO_ACTIVATING_TRANSCRIPTION_FACTOR_BINDING	55	0.219	0.0121	0.127	0.042734	1
GO_SPERM_MIDPIECE	12	0.596	0.0154	0.347	0.043203	1
GO_POSITIVE_REGULATION_OF_LIPID_STORAGE	20	0.4	0.0133	0.234	0.043562	1
GO_POSITIVE_REGULATION_OF_GENE_EXPRESSION	1620	0.0414	0.0118	0.0242	0.043638	1
GO_REGULATION_OF_GROWTH_HORMONE_SECRETION	10	0.548	0.0129	0.32	0.04379	1
GO_REGULATION_OF_OLIGODENDROCYTE_DIFFERENTIATION	29	0.32	0.0128	0.187	0.043874	1
GO_CELLULAR_AMIDE_METABOLIC_PROCESS	673	0.0623	0.0118	0.0366	0.044085	1
GO_DEVELOPMENTAL_PIGMENTATION	37	0.267	0.0121	0.157	0.044335	1
REACTOME_G0_AND_EARLY_G1	23	0.309	0.011	0.181	0.044346	1
GO_RIBOSOMAL_LARGE_SUBUNIT_ASSEMBLY	22	0.366	0.0128	0.215	0.044377	1
GO_REGULATION_OF_SYNAPTIC_TRANSMISSION_GLUTAMATERGIC	47	0.236	0.012	0.139	0.044574	1
REACTOME_TERMINATION_OF_O_GLYCAN_BIOSYNTHESIS	20	0.329	0.011	0.194	0.044574	1
GO_METHYLATION	261	0.0908	0.0108	0.0535	0.044695	1
GO_BEHAVIORAL_RESPONSE_TO_COCAINE	12	0.488	0.0126	0.288	0.045168	1
GO_NEGATIVE_REGULATION_OF_HISTONE_METHYLATION	13	0.432	0.0116	0.255	0.045397	1
GO_LEUKOCYTE_MEDIATED_IMMUNITY	138	0.136	0.0118	0.0803	0.04574	1
GO_FOREBRAIN_GENERATION_OF_NEURONS	61	0.206	0.012	0.122	0.045879	1
GO_RNA_POLYMERASE_II_CORE_PROMOTER_SEQUENCE_SPECIFIC_DNA_BINDING	51	0.226	0.012	0.135	0.046238	1
GO_REGULATION_OF_INTERLEUKIN_8_BIOSYNTHETIC_PROCESS	9	0.62	0.0138	0.368	0.046262	1
GO_EMBRYONIC_CAMERA_TYPE_EYE_FORMATION	12	0.416	0.0107	0.248	0.046443	1
GO_MITOCHONDRIAL_MATRIX	394	0.0773	0.0113	0.046	0.046484	1
GO_HOLO_TFIIH_COMPLEX	10	0.49	0.0115	0.292	0.046874	1
GO_POTASSIUM_ION_HOMEOSTASIS	18	0.337	0.0106	0.201	0.046898	1
GO_DNA_METHYLATION_INVOLVED_IN_GAMETE_GENERATION	18	0.345	0.0109	0.206	0.046951	1
GO_REGULATION_OF_SMOOTH_MUSCLE_CELL_APOPTOTIC_PROCESS	14	0.381	0.0106	0.228	0.047204	1
GO_EYE_PHOTORECEPTOR_CELL_DIFFERENTIATION	42	0.276	0.0133	0.165	0.047357	1
GO_HISTONE_ACETYLTRANSFERASE_BINDING	26	0.29	0.011	0.174	0.047387	1
GO_RESPONSE_TO_COCAINE	46	0.227	0.0114	0.136	0.047644	1
GO_TRANSCRIPTIONAL_ACTIVATOR_ACTIVITY_RNA_POLYMERASE_II_TRANSCRIPTION_REGULATORY_REGION_SEQUENCE_SPECIFIC_BINDING	304	0.0903	0.0116	0.0541	0.047738	1
GO_COSTAMERE	17	0.375	0.0115	0.225	0.047923	1
REACTOME_MRNA_CAPPING	26	0.355	0.0135	0.213	0.048151	1
GO_RIBONUCLEOSIDE_TRIPHOSPHATE_BIOSYNTHETIC_PROCESS	48	0.232	0.012	0.14	0.048159	1
GO_CELLULAR_GLUCURONIDATION	21	0.526	0.0179	0.316	0.048252	1
GO_MAINTENANCE_OF_GASTROINTESTINAL_EPITHELIUM	14	0.405	0.0113	0.244	0.048557	1
GO_COENZYME_A_METABOLIC_PROCESS	17	0.363	0.0111	0.219	0.048723	1
GO_PYRIMIDINE_RIBONUCLEOTIDE_METABOLIC_PROCESS	22	0.339	0.0118	0.204	0.048736	1
GO_POSITIVE_REGULATION_OF_TRANSLATIONAL_INITIATION	19	0.311	0.0101	0.188	0.048884	1
REACTOME_INHIBITION_OF_INSULIN_SECRETION_BY_ADRENALINE_NORADRENALINE	25	0.326	0.0121	0.197	0.049053	1
GO_RACEMASE_AND_EPIMERASE_ACTIVITY	16	0.362	0.0108	0.219	0.049225	1
GO_NEGATIVE_REGULATION_OF_RECEPTOR_MEDIATED_ENDOCYTOSIS	16	0.427	0.0127	0.259	0.049468	1
GO_REGULATION_OF_LYMPHOCYTE_MEDIATED_IMMUNITY	98	0.155	0.0114	0.0941	0.04965	1
GO_REGULATION_OF_ACTIN_NUCLEATION	25	0.33	0.0123	0.2	0.049702	1
GO_LIPID_DIGESTION	21	0.353	0.012	0.214	0.04973	1
GO_CELL_SEPARATION_AFTER_CYTOKINESIS	17	0.358	0.011	0.218	0.050012	1
GO_SULFUR_COMPOUND_CATABOLIC_PROCESS	37	0.278	0.0126	0.169	0.050053	1
GO_MRNA_SPLICE_SITE_SELECTION	24	0.37	0.0135	0.225	0.05026	1
GO_SYNAPSE_ASSEMBLY	63	0.226	0.0133	0.138	0.050367	1
GO_HIPPOCAMPUS_DEVELOPMENT	69	0.189	0.0117	0.115	0.050933	1
GO_POSITIVE_REGULATION_OF_ACTIN_NUCLEATION	14	0.429	0.0119	0.262	0.051013	1
GO_POSITIVE_REGULATION_OF_TOR_SIGNALING	28	0.293	0.0116	0.18	0.05121	1
GO_DIVALENT_INORGANIC_ANION_HOMEOSTASIS	12	0.471	0.0121	0.289	0.051396	1
GO_REGULATION_OF_NEUROTRANSMITTER_UPTAKE	14	0.408	0.0114	0.25	0.051613	1
GO_POSITIVE_REGULATION_OF_RESPONSE_TO_TUMOR_CELL	10	0.489	0.0115	0.301	0.051745	1
GO_EUKARYOTIC_TRANSLATION_INITIATION_FACTOR_3_COMPLEX	15	0.333	0.00959	0.204	0.051752	1
GO_PRODUCTION_OF_MOLECULAR_MEDIATOR_INVOLVED_IN_INFLAMMATORY_RESPONSE	12	0.428	0.0111	0.263	0.051762	1
GO_METAPHASE_PLATE_CONGRESSION	41	0.236	0.0113	0.145	0.052191	1
GO_MACROPHAGE_DIFFERENTIATION	18	0.335	0.0106	0.207	0.052279	1
GO_REGULATION_OF_PROTEIN_EXIT_FROM_ENDOPLASMIC_RETICULUM	18	0.327	0.0103	0.202	0.052311	1
GO_GLYCOSYL_COMPOUND_BIOSYNTHETIC_PROCESS	112	0.142	0.0112	0.0875	0.052428	1
GO_CAMP_METABOLIC_PROCESS	34	0.255	0.011	0.157	0.052492	1
GO_PYRIMIDINE_CONTAINING_COMPOUND_METABOLIC_PROCESS	72	0.187	0.0118	0.115	0.052535	1
GO_POSITIVE_REGULATION_OF_CARTILAGE_DEVELOPMENT	28	0.276	0.0109	0.171	0.052718	1
GO_SIGNAL_TRANSDUCTION_IN_ABSENCE_OF_LIGAND	32	0.282	0.0119	0.174	0.05321	1
GO_CYTOPLASMIC_UBIQUITIN_LIGASE_COMPLEX	13	0.484	0.013	0.301	0.054027	1
GO_VESICLE_DOCKING_INVOLVED_IN_EXOCYTOSIS	35	0.241	0.0106	0.15	0.054465	1
REACTOME_PIP3_ACTIVATES_AKT_SIGNALING	26	0.314	0.0119	0.196	0.054549	1
GO_REGULATION_OF_TRANSCRIPTION_FROM_RNA_POLYMERASE_I_PROMOTER	21	0.334	0.0114	0.209	0.054948	1
GO_XY_BODY	13	0.381	0.0102	0.239	0.0553	1
GO_ORGANONITROGEN_COMPOUND_BIOSYNTHETIC_PROCESS	962	0.0493	0.0111	0.0309	0.055313	1
GO_PHASIC_SMOOTH_MUSCLE_CONTRACTION	16	0.402	0.012	0.252	0.055417	1
GO_PHAGOLYSOSOME_ASSEMBLY	10	0.498	0.0117	0.313	0.055912	1
GO_REGULATION_OF_ADAPTIVE_IMMUNE_RESPONSE	109	0.142	0.011	0.0892	0.056342	1
GO_COLUMNAR_CUBOIDAL_EPITHELIAL_CELL_DIFFERENTIATION	107	0.145	0.0111	0.0915	0.056497	1
GO_REGULATION_OF_MYOBLAST_DIFFERENTIATION	46	0.217	0.011	0.137	0.056767	1
GO_REGULATION_OF_NEUROTRANSMITTER_TRANSPORT	60	0.177	0.0102	0.112	0.056904	1
GO_HUMORAL_IMMUNE_RESPONSE_MEDIATED_BY_CIRCULATING_IMMUNOGLOBULIN	31	0.298	0.0123	0.189	0.057246	1
GO_PROTEIN_ALKYLATION	108	0.13	0.01	0.0824	0.057307	1
GO_PHOTORECEPTOR_CELL_DIFFERENTIATION	50	0.237	0.0125	0.15	0.05745	1
GO_CITRULLINE_METABOLIC_PROCESS	9	0.456	0.0102	0.29	0.057718	1
GO_WATER_SOLUBLE_VITAMIN_METABOLIC_PROCESS	84	0.161	0.011	0.103	0.057939	1
GO_DICARBOXYLIC_ACID_METABOLIC_PROCESS	98	0.137	0.0101	0.0871	0.058112	1
GO_PHOTORECEPTOR_OUTER_SEGMENT	62	0.193	0.0113	0.123	0.058496	1
GO_REGULATION_OF_SEQUESTERING_OF_TRIGLYCERIDE	12	0.442	0.0114	0.282	0.058756	1
GO_GLUCOSE_IMPORT	12	0.432	0.0112	0.276	0.058793	1
GO_HYDROGEN_ION_TRANSMEMBRANE_TRANSPORT	98	0.145	0.0106	0.0925	0.059006	1
GO_ENDOSOME_ORGANIZATION	60	0.185	0.0107	0.119	0.059049	1
GO_FAT_CELL_DIFFERENTIATION	105	0.135	0.0102	0.0864	0.059613	1
GO_INCLUSION_BODY	66	0.174	0.0105	0.112	0.059848	1
GO_ENDOSOME_TO_LYSOSOME_TRANSPORT	39	0.226	0.0105	0.145	0.060016	1
GO_NUCLEOSIDE_PHOSPHATE_BIOSYNTHETIC_PROCESS	177	0.106	0.0105	0.0685	0.060257	1
GO_RESPONSE_TO_AMINO_ACID	106	0.135	0.0103	0.087	0.060549	1
GO_TRANSCRIPTIONAL_ACTIVATOR_ACTIVITY_RNA_POLYMERASE_II_CORE_PROMOTER_PROXIMAL_REGION_SEQUENCE_SPECIFIC_BINDING	219	0.0981	0.0107	0.0633	0.060617	1
GO_NEGATIVE_REGULATION_OF_ERAD_PATHWAY	12	0.381	0.00983	0.246	0.060655	1
GO_ER_ASSOCIATED_UBIQUITIN_DEPENDENT_PROTEIN_CATABOLIC_PROCESS	59	0.169	0.00963	0.109	0.060914	1
GO_CELL_MORPHOGENESIS_INVOLVED_IN_NEURON_DIFFERENTIATION	349	0.0781	0.0108	0.0505	0.060933	1
GO_POSITIVE_REGULATION_OF_CATION_CHANNEL_ACTIVITY	37	0.24	0.0109	0.156	0.061649	1
GO_RIBOSOME_BINDING	42	0.203	0.00981	0.132	0.061664	1
GO_COFACTOR_BIOSYNTHETIC_PROCESS	159	0.114	0.0106	0.0738	0.061868	1
REACTOME_FORMATION_OF_RNA_POL_II_ELONGATION_COMPLEX_	39	0.241	0.0112	0.157	0.062323	1
GO_INNERVATION	23	0.305	0.0109	0.199	0.062379	1
REACTOME_NUCLEOTIDE_LIKE_PURINERGIC_RECEPTORS	13	0.428	0.0115	0.279	0.062536	1
GO_MRNA_CLEAVAGE	20	0.33	0.011	0.215	0.062861	1
GO_PROTEIN_KINASE_COMPLEX	81	0.163	0.0109	0.106	0.063327	1
GO_NEUTROPHIL_ACTIVATION_INVOLVED_IN_IMMUNE_RESPONSE	10	0.565	0.0133	0.371	0.063976	1
GO_BETA_TUBULIN_BINDING	32	0.278	0.0117	0.183	0.064252	1
GO_POSITIVE_REGULATION_OF_VASOCONSTRICTION	34	0.253	0.011	0.167	0.064339	1
GO_T_CELL_APOPTOTIC_PROCESS	14	0.411	0.0115	0.271	0.064442	1
GO_REGULATION_OF_ODONTOGENESIS_OF_DENTIN_CONTAINING_TOOTH	11	0.408	0.0101	0.269	0.064998	1
GO_ACID_AMINO_ACID_LIGASE_ACTIVITY	21	0.295	0.0101	0.195	0.0651	1
GO_REGULATION_OF_CYTOKINE_PRODUCTION_INVOLVED_IN_IMMUNE_RESPONSE	51	0.178	0.00947	0.118	0.065409	1
GO_PROTON_TRANSPORTING_TWO_SECTOR_ATPASE_COMPLEX_CATALYTIC_DOMAIN	14	0.349	0.00971	0.231	0.06581	1
GO_NEGATIVE_REGULATION_OF_INTERLEUKIN_12_PRODUCTION	15	0.34	0.00982	0.226	0.065841	1
GO_NEGATIVE_REGULATION_OF_TELOMERASE_ACTIVITY	15	0.396	0.0114	0.263	0.06587	1
GO_REGULATION_OF_RETROGRADE_PROTEIN_TRANSPORT_ER_TO_CYTOSOL	12	0.342	0.00883	0.227	0.066041	1
GO_RNA_BINDING	1461	0.0381	0.0104	0.0253	0.066166	1
GO_REGULATION_OF_CELL_GROWTH	368	0.0718	0.0102	0.0478	0.066325	1
GO_POSITIVE_REGULATION_OF_MAST_CELL_ACTIVATION	15	0.36	0.0104	0.24	0.066389	1
GO_MEIOTIC_CHROMOSOME_SEGREGATION	61	0.185	0.0108	0.124	0.066694	1
GO_MANNOSYLTRANSFERASE_ACTIVITY	24	0.283	0.0103	0.189	0.066863	1
GO_FOREBRAIN_NEURON_FATE_COMMITMENT	12	0.379	0.00978	0.253	0.066915	1
REACTOME_ANDROGEN_BIOSYNTHESIS	10	0.463	0.0109	0.309	0.066973	1
GO_POSITIVE_REGULATION_OF_CHONDROCYTE_DIFFERENTIATION	19	0.303	0.00985	0.203	0.067036	1
GO_ENDONUCLEASE_ACTIVITY_ACTIVE_WITH_EITHER_RIBO_OR_DEOXYRIBONUCLEIC_ACIDS_AND_PRODUCING_3_PHOSPHOMONOESTERS	19	0.337	0.0109	0.225	0.067094	1
GO_ESC_E_Z_COMPLEX	14	0.33	0.0092	0.221	0.067489	1
GO_NEURAL_RETINA_DEVELOPMENT	48	0.211	0.0109	0.141	0.067904	1
GO_LIMBIC_SYSTEM_DEVELOPMENT	94	0.147	0.0106	0.0989	0.068435	1
GO_SMN_SM_PROTEIN_COMPLEX	14	0.403	0.0112	0.271	0.06858	1
GO_TRANSLATIONAL_TERMINATION	90	0.151	0.0107	0.102	0.068658	1
GO_CELL_ADHESION_MOLECULE_BINDING	178	0.103	0.0102	0.0695	0.069232	1
GO_PROTEIN_PHOSPHATASE_1_BINDING	20	0.303	0.0101	0.205	0.069288	1
GO_1_PHOSPHATIDYLINOSITOL_BINDING	19	0.327	0.0106	0.221	0.070176	1
GO_GUANOSINE_CONTAINING_COMPOUND_BIOSYNTHETIC_PROCESS	14	0.423	0.0118	0.287	0.070367	1
GO_PEPTIDE_METABOLIC_PROCESS	522	0.0607	0.0102	0.0412	0.070387	1
GO_NEGATIVE_REGULATION_OF_MYOBLAST_DIFFERENTIATION	22	0.274	0.00957	0.186	0.070618	1
GO_CORE_PROMOTER_PROXIMAL_REGION_DNA_BINDING	356	0.0762	0.0106	0.0518	0.070759	1
GO_PARANODE_REGION_OF_AXON	12	0.376	0.0097	0.257	0.071749	1
GO_ARF_GUANYL_NUCLEOTIDE_EXCHANGE_FACTOR_ACTIVITY	23	0.309	0.011	0.212	0.071997	1
GO_RNA_POLYMERASE_II_TRANSCRIPTION_FACTOR_COMPLEX	91	0.143	0.0101	0.0979	0.072006	1
GO_PHOSPHATIDYLETHANOLAMINE_METABOLIC_PROCESS	18	0.311	0.00984	0.214	0.072402	1
GO_GRANULOCYTE_ACTIVATION	20	0.295	0.00981	0.202	0.072709	1
GO__DE_NOVO_PROTEIN_FOLDING	19	0.305	0.00991	0.21	0.072998	1
REACTOME_E2F_MEDIATED_REGULATION_OF_DNA_REPLICATION	30	0.243	0.0099	0.167	0.073108	1
GO_PLATELET_MORPHOGENESIS	16	0.362	0.0108	0.25	0.073477	1
GO_CHROMATIN_BINDING	399	0.0671	0.00987	0.0463	0.073505	1
GO_MUSCLE_ATROPHY	10	0.383	0.00901	0.264	0.073572	1
GO_CELLULAR_PROTEIN_COMPLEX_LOCALIZATION	23	0.279	0.00995	0.192	0.073711	1
REACTOME_GOLGI_ASSOCIATED_VESICLE_BIOGENESIS	47	0.185	0.00944	0.128	0.073711	1
GO_RRNA_MODIFICATION	24	0.255	0.00931	0.176	0.073766	1
GO_ALCOHOL_CATABOLIC_PROCESS	56	0.177	0.00983	0.122	0.074153	1
GO_ACTIN_FILAMENT_BINDING	114	0.128	0.0101	0.0884	0.074178	1
GO_NEGATIVE_REGULATION_OF_DNA_REPLICATION	51	0.193	0.0103	0.134	0.074467	1
GO_REGULATION_OF_SPINDLE_ORGANIZATION	20	0.325	0.0108	0.225	0.07448	1
GO_MITOCHONDRIAL_ELECTRON_TRANSPORT_UBIQUINOL_TO_CYTOCHROME_C	13	0.381	0.0102	0.264	0.074654	1
GO_SEX_CHROMOSOME	24	0.267	0.00974	0.185	0.074751	1
GO_SECONDARY_METABOLITE_BIOSYNTHETIC_PROCESS	19	0.335	0.0109	0.232	0.074843	1
GO_MYELOID_LEUKOCYTE_MEDIATED_IMMUNITY	42	0.204	0.00983	0.141	0.074848	1
GO_CHEMICAL_HOMEOSTASIS_WITHIN_A_TISSUE	11	0.402	0.00993	0.28	0.075072	1
GO_NEGATIVE_REGULATION_OF_MEGAKARYOCYTE_DIFFERENTIATION	7	0.932	0.0184	0.65	0.075626	1
GO_ADENYLATE_CYCLASE_ACTIVATING_DOPAMINE_RECEPTOR_SIGNALING_PATHWAY	12	0.413	0.0107	0.288	0.075921	1
GO_CELL_CYCLE_G1_S_PHASE_TRANSITION	104	0.128	0.00969	0.0893	0.076077	1
GO_ENDODEOXYRIBONUCLEASE_ACTIVITY_PRODUCING_5_PHOSPHOMONOESTERS	10	0.365	0.0086	0.255	0.07621	1
GO_NEUROMUSCULAR_JUNCTION_DEVELOPMENT	34	0.225	0.00975	0.157	0.076257	1
GO_FOREBRAIN_CELL_MIGRATION	57	0.177	0.00994	0.124	0.076287	1
REACTOME_TRANS_GOLGI_NETWORK_VESICLE_BUDDING	54	0.177	0.00967	0.124	0.076456	1
GO_PROTON_TRANSPORTING_ATP_SYNTHASE_COMPLEX	20	0.274	0.00914	0.192	0.076821	1
GO_REGULATION_OF_MHC_CLASS_II_BIOSYNTHETIC_PROCESS	13	0.379	0.0102	0.266	0.077518	1
GO_HYDROLASE_ACTIVITY_ACTING_ON_CARBON_NITROGEN_BUT_NOT_PEPTIDE_BONDS_IN_LINEAR_AMIDINES	10	0.415	0.00976	0.292	0.07769	1
GO_CHROMOSOME_LOCALIZATION	60	0.171	0.00984	0.12	0.078003	1
GO_MITOTIC_SISTER_CHROMATID_SEGREGATION	88	0.146	0.0102	0.103	0.078342	1
GO_NEGATIVE_REGULATION_OF_SYNAPTIC_TRANSMISSION	56	0.186	0.0104	0.131	0.078374	1
REACTOME_RNA_POL_II_TRANSCRIPTION_PRE_INITIATION_AND_PROMOTER_OPENING	35	0.246	0.0108	0.174	0.078468	1
GO_CELLULAR_RESPONSE_TO_INTERLEUKIN_4	24	0.28	0.0102	0.198	0.07853	1
GO_HYDROGEN_TRANSPORT	126	0.113	0.00942	0.0799	0.07859	1
GO_REGULATION_OF_T_CELL_MEDIATED_IMMUNITY	42	0.19	0.00918	0.135	0.0787	1
REACTOME_N_GLYCAN_ANTENNAE_ELONGATION_IN_THE_MEDIAL_TRANS_GOLGI	18	0.357	0.0113	0.253	0.078704	1
GO_TRANSCRIPTION_FACTOR_ACTIVITY_RNA_POLYMERASE_II_CORE_PROMOTER_PROXIMAL_REGION_SEQUENCE_SPECIFIC_BINDING	320	0.0752	0.00994	0.0533	0.078864	1
GO_NEGATIVE_REGULATION_OF_RESPONSE_TO_ENDOPLASMIC_RETICULUM_STRESS	37	0.215	0.00973	0.152	0.078912	1
GO_REGULATION_OF_SPINDLE_ASSEMBLY	15	0.361	0.0104	0.256	0.078975	1
GO_RESPONSE_TO_HEPATOCYTE_GROWTH_FACTOR	13	0.36	0.00967	0.255	0.078988	1
GO_NONMOTILE_PRIMARY_CILIUM	127	0.122	0.0102	0.0867	0.079308	1
GO_VACUOLAR_TRANSPORT	237	0.0854	0.00973	0.0606	0.079522	1
GO_HEART_FORMATION	11	0.391	0.00965	0.278	0.079526	1
GO_VITAMIN_METABOLIC_PROCESS	116	0.124	0.00989	0.0878	0.079536	1
GO_PROTEIN_DESTABILIZATION	33	0.21	0.00899	0.149	0.079617	1
GO_NEGATIVE_REGULATION_OF_T_CELL_DIFFERENTIATION	30	0.234	0.00955	0.166	0.079641	1
GO_EMBRYONIC_CAMERA_TYPE_EYE_MORPHOGENESIS	23	0.276	0.00984	0.196	0.079729	1
GO_GTPASE_ACTIVATING_PROTEIN_BINDING	13	0.365	0.0098	0.259	0.07978	1
GO_REGULATION_OF_TRANSCRIPTION_REGULATORY_REGION_DNA_BINDING	35	0.222	0.00977	0.158	0.079949	1
REACTOME_VITAMIN_B5_PANTOTHENATE_METABOLISM	11	0.401	0.0099	0.285	0.080225	1
GO_POSITIVE_REGULATION_OF_VIRAL_TRANSCRIPTION	37	0.227	0.0103	0.162	0.080596	1
REACTOME_ROLE_OF_SECOND_MESSENGERS_IN_NETRIN1_SIGNALING	8	0.552	0.0116	0.394	0.080615	1
GO_REGULATION_OF_SYNAPTIC_TRANSMISSION_GABAERGIC	29	0.267	0.0107	0.191	0.08075	1
GO_TRANSLATIONAL_ELONGATION	109	0.13	0.0101	0.0928	0.081019	1
REACTOME_SIGNAL_AMPLIFICATION	31	0.246	0.0102	0.176	0.081299	1
GO_CEREBRAL_CORTEX_RADIALLY_ORIENTED_CELL_MIGRATION	26	0.261	0.00991	0.187	0.081355	1
GO_CORTICAL_CYTOSKELETON	75	0.145	0.00933	0.104	0.08196	1
GO_NEGATIVE_REGULATION_OF_ACTIN_FILAMENT_DEPOLYMERIZATION	35	0.218	0.00962	0.157	0.082299	1
GO_ATP_BIOSYNTHETIC_PROCESS	34	0.227	0.00986	0.164	0.082508	1
GO_POSITIVE_REGULATION_OF_TRANSCRIPTION_FROM_RNA_POLYMERASE_II_PROMOTER	958	0.0432	0.00968	0.0311	0.082573	1
GO_NEGATIVE_REGULATION_OF_GLIOGENESIS	36	0.224	0.00999	0.161	0.082674	1
GO_REGULATION_OF_ARF_PROTEIN_SIGNAL_TRANSDUCTION	15	0.391	0.0113	0.282	0.082703	1
GO_NEGATIVE_REGULATION_OF_RETINOIC_ACID_RECEPTOR_SIGNALING_PATHWAY	15	0.44	0.0127	0.317	0.08282	1
GO_POSITIVE_REGULATION_OF_DEVELOPMENTAL_GROWTH	149	0.111	0.01	0.08	0.082976	1
GO_VOLTAGE_GATED_CALCIUM_CHANNEL_COMPLEX	39	0.208	0.00968	0.15	0.082993	1
GO_CYTOCHROME_COMPLEX	20	0.281	0.00935	0.203	0.083032	1
GO_ERAD_PATHWAY	71	0.14	0.00878	0.101	0.083054	1
GO_PYRIMIDINE_RIBONUCLEOSIDE_TRIPHOSPHATE_METABOLIC_PROCESS	15	0.346	0.00997	0.25	0.083081	1
GO_REGULATION_OF_INTERFERON_GAMMA_BIOSYNTHETIC_PROCESS	13	0.381	0.0102	0.275	0.083203	1
GO_OPSONIN_BINDING	10	0.47	0.0111	0.34	0.083347	1
GO_SPERM_PRINCIPAL_PIECE	15	0.335	0.00965	0.242	0.083643	1
GO_NADPH_BINDING	13	0.332	0.00892	0.241	0.083911	1
GO_ENDORIBONUCLEASE_COMPLEX	20	0.289	0.00963	0.21	0.084007	1
GO_AMINO_SUGAR_METABOLIC_PROCESS	37	0.201	0.00911	0.146	0.084109	1
GO_NEGATIVE_REGULATION_BY_HOST_OF_VIRAL_TRANSCRIPTION	12	0.317	0.00817	0.23	0.084369	1
GO_RNA_POLYMERASE_II_TRANSCRIPTION_FACTOR_ACTIVITY_SEQUENCE_SPECIFIC_DNA_BINDING	595	0.0532	0.00951	0.0387	0.084422	1
REACTOME_POST_TRANSLATIONAL_PROTEIN_MODIFICATION	172	0.0996	0.00968	0.0724	0.084555	1
GO_REGULATION_OF_INTERLEUKIN_17_PRODUCTION	21	0.298	0.0102	0.217	0.084774	1
GO_PROTEIN_KINASE_A_BINDING	39	0.211	0.00979	0.153	0.084806	1
GO_LIPOPROTEIN_LOCALIZATION	13	0.375	0.0101	0.273	0.085125	1
GO_REGULATION_OF_TELOMERE_MAINTENANCE	62	0.173	0.0101	0.126	0.086041	1
GO_POSITIVE_REGULATION_OF_TYPE_I_INTERFERON_PRODUCTION	64	0.156	0.00926	0.114	0.086155	1
GO_CELL_CELL_RECOGNITION	59	0.167	0.00956	0.123	0.086306	1
GO_REGULATION_OF_TRANSLATIONAL_INITIATION	78	0.133	0.00871	0.0973	0.086386	1
GO_RECEPTOR_INTERNALIZATION	49	0.185	0.00961	0.135	0.086407	1
GO_RESPONSE_TO_RADIATION	393	0.0631	0.00921	0.0463	0.08664	1
GO_BETA_AMYLOID_METABOLIC_PROCESS	14	0.311	0.00867	0.229	0.086783	1
GO_INSEMINATION	13	0.375	0.0101	0.276	0.087069	1
GO_AMINO_SUGAR_BIOSYNTHETIC_PROCESS	10	0.402	0.00946	0.296	0.087542	1
GO_ATPASE_BINDING	75	0.142	0.00913	0.105	0.08777	1
GO_AUTONOMIC_NERVOUS_SYSTEM_DEVELOPMENT	41	0.205	0.00976	0.151	0.087879	1
GO_SYMPATHETIC_NERVOUS_SYSTEM_DEVELOPMENT	21	0.29	0.00989	0.214	0.087988	1
GO_VESICLE_LOCALIZATION	212	0.0894	0.00964	0.0661	0.088036	1
GO_RESPIRATORY_CHAIN	76	0.152	0.00986	0.113	0.088288	1
GO_INTERMEDIATE_FILAMENT_BASED_PROCESS	42	0.202	0.00972	0.149	0.088399	1
GO_POSITIVE_REGULATION_OF_B_CELL_PROLIFERATION	36	0.206	0.00918	0.152	0.088675	1
GO_PALLIUM_DEVELOPMENT	146	0.107	0.0096	0.0795	0.088751	1
GO_TOLERANCE_INDUCTION	11	0.366	0.00903	0.272	0.089002	1
GO_CORE_PROMOTER_SEQUENCE_SPECIFIC_DNA_BINDING	99	0.128	0.0095	0.0955	0.089233	1
GO_CELLULAR_ANION_HOMEOSTASIS	15	0.383	0.011	0.284	0.089328	1
GO_STEROL_BINDING	42	0.18	0.00868	0.134	0.089358	1
GO_TRANSFERASE_ACTIVITY_TRANSFERRING_NITROGENOUS_GROUPS	23	0.245	0.00874	0.182	0.089395	1
GO_OLIGOSACCHARIDE_LIPID_INTERMEDIATE_BIOSYNTHETIC_PROCESS	19	0.356	0.0116	0.265	0.08956	1
GO_TISSUE_HOMEOSTASIS	161	0.0951	0.00894	0.0708	0.089561	1
GO_REGULATION_OF_SYNAPTIC_PLASTICITY	134	0.105	0.00904	0.0785	0.090025	1
GO_GTP_METABOLIC_PROCESS	22	0.297	0.0104	0.222	0.090063	1
GO_PIGMENT_BIOSYNTHETIC_PROCESS	42	0.215	0.0104	0.161	0.090088	1
GO_NEGATIVE_REGULATION_OF_SMOOTH_MUSCLE_CONTRACTION	15	0.317	0.00913	0.236	0.090119	1
GO_REGULATION_OF_FIBROBLAST_GROWTH_FACTOR_RECEPTOR_SIGNALING_PATHWAY	25	0.232	0.00864	0.173	0.090196	1
GO_REGULATION_OF_CENTROSOME_DUPLICATION	32	0.213	0.00896	0.159	0.090216	1
GO_V_D_J_RECOMBINATION	16	0.303	0.00902	0.226	0.090405	1
GO_CYTOKINE_SECRETION	35	0.207	0.0091	0.154	0.090409	1
GO_NEGATIVE_REGULATION_OF_ADAPTIVE_IMMUNE_RESPONSE	33	0.207	0.00885	0.155	0.090515	1
REACTOME_S_PHASE	101	0.125	0.00936	0.0938	0.090663	1
GO_STORE_OPERATED_CALCIUM_CHANNEL_ACTIVITY	10	0.421	0.00992	0.315	0.090674	1
GO_MORPHOGENESIS_OF_AN_ENDOTHELIUM	15	0.297	0.00856	0.222	0.090749	1
GO_DNA_LIGATION_INVOLVED_IN_DNA_REPAIR	12	0.4	0.0103	0.299	0.090762	1
GO_RNA_POLYMERASE_II_TRANSCRIPTION_COACTIVATOR_ACTIVITY	33	0.224	0.00957	0.168	0.091282	1
GO_MITOCHONDRIAL_ATP_SYNTHESIS_COUPLED_PROTON_TRANSPORT	16	0.275	0.0082	0.207	0.091522	1
GO_NUCLEAR_EUCHROMATIN	20	0.295	0.00982	0.222	0.091712	1
KEGG_DILATED_CARDIOMYOPATHY	85	0.135	0.00922	0.101	0.091727	1
KEGG_PORPHYRIN_AND_CHLOROPHYLL_METABOLISM	38	0.234	0.0107	0.176	0.092249	1
GO_TRNA_METHYLTRANSFERASE_ACTIVITY	20	0.278	0.00925	0.21	0.092597	1
GO_NEPHRON_TUBULE_FORMATION	18	0.272	0.00858	0.205	0.0927	1
GO_CELLULAR_COMPONENT_DISASSEMBLY	493	0.0566	0.00923	0.0428	0.092895	1
GO_CELLULAR_PROTEIN_COMPLEX_DISASSEMBLY	120	0.117	0.0095	0.0884	0.09325	1
GO_ALTERNATIVE_MRNA_SPLICING_VIA_SPLICEOSOME	10	0.424	0.00998	0.321	0.093285	1
GO_RETROGRADE_TRANSPORT_ENDOSOME_TO_PLASMA_MEMBRANE	13	0.27	0.00724	0.204	0.093464	1
REACTOME_TRANSCRIPTION_COUPLED_NER_TC_NER	41	0.193	0.00918	0.146	0.093531	1
REACTOME_METABOLISM_OF_PROTEINS	395	0.0616	0.00901	0.0467	0.093652	1
GO_POSITIVE_REGULATION_OF_CYTOKINE_PRODUCTION_INVOLVED_IN_IMMUNE_RESPONSE	28	0.223	0.00878	0.169	0.093713	1
GO_REGULATION_OF_IMMUNOGLOBULIN_SECRETION	14	0.339	0.00945	0.257	0.093779	1
GO_ENTEROENDOCRINE_CELL_DIFFERENTIATION	19	0.292	0.00948	0.222	0.093879	1
GO_POSITIVE_REGULATION_OF_MEMBRANE_INVAGINATION	10	0.397	0.00934	0.301	0.094024	1
GO_CELL_SUBSTRATE_ADHESION	156	0.0995	0.00922	0.0756	0.09403	1
KEGG_OXIDATIVE_PHOSPHORYLATION	111	0.118	0.00923	0.0898	0.094374	1
GO_RESPONSE_TO_KETONE	175	0.0957	0.00938	0.0728	0.094471	1
GO_ALCOHOL_BINDING	95	0.123	0.00887	0.0933	0.094575	1
GO_RESPONSE_TO_CAFFEINE	18	0.288	0.00909	0.22	0.094849	1
GO_NEGATIVE_REGULATION_OF_GLIAL_CELL_DIFFERENTIATION	25	0.262	0.00977	0.2	0.09494	1
GO_STRUCTURAL_CONSTITUENT_OF_EYE_LENS	20	0.347	0.0115	0.265	0.095099	1
REACTOME_FORMATION_OF_ATP_BY_CHEMIOSMOTIC_COUPLING	12	0.317	0.00818	0.242	0.095301	1
GO_G_PROTEIN_COUPLED_RECEPTOR_INTERNALIZATION	12	0.365	0.00942	0.28	0.095985	1
GO_ORGANOPHOSPHATE_BIOSYNTHETIC_PROCESS	426	0.0584	0.00888	0.0448	0.096138	1
REACTOME_DNA_STRAND_ELONGATION	28	0.206	0.00813	0.158	0.096332	1
GO_POLYOL_CATABOLIC_PROCESS	16	0.313	0.00933	0.241	0.096582	1
REACTOME_N_GLYCAN_ANTENNAE_ELONGATION	14	0.372	0.0104	0.286	0.096712	1
GO_CELL_CELL_ADHERENS_JUNCTION	51	0.179	0.00949	0.138	0.096889	1
GO_CADHERIN_BINDING	28	0.234	0.0092	0.18	0.097101	1
GO_RESPONSE_TO_ZINC_ION	52	0.173	0.00926	0.133	0.097131	1
GO_ANATOMICAL_STRUCTURE_REGRESSION	12	0.392	0.0101	0.302	0.097153	1
REACTOME_RNA_POL_II_PRE_TRANSCRIPTION_EVENTS	53	0.177	0.00958	0.136	0.097181	1
REACTOME_SYNTHESIS_OF_DNA	85	0.131	0.00898	0.101	0.097703	1
REACTOME_PRE_NOTCH_TRANSCRIPTION_AND_TRANSLATION	25	0.235	0.00875	0.182	0.097828	1
REACTOME_RNA_POL_II_TRANSCRIPTION	94	0.135	0.00971	0.104	0.097886	1
GO_POLY_A_RNA_BINDING	1086	0.0371	0.00882	0.0287	0.097946	1
GO_NEGATIVE_REGULATION_OF_CELL_CYCLE_G2_M_PHASE_TRANSITION	23	0.236	0.00842	0.183	0.098066	1
REACTOME_PRE_NOTCH_EXPRESSION_AND_PROCESSING	40	0.171	0.00804	0.132	0.098088	1
GO_CYTOKINE_RECEPTOR_ACTIVITY	81	0.151	0.0101	0.117	0.098393	1
REACTOME_LYSOSOME_VESICLE_BIOGENESIS	21	0.266	0.00907	0.206	0.098519	1
GO_NUCLEOBASE_CONTAINING_COMPOUND_KINASE_ACTIVITY	43	0.185	0.00901	0.143	0.098658	1
GO_POLYSOME	37	0.203	0.00919	0.158	0.098944	1
GO_CLATHRIN_MEDIATED_ENDOCYTOSIS	33	0.197	0.00841	0.153	0.099036	1
GO_REGULATION_OF_CATION_CHANNEL_ACTIVITY	84	0.134	0.00911	0.104	0.099256	1
GO_RNA_POLYMERASE_II_TRANSCRIPTION_COREPRESSOR_ACTIVITY	24	0.249	0.00909	0.194	0.099762	1
GO_PROTON_TRANSPORTING_ATP_SYNTHASE_COMPLEX_COUPLING_FACTOR_F_O_	11	0.304	0.0075	0.237	0.099948	1
GO_MYELOID_CELL_DIFFERENTIATION	175	0.0903	0.00886	0.0705	0.09998	1
GO_GLOMERULAR_EPITHELIUM_DEVELOPMENT	18	0.288	0.0091	0.225	0.10002	1
GO_GOLGI_LUMEN	85	0.133	0.00908	0.104	0.10023	1
REACTOME_ELONGATION_ARREST_AND_RECOVERY	30	0.222	0.00904	0.173	0.10024	1
GO_GLIAL_CELL_DIFFERENTIATION	133	0.107	0.00917	0.0838	0.10041	1
GO_T_TUBULE	45	0.181	0.00905	0.142	0.10046	1
GO_CHONDROITIN_SULFATE_CATABOLIC_PROCESS	12	0.34	0.00876	0.266	0.10076	1
REACTOME_MITOTIC_G1_G1_S_PHASES	123	0.109	0.00901	0.0858	0.10128	1
KEGG_HYPERTROPHIC_CARDIOMYOPATHY_HCM	79	0.132	0.00874	0.104	0.10152	1
GO_GLUTAMINE_METABOLIC_PROCESS	21	0.235	0.00802	0.185	0.10153	1
GO_DNA_STRAND_ELONGATION_INVOLVED_IN_DNA_REPLICATION	23	0.23	0.00819	0.18	0.10173	1
GO_INOSITOL_PHOSPHATE_PHOSPHATASE_ACTIVITY	18	0.289	0.00912	0.227	0.10206	1
GO_TRANSCRIPTION_COACTIVATOR_ACTIVITY	278	0.0704	0.00868	0.0555	0.10216	1
REACTOME_PROSTANOID_LIGAND_RECEPTORS	9	0.471	0.0105	0.372	0.10239	1
GO_BROWN_FAT_CELL_DIFFERENTIATION	30	0.218	0.00891	0.172	0.10252	1
REACTOME_SYNTHESIS_OF_PE	11	0.354	0.00874	0.279	0.10255	1
KEGG_HUNTINGTONS_DISEASE	166	0.0929	0.00887	0.0734	0.10269	1
GO_MITOTIC_G2_DNA_DAMAGE_CHECKPOINT	12	0.289	0.00746	0.229	0.10363	1
GO_NEURON_PROJECTION_GUIDANCE	195	0.0836	0.00865	0.0664	0.1042	1
GO_METHYLTRANSFERASE_COMPLEX	83	0.123	0.0083	0.0975	0.10424	1
GO_REGULATION_OF_TRANSCRIPTION_ELONGATION_FROM_RNA_POLYMERASE_II_PROMOTER	23	0.218	0.00779	0.174	0.10433	1
GO_PHOTOTRANSDUCTION	38	0.182	0.00836	0.145	0.10473	1
GO_NUCLEOSIDE_MONOPHOSPHATE_BIOSYNTHETIC_PROCESS	77	0.131	0.00856	0.105	0.1048	1
GO_INTERFERON_GAMMA_PRODUCTION	11	0.345	0.00852	0.275	0.10503	1
GO_REGULATION_OF_SYNAPSE_ORGANIZATION	106	0.118	0.00902	0.0942	0.10519	1
GO_REGULATION_OF_ANOIKIS	24	0.242	0.00884	0.194	0.10527	1
KEGG_GLYCEROPHOSPHOLIPID_METABOLISM	74	0.133	0.00852	0.106	0.10533	1
GO_TRANSLATION_ELONGATION_FACTOR_ACTIVITY	19	0.257	0.00835	0.206	0.10541	1
GO_POSITIVE_REGULATION_OF_ENDOPLASMIC_RETICULUM_UNFOLDED_PROTEIN_RESPONSE	11	0.364	0.00899	0.291	0.10542	1
GO_ADHERENS_JUNCTION_ORGANIZATION	70	0.143	0.00889	0.114	0.10555	1
GO_REGULATION_OF_ODONTOGENESIS	22	0.27	0.00944	0.216	0.10568	1
GO_NEGATIVE_REGULATION_OF_SERINE_TYPE_PEPTIDASE_ACTIVITY	10	0.408	0.00962	0.327	0.10604	1
GO_PIGMENT_CELL_DIFFERENTIATION	28	0.229	0.00902	0.184	0.10625	1
GO_ENERGY_COUPLED_PROTON_TRANSPORT_DOWN_ELECTROCHEMICAL_GRADIENT	22	0.23	0.00803	0.184	0.10639	1
GO_REGULATION_OF_ANATOMICAL_STRUCTURE_SIZE	449	0.0569	0.00888	0.0457	0.10641	1
GO_ENDODERM_FORMATION	49	0.161	0.00838	0.13	0.10717	1
GO_PROTEASOME_REGULATORY_PARTICLE_BASE_SUBCOMPLEX	11	0.33	0.00815	0.266	0.10722	1
GO_CDP_DIACYLGLYCEROL_METABOLIC_PROCESS	13	0.328	0.00881	0.265	0.10749	1
GO_GLUCURONOSYLTRANSFERASE_ACTIVITY	33	0.272	0.0116	0.22	0.10758	1
GO_DNA_HELICASE_ACTIVITY	49	0.148	0.00769	0.119	0.10765	1
GO_PHOSPHATASE_INHIBITOR_ACTIVITY	33	0.184	0.00785	0.148	0.10805	1
GO_TRANSFERASE_ACTIVITY_TRANSFERRING_PENTOSYL_GROUPS	55	0.154	0.00847	0.124	0.10808	1
GO_POSITIVE_REGULATION_OF_STRIATED_MUSCLE_CELL_DIFFERENTIATION	49	0.168	0.00877	0.136	0.10818	1
GO_PYRIDINE_CONTAINING_COMPOUND_BIOSYNTHETIC_PROCESS	22	0.217	0.00758	0.176	0.10835	1
GO_REGULATION_OF_SERINE_TYPE_PEPTIDASE_ACTIVITY	12	0.389	0.01	0.315	0.10842	1
GO_G2_DNA_DAMAGE_CHECKPOINT	31	0.206	0.00852	0.167	0.10878	1
GO_PROTEIN_DIMERIZATION_ACTIVITY	1031	0.0372	0.00865	0.0302	0.10893	1
GO_POSITIVE_REGULATION_OF_MYELOID_LEUKOCYTE_CYTOKINE_PRODUCTION_INVOLVED_IN_IMMUNE_RESPONSE	11	0.316	0.0078	0.257	0.10925	1
GO_PROTON_TRANSPORTING_TWO_SECTOR_ATPASE_COMPLEX_PROTON_TRANSPORTING_DOMAIN	21	0.231	0.00789	0.188	0.10928	1
GO_TRANSCRIPTION_FACTOR_COMPLEX	278	0.0704	0.00868	0.0573	0.10932	1
KEGG_GLYCEROLIPID_METABOLISM	45	0.173	0.00863	0.141	0.10937	1
GO_SERINE_FAMILY_AMINO_ACID_METABOLIC_PROCESS	40	0.198	0.00932	0.161	0.10953	1
GO_PROTEIN_DISULFIDE_OXIDOREDUCTASE_ACTIVITY	23	0.227	0.0081	0.185	0.10964	1
GO_LATERAL_ELEMENT	10	0.463	0.0109	0.377	0.10967	1
GO_ORGANELLE_LOCALIZATION	396	0.058	0.00851	0.0473	0.11012	1
GO_KETONE_BIOSYNTHETIC_PROCESS	25	0.236	0.00878	0.193	0.1107	1
REACTOME_TRAFFICKING_AND_PROCESSING_OF_ENDOSOMAL_TLR	10	0.324	0.00764	0.265	0.11076	1
GO_AXONEME_ASSEMBLY	43	0.168	0.00821	0.138	0.11077	1
GO_RESPONSE_TO_AUDITORY_STIMULUS	23	0.254	0.00908	0.208	0.11107	1
REACTOME_GABA_B_RECEPTOR_ACTIVATION	37	0.195	0.00881	0.159	0.11114	1
KEGG_ALPHA_LINOLENIC_ACID_METABOLISM	19	0.255	0.00829	0.209	0.11127	1
REACTOME_G1_S_TRANSITION	99	0.119	0.00879	0.0976	0.11152	1
GO_POSITIVE_REGULATION_OF_MRNA_SPLICING_VIA_SPLICEOSOME	13	0.349	0.00936	0.286	0.1116	1
GO_LOW_DENSITY_LIPOPROTEIN_PARTICLE_RECEPTOR_BINDING	17	0.297	0.00911	0.244	0.11161	1
REACTOME_CHROMOSOME_MAINTENANCE	80	0.124	0.00827	0.102	0.11189	1
GO_PROTEIN_ADP_RIBOSYLATION	20	0.248	0.00825	0.204	0.11197	1
GO_CHAPERONE_MEDIATED_PROTEIN_COMPLEX_ASSEMBLY	12	0.348	0.00897	0.286	0.11199	1
GO_RESPONSE_TO_ACIDIC_PH	20	0.229	0.00761	0.188	0.11265	1
REACTOME_IKK_COMPLEX_RECRUITMENT_MEDIATED_BY_RIP1	9	0.385	0.00859	0.317	0.11281	1
GO_LIPID_PARTICLE_ORGANIZATION	14	0.275	0.00766	0.227	0.11303	1
REACTOME_NEUROTRANSMITTER_RECEPTOR_BINDING_AND_DOWNSTREAM_TRANSMISSION_IN_THE_POSTSYNAPTIC_CELL	127	0.101	0.00842	0.0833	0.1134	1
GO_GROOMING_BEHAVIOR	13	0.368	0.00988	0.305	0.11351	1
GO_ADP_BINDING	30	0.18	0.00735	0.149	0.11365	1
GO_LOW_DENSITY_LIPOPROTEIN_PARTICLE_BINDING	15	0.299	0.00863	0.248	0.1138	1
GO_FUCOSYLTRANSFERASE_ACTIVITY	13	0.351	0.00942	0.291	0.11393	1
GO_POSITIVE_REGULATION_OF_LONG_TERM_SYNAPTIC_POTENTIATION	14	0.297	0.00826	0.246	0.11396	1
GO_SMN_COMPLEX	9	0.37	0.00826	0.307	0.11406	1
GO_FERTILIZATION	141	0.097	0.00855	0.0806	0.11428	1
GO_VITAMIN_BIOSYNTHETIC_PROCESS	14	0.271	0.00756	0.225	0.11433	1
GO_MECHANOSENSORY_BEHAVIOR	12	0.313	0.00807	0.26	0.11434	1
GO_POSITIVE_REGULATION_OF_MULTICELLULAR_ORGANISM_GROWTH	32	0.211	0.00889	0.176	0.11458	1
GO_REGULATION_OF_SYNAPTIC_TRANSMISSION_DOPAMINERGIC	16	0.26	0.00773	0.216	0.1147	1
GO_AUDITORY_RECEPTOR_CELL_MORPHOGENESIS	13	0.314	0.00843	0.261	0.11481	1
GO_MAP_KINASE_PHOSPHATASE_ACTIVITY	12	0.311	0.00802	0.259	0.11523	1
GO_RESPONSE_TO_FOLIC_ACID	14	0.327	0.0091	0.273	0.1154	1
GO_SULFATE_TRANSPORT	14	0.321	0.00893	0.268	0.11553	1
GO_CILIARY_PLASM	85	0.125	0.00858	0.105	0.11562	1
GO_TRANSLATION_INITIATION_FACTOR_ACTIVITY	46	0.153	0.0077	0.127	0.11571	1
GO_ENDOCARDIAL_CUSHION_DEVELOPMENT	32	0.191	0.00803	0.16	0.116	1
GO_NEGATIVE_REGULATION_OF_VIRAL_TRANSCRIPTION	21	0.231	0.00788	0.193	0.11626	1
REACTOME_UNWINDING_OF_DNA	11	0.307	0.00758	0.257	0.11629	1
GO_MACROMITOPHAGY	131	0.097	0.00824	0.0813	0.11653	1
GO_DEMETHYLASE_ACTIVITY	29	0.183	0.00735	0.154	0.11674	1
GO_ANTIGEN_PROCESSING_AND_PRESENTATION_OF_ENDOGENOUS_PEPTIDE_ANTIGEN	7	0.358	0.00705	0.301	0.11691	1
GO_PROTEIN_N_LINKED_GLYCOSYLATION	74	0.133	0.0085	0.112	0.1171	1
GO_MICROTUBULE_END	22	0.238	0.00832	0.201	0.11736	1
GO_URATE_METABOLIC_PROCESS	9	0.367	0.00819	0.309	0.11745	1
GO_PIGMENT_ACCUMULATION	11	0.345	0.00853	0.291	0.11766	1
GO_SMALL_NUCLEOLAR_RIBONUCLEOPROTEIN_COMPLEX	17	0.232	0.00713	0.196	0.11769	1
GO_DERMATAN_SULFATE_METABOLIC_PROCESS	12	0.302	0.0078	0.255	0.11776	1
GO_PROTEIN_AUTOUBIQUITINATION	48	0.15	0.00775	0.127	0.11791	1
GO_FUCOSE_METABOLIC_PROCESS	16	0.294	0.00876	0.248	0.11797	1
GO_NEGATIVE_REGULATION_OF_MULTICELLULAR_ORGANISMAL_METABOLIC_PROCESS	11	0.348	0.0086	0.294	0.11831	1
GO_ATTACHMENT_OF_SPINDLE_MICROTUBULES_TO_KINETOCHORE	14	0.249	0.00695	0.211	0.1188	1
GO_FEAR_RESPONSE	27	0.214	0.00829	0.182	0.11906	1
BIOCARTA_MITOCHONDRIA_PATHWAY	18	0.25	0.00791	0.212	0.11928	1
BIOCARTA_EDG1_PATHWAY	26	0.24	0.00912	0.204	0.11961	1
GO_MODULATION_OF_SYNAPTIC_TRANSMISSION	286	0.0632	0.0079	0.0538	0.11981	1
GO_PROSTATE_GLAND_DEVELOPMENT	40	0.18	0.00848	0.153	0.11993	1
GO_NEGATIVE_REGULATION_OF_ALPHA_BETA_T_CELL_ACTIVATION	21	0.236	0.00804	0.201	0.12009	1
GO_G_PROTEIN_COUPLED_CHEMOATTRACTANT_RECEPTOR_ACTIVITY	24	0.274	0.00999	0.233	0.12036	1
GO_RESPONSE_TO_POTASSIUM_ION	14	0.321	0.00895	0.274	0.12043	1
GO_MEMORY	95	0.117	0.00846	0.0997	0.12052	1
GO_RETINA_DEVELOPMENT_IN_CAMERA_TYPE_EYE	128	0.0989	0.0083	0.0844	0.1206	1
GO_POSITIVE_REGULATION_OF_SYNAPTIC_TRANSMISSION_GLUTAMATERGIC	17	0.272	0.00836	0.233	0.1208	1
GO_REGULATION_OF_RESPONSE_TO_TUMOR_CELL	12	0.314	0.00809	0.268	0.12096	1
GO_ACROSOME_ASSEMBLY	13	0.276	0.00741	0.236	0.12099	1
GO_REGULATION_OF_DNA_DEPENDENT_DNA_REPLICATION	38	0.181	0.00832	0.155	0.12102	1
GO_POSITIVE_REGULATION_OF_MEMBRANE_DEPOLARIZATION	11	0.341	0.00843	0.292	0.1211	1
GO_PEPTIDE_CROSS_LINKING	55	0.205	0.0113	0.176	0.12113	1
REACTOME_MICRORNA_MIRNA_BIOGENESIS	22	0.27	0.00942	0.231	0.12115	1
GO_NEGATIVE_REGULATION_OF_PEPTIDE_SECRETION	47	0.16	0.00816	0.137	0.12117	1
GO_REGULATION_OF_T_CELL_CYTOKINE_PRODUCTION	18	0.228	0.00721	0.195	0.12117	1
REACTOME_COPI_MEDIATED_TRANSPORT	10	0.424	0.00999	0.363	0.12117	1
GO_REGULATION_OF_CIRCADIAN_SLEEP_WAKE_CYCLE_NON_REM_SLEEP	12	0.301	0.00776	0.257	0.12122	1
GO_POSITIVE_REGULATION_OF_REPRODUCTIVE_PROCESS	51	0.146	0.00775	0.125	0.12154	1
GO_INTRINSIC_COMPONENT_OF_PEROXISOMAL_MEMBRANE	13	0.303	0.00813	0.26	0.1222	1
GO_POSITIVE_REGULATION_OF_SYNAPTIC_TRANSMISSION_GABAERGIC	12	0.339	0.00875	0.292	0.12286	1
GO_NEGATIVE_REGULATION_OF_DNA_BIOSYNTHETIC_PROCESS	30	0.217	0.00883	0.187	0.1237	1
GO_POSITIVE_REGULATION_OF_CELL_ADHESION_MEDIATED_BY_INTEGRIN	17	0.262	0.00804	0.226	0.12385	1
GO_OXIDOREDUCTASE_ACTIVITY_ACTING_ON_A_SULFUR_GROUP_OF_DONORS	48	0.155	0.00801	0.135	0.12417	1
GO_FERROUS_IRON_BINDING	21	0.208	0.0071	0.18	0.12428	1
GO_AXON_ENSHEATHMENT_IN_CENTRAL_NERVOUS_SYSTEM	11	0.291	0.00719	0.253	0.12442	1
GO_NEURON_DIFFERENTIATION	826	0.0388	0.00812	0.0337	0.12461	1
GO_CYTOPLASMIC_TRANSLATIONAL_INITIATION	13	0.275	0.00737	0.239	0.12518	1
REACTOME_ZINC_TRANSPORTERS	14	0.325	0.00906	0.283	0.12528	1
GO_G_PROTEIN_COUPLED_PURINERGIC_NUCLEOTIDE_RECEPTOR_SIGNALING_PATHWAY	10	0.443	0.0104	0.386	0.12566	1
GO_POSITIVE_REGULATION_OF_GLYCOPROTEIN_METABOLIC_PROCESS	20	0.259	0.00861	0.225	0.12566	1
REACTOME_TRANSCRIPTION	153	0.0926	0.00849	0.0807	0.12577	1
GO_POSITIVE_REGULATION_OF_SKELETAL_MUSCLE_TISSUE_DEVELOPMENT	24	0.214	0.0078	0.187	0.12616	1
REACTOME_NRIF_SIGNALS_CELL_DEATH_FROM_THE_NUCLEUS	14	0.314	0.00875	0.275	0.12631	1
GO_NEGATIVE_REGULATION_OF_STEM_CELL_PROLIFERATION	17	0.277	0.00851	0.242	0.12642	1
GO_CELLULAR_RESPONSE_TO_ALKALOID	32	0.173	0.0073	0.152	0.12648	1
KEGG_SMALL_CELL_LUNG_CANCER	80	0.115	0.00765	0.101	0.1267	1
GO_PURINE_NUCLEOSIDE_BIOSYNTHETIC_PROCESS	84	0.116	0.00793	0.102	0.12703	1
GO_POSITIVE_REGULATION_OF_ERYTHROCYTE_DIFFERENTIATION	21	0.242	0.00826	0.213	0.12788	1
GO_REGULATION_OF_MYOBLAST_PROLIFERATION	10	0.409	0.00964	0.36	0.1279	1
GO_POSITIVE_REGULATION_OF_LYMPHOCYTE_MEDIATED_IMMUNITY	60	0.142	0.00819	0.125	0.12791	1
GO_DETECTION_OF_LIGHT_STIMULUS	52	0.138	0.00742	0.122	0.12797	1
GO_SPLICEOSOMAL_SNRNP_ASSEMBLY	33	0.168	0.00717	0.148	0.12807	1
GO_CELLULAR_COMPONENT_MORPHOGENESIS	857	0.0366	0.00778	0.0322	0.1282	1
GO_LEUKOCYTE_PROLIFERATION	84	0.128	0.00872	0.113	0.1283	1
GO_HISTONE_METHYLTRANSFERASE_COMPLEX	64	0.123	0.00734	0.109	0.12835	1
GO_POSITIVE_REGULATION_OF_MYELOID_LEUKOCYTE_MEDIATED_IMMUNITY	17	0.248	0.0076	0.219	0.12863	1
KEGG_ARRHYTHMOGENIC_RIGHT_VENTRICULAR_CARDIOMYOPATHY_ARVC	71	0.128	0.008	0.113	0.12863	1
GO_COMPLEMENT_BINDING	16	0.299	0.0089	0.264	0.12897	1
GO_PHAGOSOME_MATURATION	36	0.186	0.00829	0.164	0.12906	1
GO__DE_NOVO_POSTTRANSLATIONAL_PROTEIN_FOLDING	14	0.312	0.00868	0.276	0.12938	1
KEGG_CYTOSOLIC_DNA_SENSING_PATHWAY	53	0.163	0.00881	0.144	0.12945	1
GO_REGULATION_OF_TYROSINE_PHOSPHORYLATION_OF_STAT1_PROTEIN	16	0.263	0.00782	0.233	0.12963	1
GO_DOPAMINE_RECEPTOR_BINDING	17	0.257	0.00789	0.228	0.12964	1
BIOCARTA_EIF_PATHWAY	14	0.278	0.00774	0.246	0.12973	1
GO_CELL_TRAILING_EDGE	10	0.257	0.00605	0.228	0.12991	1
GO_PHOSPHATIDIC_ACID_BINDING	13	0.265	0.00712	0.236	0.12992	1
GO_DNA_GEOMETRIC_CHANGE	72	0.116	0.00732	0.103	0.13031	1
GO_POSITIVE_REGULATION_OF_ACUTE_INFLAMMATORY_RESPONSE	27	0.21	0.00811	0.186	0.13036	1
GO_NEGATIVE_REGULATION_OF_STRESS_ACTIVATED_PROTEIN_KINASE_SIGNALING_CASCADE	40	0.16	0.00754	0.143	0.13049	1
GO_DNA_INTEGRATION	8	0.329	0.00692	0.293	0.13069	1
GO_CATION_AMINO_ACID_SYMPORTER_ACTIVITY	16	0.26	0.00775	0.232	0.13077	1
GO_MULTI_ORGANISM_ORGANELLE_ORGANIZATION	24	0.207	0.00754	0.184	0.13083	1
GO_CELL_DEVELOPMENT	1357	0.0299	0.0079	0.0267	0.1309	1
GO_MYD88_DEPENDENT_TOLL_LIKE_RECEPTOR_SIGNALING_PATHWAY	27	0.214	0.00826	0.191	0.13131	1
GO_POSITIVE_REGULATION_OF_MYELOID_CELL_DIFFERENTIATION	75	0.12	0.00773	0.107	0.13132	1
REACTOME_TRANSMISSION_ACROSS_CHEMICAL_SYNAPSES	174	0.0816	0.00798	0.073	0.13162	1
GO_NUCLEOSIDE_DIPHOSPHATE_KINASE_ACTIVITY	17	0.269	0.00825	0.24	0.13172	1
GO_DNA_METHYLATION_OR_DEMETHYLATION	56	0.135	0.00751	0.121	0.13195	1
REACTOME_DOWNSTREAM_SIGNALING_EVENTS_OF_B_CELL_RECEPTOR_BCR	87	0.111	0.00772	0.0997	0.13203	1
GO_RESPONSE_TO_EPINEPHRINE	16	0.284	0.00846	0.254	0.13204	1
GO_REGULATION_OF_MEGAKARYOCYTE_DIFFERENTIATION	16	0.309	0.0092	0.277	0.1321	1
GO_ADENYLATE_CYCLASE_ACTIVATING_G_PROTEIN_COUPLED_RECEPTOR_SIGNALING_PATHWAY	72	0.127	0.00804	0.114	0.13273	1
GO_PROTEIN_AUTOPROCESSING	13	0.282	0.00758	0.254	0.13296	1
REACTOME_PTM_GAMMA_CARBOXYLATION_HYPUSINE_FORMATION_AND_ARYLSULFATASE_ACTIVATION	21	0.202	0.00688	0.181	0.13296	1
GO_SKIN_DEVELOPMENT	203	0.077	0.00812	0.0692	0.13312	1
GO_NEGATIVE_REGULATION_OF_PROTEIN_AUTOPHOSPHORYLATION	11	0.316	0.00781	0.285	0.13365	1
GO_POSITIVE_REGULATION_OF_DNA_DEPENDENT_DNA_REPLICATION	11	0.384	0.00949	0.347	0.13381	1
GO_RNA_CAPPING	35	0.188	0.00829	0.17	0.13405	1
GO_BASAL_TRANSCRIPTION_MACHINERY_BINDING	27	0.218	0.00842	0.197	0.13488	1
GO_CARBOHYDRATE_DERIVATIVE_BIOSYNTHETIC_PROCESS	561	0.0453	0.00786	0.041	0.13494	1
GO_NEGATIVE_REGULATION_OF_CELL_GROWTH	160	0.0799	0.00749	0.0724	0.13501	1
GO_STEROL_METABOLIC_PROCESS	118	0.0926	0.00747	0.0839	0.13506	1
GO_REGULATION_OF_PROTEIN_HOMODIMERIZATION_ACTIVITY	20	0.234	0.00778	0.212	0.13523	1
GO_MULTIVESICULAR_BODY_ORGANIZATION	31	0.184	0.00761	0.167	0.13541	1
GO_POSITIVE_REGULATION_OF_TRIGLYCERIDE_METABOLIC_PROCESS	20	0.25	0.00832	0.228	0.13644	1
GO_SYNAPTIC_VESICLE_ENDOCYTOSIS	15	0.268	0.00772	0.244	0.13645	1
GO_HYDROGEN_EXPORTING_ATPASE_ACTIVITY	24	0.204	0.00744	0.186	0.13651	1
GO_PROTEIN_K48_LINKED_DEUBIQUITINATION	19	0.265	0.00859	0.242	0.13658	1
GO_POSITIVE_REGULATION_OF_MUSCLE_HYPERTROPHY	21	0.241	0.00822	0.22	0.13684	1
GO_PSEUDOPODIUM	15	0.279	0.00805	0.255	0.13707	1
GO_CELLULAR_RESPONSE_TO_AMINO_ACID_STARVATION	24	0.207	0.00756	0.19	0.13728	1
GO_REGULATION_OF_PROTEIN_ACTIVATION_CASCADE	30	0.187	0.00763	0.171	0.1373	1
GO_LACTATE_TRANSMEMBRANE_TRANSPORT	12	0.32	0.00826	0.293	0.13734	1
GO_HISTONE_DEMETHYLASE_ACTIVITY	21	0.184	0.00627	0.168	0.1374	1
GO_MONOAMINE_TRANSPORT	21	0.236	0.00805	0.216	0.13756	1
GO_HIGH_VOLTAGE_GATED_CALCIUM_CHANNEL_ACTIVITY	10	0.324	0.00762	0.296	0.13759	1
GO_REGULATION_OF_AXONOGENESIS	159	0.0839	0.00785	0.0769	0.1376	1
GO_ORGANELLE_DISASSEMBLY	176	0.0769	0.00756	0.0706	0.13798	1
REACTOME_GAMMA_CARBOXYLATION_TRANSPORT_AND_AMINO_TERMINAL_CLEAVAGE_OF_PROTEINS	9	0.278	0.00621	0.255	0.13799	1
GO_LAMIN_BINDING	17	0.232	0.00713	0.213	0.13806	1
GO_NEGATIVE_REGULATION_OF_TRANSCRIPTION_ELONGATION_FROM_RNA_POLYMERASE_II_PROMOTER	10	0.3	0.00707	0.276	0.13811	1
GO_TOR_COMPLEX	13	0.283	0.00758	0.26	0.1382	1
GO_INTRINSIC_APOPTOTIC_SIGNALING_PATHWAY	143	0.0799	0.00709	0.0734	0.13822	1
GO_RESPONSE_TO_METHYLMERCURY	12	0.342	0.00882	0.315	0.13839	1
GO_RIBOSOMAL_LARGE_SUBUNIT_BIOGENESIS	48	0.163	0.00838	0.15	0.13845	1
GO_CAMP_BIOSYNTHETIC_PROCESS	17	0.241	0.00739	0.222	0.13877	1
GO_TRANSCRIPTION_FACTOR_ACTIVITY_PROTEIN_BINDING	544	0.0433	0.00741	0.0399	0.13877	1
GO_DNA_STRAND_ELONGATION	28	0.17	0.00671	0.157	0.13881	1
GO_PROTEIN_CARBOXYLATION	10	0.29	0.00684	0.267	0.1389	1
GO_RESPONSE_TO_LIGHT_STIMULUS	264	0.0609	0.00732	0.0561	0.13906	1
BIOCARTA_NDKDYNAMIN_PATHWAY	18	0.25	0.00791	0.231	0.1392	1
GO_REGULATION_OF_URINE_VOLUME	19	0.245	0.00795	0.226	0.13936	1
GO_APICAL_DENDRITE	14	0.27	0.00751	0.249	0.13938	1
GO_ANATOMICAL_STRUCTURE_HOMEOSTASIS	256	0.0611	0.00723	0.0565	0.13964	1
GO_REGULATION_OF_NUCLEAR_CELL_CYCLE_DNA_REPLICATION	10	0.346	0.00815	0.32	0.13972	1
GO_CLATHRIN_COAT_ASSEMBLY	12	0.305	0.00786	0.282	0.1398	1
GO_PCG_PROTEIN_COMPLEX	37	0.163	0.00739	0.151	0.14044	1
GO_REGULATION_OF_TRANSCRIPTION_INVOLVED_IN_G1_S_TRANSITION_OF_MITOTIC_CELL_CYCLE	25	0.203	0.00754	0.188	0.14062	1
REACTOME_NEF_MEDIATED_DOWNREGULATION_OF_MHC_CLASS_I_COMPLEX_CELL_SURFACE_EXPRESSION	7	0.377	0.00742	0.35	0.14069	1
KEGG_ECM_RECEPTOR_INTERACTION	81	0.112	0.0075	0.104	0.14084	1
REACTOME_CRMPS_IN_SEMA3A_SIGNALING	13	0.278	0.00746	0.258	0.14097	1
GO_RECEPTOR_METABOLIC_PROCESS	78	0.115	0.00758	0.107	0.141	1
GO_NEGATIVE_REGULATION_OF_ALPHA_BETA_T_CELL_DIFFERENTIATION	14	0.288	0.00803	0.268	0.14109	1
GO_MAST_CELL_MEDIATED_IMMUNITY	18	0.243	0.00767	0.226	0.14125	1
GO_LAGGING_STRAND_ELONGATION	10	0.302	0.00711	0.281	0.14126	1
REACTOME_POST_TRANSLATIONAL_MODIFICATION_SYNTHESIS_OF_GPI_ANCHORED_PROTEINS	25	0.209	0.00779	0.195	0.14184	1
REACTOME_HYALURONAN_UPTAKE_AND_DEGRADATION	10	0.34	0.008	0.317	0.14186	1
REACTOME_MITOCHONDRIAL_TRNA_AMINOACYLATION	20	0.21	0.007	0.197	0.14251	1
KEGG_JAK_STAT_SIGNALING_PATHWAY	147	0.0891	0.00801	0.0833	0.14252	1
REACTOME_PACKAGING_OF_TELOMERE_ENDS	17	0.3	0.0092	0.28	0.14254	1
GO_NEGATIVE_REGULATION_OF_CHROMOSOME_ORGANIZATION	87	0.109	0.00756	0.102	0.14297	1
GO_PROTEASOME_ACCESSORY_COMPLEX	23	0.206	0.00734	0.193	0.14316	1
GO_PROTON_TRANSPORTING_ATP_SYNTHASE_ACTIVITY_ROTATIONAL_MECHANISM	8	0.334	0.00703	0.313	0.14318	1
GO_TRNA_METHYLATION	23	0.205	0.00732	0.192	0.1433	1
GO_POSITIVE_REGULATION_OF_CELL_SIZE	12	0.247	0.00638	0.232	0.14351	1
GO_POSITIVE_REGULATION_OF_TRIGLYCERIDE_LIPASE_ACTIVITY	11	0.288	0.0071	0.27	0.14352	1
GO_MALE_GAMETE_GENERATION	425	0.047	0.00713	0.0441	0.14354	1
GO_RNA_POLYMERASE_II_ACTIVATING_TRANSCRIPTION_FACTOR_BINDING	34	0.173	0.0075	0.163	0.14394	1
GO_REGULATION_OF_CIRCADIAN_SLEEP_WAKE_CYCLE	25	0.191	0.00711	0.18	0.14452	1
GO_PROTEIN_LOCALIZATION_TO_SYNAPSE	15	0.276	0.00797	0.261	0.14496	1
GO_NUCLEAR_SPECK	181	0.0733	0.00731	0.0693	0.14512	1
KEGG_OTHER_GLYCAN_DEGRADATION	15	0.285	0.00822	0.27	0.14531	1
GO_FORMATION_OF_PRIMARY_GERM_LAYER	106	0.095	0.00727	0.09	0.14561	1
GO_DENDRITE_CYTOPLASM	15	0.307	0.00885	0.291	0.14575	1
REACTOME_ADENYLATE_CYCLASE_INHIBITORY_PATHWAY	13	0.272	0.00731	0.258	0.14582	1
GO_RESPONSE_TO_MANGANESE_ION	17	0.207	0.00634	0.196	0.14587	1
GO_NEURAL_TUBE_DEVELOPMENT	146	0.083	0.00744	0.0788	0.14602	1
GO_NAD_BIOSYNTHETIC_PROCESS	15	0.222	0.00641	0.211	0.14626	1
REACTOME_REGULATION_OF_AMPK_ACTIVITY_VIA_LKB1	14	0.272	0.00759	0.259	0.14628	1
GO_EPIDERMAL_GROWTH_FACTOR_RECEPTOR_BINDING	30	0.182	0.00742	0.174	0.14713	1
GO_REGULATION_OF_CELL_FATE_COMMITMENT	24	0.182	0.00664	0.174	0.14715	1
GO_EXOCYTIC_VESICLE_MEMBRANE	54	0.129	0.00705	0.123	0.14743	1
GO_RESPONSE_TO_PROGESTERONE	50	0.134	0.00703	0.128	0.14747	1
GO_REGULATION_OF_HUMORAL_IMMUNE_RESPONSE	43	0.152	0.00739	0.145	0.14756	1
REACTOME_FACTORS_INVOLVED_IN_MEGAKARYOCYTE_DEVELOPMENT_AND_PLATELET_PRODUCTION	114	0.102	0.00812	0.098	0.14777	1
GO_MEMBRANE_DEPOLARIZATION_DURING_ACTION_POTENTIAL	38	0.165	0.00757	0.158	0.14802	1
GO_DETECTION_OF_MOLECULE_OF_BACTERIAL_ORIGIN	10	0.33	0.00776	0.316	0.14818	1
GO_C21_STEROID_HORMONE_BIOSYNTHETIC_PROCESS	15	0.26	0.00748	0.249	0.14842	1
GO_CELL_PART_MORPHOGENESIS	602	0.04	0.00719	0.0384	0.14844	1
GO_REGULATORY_REGION_NUCLEIC_ACID_BINDING	777	0.0359	0.0073	0.0344	0.14846	1
GO_CAJAL_BODY	46	0.14	0.00709	0.135	0.14864	1
GO_SNORNA_BINDING	25	0.189	0.00704	0.182	0.14882	1
GO_PHAGOSOME_ACIDIFICATION	26	0.201	0.00763	0.193	0.14883	1
GO_NEGATIVE_REGULATION_OF_MUSCLE_CONTRACTION	22	0.208	0.00728	0.2	0.1491	1
GO_NEGATIVE_REGULATION_OF_NATURAL_KILLER_CELL_MEDIATED_IMMUNITY	7	0.394	0.00777	0.38	0.14953	1
GO_LYSOZYME_ACTIVITY	9	0.272	0.00608	0.262	0.14966	1
GO_PIGMENT_METABOLIC_PROCESS	57	0.141	0.00794	0.136	0.14993	1
GO_NAD_ADP_RIBOSYLTRANSFERASE_ACTIVITY	26	0.194	0.00736	0.187	0.14994	1
GO_PHOSPHATIDYLINOSITOL_BINDING	188	0.0704	0.00716	0.068	0.15	1
GO_DETERMINATION_OF_ADULT_LIFESPAN	13	0.27	0.00725	0.261	0.15025	1
GO_LONG_TERM_SYNAPTIC_DEPRESSION	15	0.263	0.00758	0.254	0.15036	1
KEGG_ALANINE_ASPARTATE_AND_GLUTAMATE_METABOLISM	31	0.181	0.00752	0.176	0.15076	1
GO_LYMPH_NODE_DEVELOPMENT	15	0.264	0.0076	0.255	0.15107	1
GO_HELICASE_ACTIVITY	142	0.0771	0.00682	0.0748	0.15117	1
GO_ENDOCRINE_PANCREAS_DEVELOPMENT	39	0.151	0.00703	0.147	0.15133	1
REACTOME_REGULATION_OF_APOPTOSIS	52	0.14	0.00751	0.136	0.15133	1
GO_NEGATIVE_REGULATION_OF_MUSCLE_CELL_APOPTOTIC_PROCESS	30	0.164	0.00671	0.16	0.15146	1
GO_INTRINSIC_APOPTOTIC_SIGNALING_PATHWAY_IN_RESPONSE_TO_DNA_DAMAGE	67	0.114	0.00691	0.11	0.15149	1
GO_RETINOL_DEHYDROGENASE_ACTIVITY	18	0.259	0.00819	0.252	0.15169	1
BIOCARTA_TNFR1_PATHWAY	28	0.189	0.00746	0.184	0.15218	1
GO_POSITIVE_REGULATION_OF_MESONEPHROS_DEVELOPMENT	20	0.205	0.00684	0.2	0.15224	1
GO_NEGATIVE_REGULATION_OF_ACUTE_INFLAMMATORY_RESPONSE	12	0.264	0.00681	0.257	0.15237	1
GO_REGULATION_OF_ENDOPLASMIC_RETICULUM_STRESS_INDUCED_INTRINSIC_APOPTOTIC_SIGNALING_PATHWAY	28	0.184	0.00725	0.179	0.15254	1
GO_COHESIN_COMPLEX	10	0.394	0.00928	0.384	0.15256	1
KEGG_ETHER_LIPID_METABOLISM	33	0.154	0.00657	0.15	0.1526	1
BIOCARTA_MCM_PATHWAY	18	0.229	0.00723	0.224	0.15282	1
GO_MANNOSE_BINDING	17	0.214	0.00656	0.209	0.15285	1
GO_REGULATION_OF_TOR_SIGNALING	64	0.122	0.00725	0.119	0.15317	1
GO_DOUBLE_STRANDED_DNA_BINDING	727	0.0364	0.00716	0.0356	0.15327	1
GO_GOLGI_TO_PLASMA_MEMBRANE_TRANSPORT	39	0.151	0.00701	0.148	0.15355	1
GO_REGULATION_OF_CYTOKINE_SECRETION_INVOLVED_IN_IMMUNE_RESPONSE	10	0.263	0.00619	0.257	0.15368	1
GO_REGULATION_OF_GLIAL_CELL_DIFFERENTIATION	58	0.128	0.00724	0.125	0.15373	1
GO_NEGATIVE_REGULATION_OF_INTRACELLULAR_ESTROGEN_RECEPTOR_SIGNALING_PATHWAY	12	0.306	0.00789	0.3	0.15397	1
GO_MESENCHYME_MORPHOGENESIS	38	0.147	0.00673	0.144	0.15408	1
GO_HOMOLOGOUS_CHROMOSOME_SEGREGATION	44	0.149	0.00736	0.146	0.15438	1
GO_RIBOSOME	204	0.0669	0.00707	0.0658	0.15472	1
REACTOME_CDC6_ASSOCIATION_WITH_THE_ORC_ORIGIN_COMPLEX	11	0.327	0.00808	0.322	0.1548	1
GO_DNA_DEPENDENT_ATPASE_ACTIVITY	73	0.103	0.00653	0.101	0.15494	1
GO_FLAVONOID_METABOLIC_PROCESS	27	0.218	0.00845	0.215	0.15501	1
GO_ETHANOL_METABOLIC_PROCESS	14	0.372	0.0104	0.366	0.1551	1
GO_PROTEIN_LOCALIZATION_TO_CHROMATIN	12	0.326	0.00842	0.322	0.15525	1
GO_SHORT_CHAIN_FATTY_ACID_METABOLIC_PROCESS	14	0.23	0.00641	0.227	0.1554	1
GO_LIGAND_GATED_CALCIUM_CHANNEL_ACTIVITY	15	0.24	0.00691	0.237	0.15571	1
GO_NEGATIVE_REGULATION_OF_PROTEIN_CATABOLIC_PROCESS	100	0.0929	0.0069	0.0918	0.15572	1
GO_NEGATIVE_REGULATION_OF_JNK_CASCADE	33	0.16	0.00686	0.159	0.15591	1
GO_PHOSPHOTRANSFERASE_ACTIVITY_FOR_OTHER_SUBSTITUTED_PHOSPHATE_GROUPS	19	0.224	0.00727	0.222	0.15602	1
REACTOME_SIGNALING_BY_NOTCH	95	0.0903	0.00654	0.0893	0.15614	1
GO_REGULATION_OF_MEMBRANE_INVAGINATION	12	0.265	0.00684	0.263	0.15637	1
GO_NEUROEPITHELIAL_CELL_DIFFERENTIATION	61	0.122	0.00709	0.121	0.15683	1
GO_AUDITORY_RECEPTOR_CELL_DIFFERENTIATION	27	0.181	0.00699	0.18	0.15718	1
REACTOME_SYNTHESIS_OF_SUBSTRATES_IN_N_GLYCAN_BIOSYTHESIS	14	0.302	0.00842	0.3	0.15719	1
REACTOME_ACTIVATED_AMPK_STIMULATES_FATTY_ACID_OXIDATION_IN_MUSCLE	18	0.226	0.00715	0.225	0.15728	1
GO_MULTI_ORGANISM_MEMBRANE_ORGANIZATION	31	0.161	0.00668	0.16	0.15731	1
GO_POSITIVE_REGULATION_OF_MRNA_PROCESSING	30	0.179	0.0073	0.178	0.15734	1
GO_REGULATION_OF_RESPONSE_TO_OXIDATIVE_STRESS	58	0.125	0.00708	0.124	0.1574	1
GO_REGULATION_OF_DNA_BINDING	90	0.1	0.00708	0.1	0.15791	1
GO_REGULATION_OF_RECEPTOR_RECYCLING	20	0.234	0.00779	0.233	0.15794	1
GO_POSITIVE_REGULATION_OF_GLIOGENESIS	46	0.134	0.00674	0.133	0.15814	1
GO_REGULATION_OF_AUTOPHAGY	234	0.0602	0.00682	0.0601	0.15818	1
GO_COENZYME_A_BIOSYNTHETIC_PROCESS	11	0.273	0.00674	0.273	0.15823	1
GO_TOR_SIGNALING	16	0.237	0.00706	0.237	0.1583	1
GO_BINDING_BRIDGING	167	0.072	0.0069	0.0719	0.15831	1
GO_SERINE_FAMILY_AMINO_ACID_BIOSYNTHETIC_PROCESS	15	0.27	0.0078	0.27	0.15842	1
GO_MACROMOLECULE_TRANSMEMBRANE_TRANSPORTER_ACTIVITY	20	0.219	0.00729	0.219	0.15857	1
GO_RECEPTOR_CLUSTERING	38	0.162	0.00743	0.162	0.15919	1
GO_INOSITOL_PHOSPHATE_CATABOLIC_PROCESS	10	0.3	0.00707	0.301	0.15932	1
GO_REGULATION_OF_EPIDERMAL_GROWTH_FACTOR_ACTIVATED_RECEPTOR_ACTIVITY	23	0.208	0.00743	0.209	0.15937	1
GO_ALCOHOL_METABOLIC_PROCESS	331	0.0515	0.00691	0.0516	0.15938	1
REACTOME_REGULATORY_RNA_PATHWAYS	25	0.21	0.0078	0.21	0.15966	1
GO_NEGATIVE_REGULATION_OF_NITROGEN_COMPOUND_METABOLIC_PROCESS	1368	0.026	0.00689	0.0261	0.15971	1
BIOCARTA_G2_PATHWAY	24	0.187	0.00683	0.188	0.15977	1
GO_NUCLEOTIDE_TRANSMEMBRANE_TRANSPORT	11	0.236	0.00583	0.237	0.15999	1
REACTOME_THROMBOXANE_SIGNALLING_THROUGH_TP_RECEPTOR	23	0.211	0.00753	0.212	0.16013	1
GO_CELLULAR_KETONE_METABOLIC_PROCESS	68	0.123	0.00753	0.124	0.16016	1
BIOCARTA_PAR1_PATHWAY	35	0.144	0.00636	0.145	0.16025	1
REACTOME_ACTIVATION_OF_THE_PRE_REPLICATIVE_COMPLEX	27	0.196	0.00756	0.197	0.16026	1
GO_POSITIVE_REGULATION_OF_NEUROTRANSMITTER_TRANSPORT	16	0.198	0.00589	0.199	0.16062	1
GO_TRANSCRIPTIONAL_REPRESSOR_ACTIVITY_RNA_POLYMERASE_II_TRANSCRIPTION_FACTOR_BINDING	81	0.106	0.00711	0.107	0.16091	1
GO_HORMONE_BINDING	63	0.118	0.00698	0.119	0.16095	1
GO_OXIDOREDUCTASE_ACTIVITY_ACTING_ON_THE_CH_NH2_GROUP_OF_DONORS	16	0.224	0.00666	0.226	0.16104	1
GO_PYRIDINE_NUCLEOTIDE_BIOSYNTHETIC_PROCESS	18	0.189	0.00597	0.191	0.16108	1
REACTOME_IMMUNOREGULATORY_INTERACTIONS_BETWEEN_A_LYMPHOID_AND_A_NON_LYMPHOID_CELL	54	0.128	0.00701	0.13	0.16125	1
GO_SIGNALING_PATTERN_RECOGNITION_RECEPTOR_ACTIVITY	17	0.227	0.00695	0.229	0.16177	1
GO_CELLULAR_MACROMOLECULAR_COMPLEX_ASSEMBLY	609	0.0379	0.00684	0.0384	0.162	1
GO_QUINONE_METABOLIC_PROCESS	29	0.191	0.00765	0.194	0.16231	1
REACTOME_PI3K_AKT_ACTIVATION	35	0.162	0.00712	0.164	0.16238	1
GO_PROTEIN_SERINE_THREONINE_PHOSPHATASE_INHIBITOR_ACTIVITY	10	0.272	0.0064	0.276	0.16243	1
GO_COENZYME_BIOSYNTHETIC_PROCESS	121	0.0816	0.00666	0.0829	0.16261	1
GO_B_CELL_MEDIATED_IMMUNITY	57	0.122	0.00686	0.124	0.16269	1
GO_LONG_CHAIN_FATTY_ACID_BINDING	13	0.239	0.00642	0.243	0.16286	1
REACTOME_G2_M_DNA_DAMAGE_CHECKPOINT	9	0.338	0.00755	0.344	0.16329	1
GO_BLASTODERM_SEGMENTATION	15	0.243	0.00701	0.248	0.16334	1
BIOCARTA_SRCRPTP_PATHWAY	11	0.273	0.00674	0.279	0.16388	1
GO_CHONDROITIN_SULFATE_PROTEOGLYCAN_METABOLIC_PROCESS	40	0.154	0.00723	0.157	0.16402	1
GO_MRNA_BINDING	143	0.0773	0.00685	0.079	0.1642	1
REACTOME_TRAF6_MEDIATED_INDUCTION_OF_TAK1_COMPLEX	12	0.283	0.00729	0.289	0.16421	1
GO_REGULATION_OF_SHORT_TERM_NEURONAL_SYNAPTIC_PLASTICITY	13	0.246	0.00661	0.252	0.16434	1
GO_REGULATION_OF_LEUKOCYTE_MEDIATED_IMMUNITY	138	0.0776	0.00677	0.0796	0.16458	1
GO_POSITIVE_REGULATION_OF_DNA_BINDING	41	0.15	0.00716	0.154	0.16473	1
GO_OXIDOREDUCTASE_ACTIVITY_ACTING_ON_A_HEME_GROUP_OF_DONORS	24	0.171	0.00625	0.176	0.16474	1
GO_NEGATIVE_REGULATION_OF_MITOTIC_NUCLEAR_DIVISION	32	0.162	0.00681	0.166	0.16488	1
GO_REGULATION_OF_ERAD_PATHWAY	25	0.167	0.0062	0.171	0.16507	1
GO_POSITIVE_REGULATION_OF_BIOSYNTHETIC_PROCESS	1703	0.023	0.00672	0.0236	0.16548	1
REACTOME_MHC_CLASS_II_ANTIGEN_PRESENTATION	78	0.1	0.00658	0.103	0.1657	1
GO_NEGATIVE_REGULATION_OF_ENDOCYTOSIS	37	0.156	0.00707	0.161	0.16605	1
REACTOME_CS_DS_DEGRADATION	10	0.305	0.00718	0.315	0.16606	1
GO_HEME_METABOLIC_PROCESS	28	0.171	0.00674	0.177	0.16607	1
GO_CARBOXY_TERMINAL_DOMAIN_PROTEIN_KINASE_COMPLEX	20	0.199	0.00662	0.205	0.16627	1
GO_FOREBRAIN_NEURON_DEVELOPMENT	30	0.18	0.00732	0.185	0.16638	1
GO_TETRAPYRROLE_METABOLIC_PROCESS	56	0.12	0.00667	0.124	0.16638	1
KEGG_PENTOSE_AND_GLUCURONATE_INTERCONVERSIONS	27	0.232	0.00898	0.24	0.16654	1
GO_MRNA_TRANSCRIPTION	19	0.204	0.00663	0.211	0.16658	1
GO_DNA_LIGATION	16	0.246	0.00732	0.254	0.16667	1
GO_POSITIVE_REGULATION_OF_STEM_CELL_DIFFERENTIATION	49	0.122	0.00638	0.127	0.167	1
REACTOME_ETHANOL_OXIDATION	10	0.419	0.00987	0.435	0.16762	1
GO_NEGATIVE_REGULATION_OF_HORMONE_SECRETION	71	0.107	0.00668	0.111	0.16771	1
GO_TRANSLATION_PREINITIATION_COMPLEX	16	0.18	0.00536	0.187	0.16776	1
GO_SMALL_SUBUNIT_PROCESSOME	30	0.157	0.00638	0.163	0.16779	1
BIOCARTA_LECTIN_PATHWAY	9	0.293	0.00655	0.304	0.16788	1
REACTOME_MEMBRANE_TRAFFICKING	121	0.081	0.00661	0.0841	0.16789	1
GO_RESPONSE_TO_ALKALOID	133	0.076	0.00651	0.079	0.16792	1
GO_SPHINGOMYELIN_METABOLIC_PROCESS	13	0.257	0.0069	0.267	0.16793	1
GO_REGULATION_OF_TRIGLYCERIDE_BIOSYNTHETIC_PROCESS	17	0.217	0.00665	0.225	0.16794	1
REACTOME_EICOSANOID_LIGAND_BINDING_RECEPTORS	14	0.246	0.00684	0.255	0.16806	1
GO_GLYCOPROTEIN_METABOLIC_PROCESS	334	0.0516	0.00696	0.0537	0.16837	1
GO_LYMPHOCYTE_MEDIATED_IMMUNITY	96	0.0937	0.00682	0.0975	0.1685	1
GO_POSITIVE_REGULATION_OF_CYTOKINESIS	32	0.158	0.00663	0.164	0.16861	1
GO_POSITIVE_REGULATION_OF_PROTEIN_IMPORT_INTO_NUCLEUS_TRANSLOCATION	13	0.23	0.00617	0.24	0.16871	1
GO_ROSTROCAUDAL_NEURAL_TUBE_PATTERNING	11	0.236	0.00582	0.246	0.16877	1
GO_VACUOLAR_LUMEN	106	0.0899	0.00687	0.0938	0.1688	1
GO_TROPOMYOSIN_BINDING	14	0.228	0.00635	0.238	0.16922	1
GO_GTP_DEPENDENT_PROTEIN_BINDING	17	0.228	0.007	0.238	0.16938	1
GO_CENTROSOME_LOCALIZATION	18	0.2	0.00633	0.209	0.16941	1
GO_EMBRYONIC_EYE_MORPHOGENESIS	32	0.162	0.00684	0.17	0.16944	1
GO_NUCLEAR_LOCALIZATION_SEQUENCE_BINDING	21	0.186	0.00633	0.194	0.16972	1
GO_POSITIVE_REGULATION_OF_INTERLEUKIN_13_PRODUCTION	12	0.245	0.00633	0.257	0.16975	1
GO_POSITIVE_REGULATION_OF_PROTEIN_TYROSINE_KINASE_ACTIVITY	36	0.142	0.00633	0.149	0.16989	1
GO_PIGMENT_GRANULE	97	0.0956	0.007	0.1	0.17008	1
GO_MATERNAL_PLACENTA_DEVELOPMENT	31	0.169	0.00701	0.177	0.17012	1
GO_POSITIVE_REGULATION_OF_POTASSIUM_ION_TRANSMEMBRANE_TRANSPORT	25	0.184	0.00683	0.192	0.17013	1
GO_PROTEIN_HETERODIMERIZATION_ACTIVITY	388	0.0461	0.00669	0.0484	0.17048	1
GO_PROTEIN_DEGLYCOSYLATION	21	0.204	0.00697	0.215	0.17051	1
GO_POSITIVE_REGULATION_OF_SMAD_PROTEIN_IMPORT_INTO_NUCLEUS	11	0.278	0.00686	0.292	0.17056	1
GO_REGULATION_OF_DNA_TEMPLATED_TRANSCRIPTION_ELONGATION	40	0.128	0.00602	0.134	0.17063	1
REACTOME_APOPTOSIS	127	0.0814	0.00681	0.0855	0.1707	1
GO_RIBONUCLEOPROTEIN_COMPLEX_BIOGENESIS	401	0.0443	0.00653	0.0465	0.17071	1
GO_PHOSPHATIDYLINOSITOL_3_KINASE_COMPLEX	20	0.186	0.00618	0.195	0.17086	1
GO_REGULATION_OF_PROTEIN_LOCALIZATION_TO_CHROMOSOME_TELOMERIC_REGION	12	0.297	0.00767	0.313	0.17103	1
GO_TELOMERE_MAINTENANCE_VIA_TELOMERASE	16	0.203	0.00603	0.213	0.17109	1
GO_POSITIVE_REGULATION_OF_INTERLEUKIN_4_PRODUCTION	18	0.218	0.00688	0.229	0.17124	1
GO_MITOCHONDRIAL_TRANSLATION	106	0.0908	0.00694	0.0957	0.17132	1
GO_NEGATIVE_REGULATION_OF_TELOMERE_MAINTENANCE_VIA_TELOMERASE	11	0.299	0.00739	0.316	0.17148	1
GO_POSITIVE_REGULATION_OF_TRANSMEMBRANE_RECEPTOR_PROTEIN_SERINE_THREONINE_KINASE_SIGNALING_PATHWAY	93	0.0939	0.00673	0.0992	0.1719	1
GO_REGULATION_OF_DENDRITE_EXTENSION	18	0.202	0.00639	0.214	0.17201	1
REACTOME_SYNTHESIS_OF_PA	26	0.178	0.00677	0.188	0.17211	1
REACTOME_REGULATED_PROTEOLYSIS_OF_P75NTR	10	0.247	0.00581	0.261	0.17213	1
BIOCARTA_IGF1MTOR_PATHWAY	19	0.214	0.00694	0.226	0.1722	1
REACTOME_HDL_MEDIATED_LIPID_TRANSPORT	15	0.231	0.00666	0.244	0.17232	1
REACTOME_ADP_SIGNALLING_THROUGH_P2RY12	21	0.198	0.00676	0.21	0.1725	1
GO_INTRACELLULAR_LIGAND_GATED_ION_CHANNEL_ACTIVITY	26	0.171	0.00649	0.181	0.17268	1
GO_POSTSYNAPSE	354	0.0483	0.00671	0.0512	0.17271	1
GO_EMBRYONIC_PATTERN_SPECIFICATION	53	0.115	0.00621	0.122	0.17274	1
GO_REGULATION_OF_PROTEIN_STABILITY	205	0.0589	0.00625	0.0625	0.17279	1
GO_RESPONSE_TO_PHENYLPROPANOID	11	0.276	0.00682	0.293	0.17319	1
GO_NUCLEAR_ENVELOPE	392	0.044	0.00641	0.0467	0.17336	1
GO_UBIQUITIN_DEPENDENT_PROTEIN_CATABOLIC_PROCESS_VIA_THE_MULTIVESICULAR_BODY_SORTING_PATHWAY	17	0.227	0.00697	0.241	0.1734	1
GO_HAIR_CELL_DIFFERENTIATION	34	0.157	0.00683	0.167	0.17341	1
GO_ASTROCYTE_DIFFERENTIATION	38	0.147	0.00676	0.157	0.1735	1
REACTOME_PI3K_EVENTS_IN_ERBB4_SIGNALING	35	0.156	0.00687	0.166	0.17357	1
GO_MANNOSYLATION	33	0.161	0.0069	0.172	0.17403	1
GO_DNA_BIOSYNTHETIC_PROCESS	113	0.0814	0.00643	0.0868	0.17418	1
GO_DEMETHYLATION	49	0.117	0.00611	0.125	0.1743	1
GO_SOMATIC_DIVERSIFICATION_OF_IMMUNE_RECEPTORS	39	0.129	0.006	0.138	0.17456	1
GO_SPINAL_CORD_MOTOR_NEURON_DIFFERENTIATION	32	0.167	0.00704	0.179	0.17473	1
GO_NEGATIVE_REGULATION_OF_EMBRYONIC_DEVELOPMENT	24	0.171	0.00624	0.183	0.17479	1
GO_SPLICEOSOMAL_COMPLEX_ASSEMBLY	47	0.136	0.00696	0.146	0.17483	1
GO_DNA_CATABOLIC_PROCESS	25	0.16	0.00597	0.172	0.17509	1
GO_FIBROBLAST_GROWTH_FACTOR_BINDING	23	0.189	0.00673	0.202	0.1751	1
GO_HUMORAL_IMMUNE_RESPONSE	131	0.0836	0.0071	0.0895	0.17526	1
GO_NEGATIVE_REGULATION_OF_CANONICAL_WNT_SIGNALING_PATHWAY	157	0.0705	0.00655	0.0756	0.17547	1
GO_POSITIVE_REGULATION_OF_LEUKOCYTE_MEDIATED_IMMUNITY	75	0.101	0.00649	0.108	0.17566	1
GO_MACROMOLECULAR_COMPLEX_DISASSEMBLY	175	0.0676	0.00663	0.0725	0.17569	1
GO_NEGATIVE_REGULATION_OF_CD4_POSITIVE_ALPHA_BETA_T_CELL_DIFFERENTIATION	11	0.272	0.00673	0.292	0.17572	1
GO_REGULATION_OF_SMAD_PROTEIN_IMPORT_INTO_NUCLEUS	15	0.237	0.00683	0.254	0.17574	1
GO_NEGATIVE_REGULATION_OF_RELEASE_OF_CYTOCHROME_C_FROM_MITOCHONDRIA	16	0.239	0.00711	0.256	0.17586	1
GO_NEUROBLAST_PROLIFERATION	28	0.152	0.006	0.164	0.17592	1
GO_NEGATIVE_REGULATION_OF_RHO_PROTEIN_SIGNAL_TRANSDUCTION	14	0.243	0.00677	0.261	0.17628	1
GO_CYTOPLASMIC_MICROTUBULE_ORGANIZATION	42	0.131	0.0063	0.141	0.17633	1
GO_SCF_DEPENDENT_PROTEASOMAL_UBIQUITIN_DEPENDENT_PROTEIN_CATABOLIC_PROCESS	23	0.193	0.00691	0.208	0.1765	1
GO_ADAPTIVE_IMMUNE_RESPONSE_BASED_ON_SOMATIC_RECOMBINATION_OF_IMMUNE_RECEPTORS_BUILT_FROM_IMMUNOGLOBULIN_SUPERFAMILY_DOMAINS	105	0.0807	0.00614	0.0869	0.17653	1
GO_POSITIVE_REGULATION_OF_CATECHOLAMINE_SECRETION	14	0.2	0.00558	0.216	0.17659	1
GO_POSITIVE_REGULATION_OF_GROWTH	223	0.0582	0.00643	0.0627	0.17662	1
REACTOME_ABACAVIR_TRANSPORT_AND_METABOLISM	10	0.242	0.00571	0.261	0.17671	1
GO_TYPE_B_PANCREATIC_CELL_DEVELOPMENT	13	0.25	0.0067	0.269	0.17676	1
GO_ASPARTATE_METABOLIC_PROCESS	11	0.28	0.00692	0.302	0.1768	1
GO_REGULATION_OF_MYELOID_CELL_DIFFERENTIATION	165	0.0686	0.00654	0.0741	0.17699	1
GO_DOPAMINE_METABOLIC_PROCESS	20	0.195	0.0065	0.211	0.17699	1
GO_MYOSIN_FILAMENT	22	0.2	0.00698	0.216	0.17702	1
REACTOME_A_TETRASACCHARIDE_LINKER_SEQUENCE_IS_REQUIRED_FOR_GAG_SYNTHESIS	22	0.194	0.00678	0.209	0.17708	1
REACTOME_MRNA_SPLICING_MINOR_PATHWAY	41	0.136	0.00648	0.147	0.17722	1
REACTOME_G_PROTEIN_ACTIVATION	27	0.174	0.00673	0.188	0.17735	1
GO_C21_STEROID_HORMONE_METABOLIC_PROCESS	25	0.192	0.00715	0.208	0.17739	1
GO_BINDING_OF_SPERM_TO_ZONA_PELLUCIDA	32	0.15	0.0063	0.162	0.17757	1
GO_METALLOCARBOXYPEPTIDASE_ACTIVITY	26	0.197	0.00748	0.213	0.17766	1
GO_ENDOCARDIAL_CUSHION_FORMATION	15	0.194	0.0056	0.21	0.17786	1
GO_RNA_POLYMERASE_II_CARBOXY_TERMINAL_DOMAIN_KINASE_ACTIVITY	14	0.231	0.00643	0.25	0.17792	1
REACTOME_RESPIRATORY_ELECTRON_TRANSPORT_ATP_SYNTHESIS_BY_CHEMIOSMOTIC_COUPLING_AND_HEAT_PRODUCTION_BY_UNCOUPLING_PROTEINS_	77	0.102	0.00663	0.11	0.17804	1
GO_ACTIN_FILAMENT_BASED_MOVEMENT	90	0.0901	0.00635	0.0976	0.17814	1
GO_TRANSITION_METAL_ION_TRANSPORT	99	0.083	0.00614	0.0901	0.17826	1
GO_ENDOCARDIAL_CUSHION_MORPHOGENESIS	22	0.173	0.00603	0.187	0.1783	1
GO_PURINERGIC_RECEPTOR_SIGNALING_PATHWAY	24	0.201	0.00733	0.218	0.17853	1
GO_OLIGOSACCHARIDE_METABOLIC_PROCESS	63	0.111	0.00654	0.121	0.17882	1
KEGG_AMINOACYL_TRNA_BIOSYNTHESIS	39	0.134	0.00623	0.146	0.17893	1
GO_REGULATION_OF_NLRP3_INFLAMMASOME_COMPLEX_ASSEMBLY	9	0.275	0.00615	0.3	0.17953	1
GO_POSITIVE_REGULATION_OF_PATHWAY_RESTRICTED_SMAD_PROTEIN_PHOSPHORYLATION	45	0.133	0.00663	0.145	0.17958	1
GO_LYMPHOID_PROGENITOR_CELL_DIFFERENTIATION	11	0.305	0.00753	0.333	0.17971	1
GO_REGULATION_OF_NEUROTRANSMITTER_SECRETION	48	0.112	0.00579	0.123	0.17982	1
REACTOME_FORMATION_OF_TRANSCRIPTION_COUPLED_NER_TC_NER_REPAIR_COMPLEX	26	0.176	0.00668	0.192	0.18002	1
GO_GALACTOSE_METABOLIC_PROCESS	12	0.267	0.00689	0.292	0.18019	1
REACTOME_METABOLISM_OF_NUCLEOTIDES	70	0.0987	0.00614	0.108	0.1805	1
GO_DISULFIDE_OXIDOREDUCTASE_ACTIVITY	30	0.152	0.00619	0.166	0.18055	1
GO_COLUMNAR_CUBOIDAL_EPITHELIAL_CELL_DEVELOPMENT	46	0.126	0.00638	0.139	0.18094	1
GO_LYSOSOME_LOCALIZATION	22	0.189	0.00661	0.208	0.18117	1
GO_REGULATION_OF_MUSCLE_CELL_DIFFERENTIATION	145	0.071	0.00634	0.078	0.18136	1
GO_REGULATION_OF_DEVELOPMENTAL_GROWTH	277	0.0527	0.00648	0.0579	0.18138	1
GO_INTERCALATED_DISC	50	0.119	0.00628	0.131	0.1815	1
GO_SEQUESTERING_OF_METAL_ION	11	0.214	0.00528	0.235	0.18154	1
GO_MULTICELLULAR_ORGANISMAL_MACROMOLECULE_METABOLIC_PROCESS	73	0.101	0.00643	0.111	0.18158	1
GO_CALCIUM_ION_REGULATED_EXOCYTOSIS	77	0.0968	0.00632	0.107	0.18173	1
GO_CELLULAR_RESPONSE_TO_CALCIUM_ION	48	0.123	0.00634	0.135	0.18186	1
GO_GEMINI_OF_COILED_BODIES	8	0.329	0.00693	0.363	0.18191	1
KEGG_GLYCOSAMINOGLYCAN_BIOSYNTHESIS_KERATAN_SULFATE	15	0.227	0.00656	0.25	0.18191	1
GO_COBALAMIN_METABOLIC_PROCESS	21	0.172	0.00586	0.189	0.18199	1
GO_REGULATION_OF_MUSCLE_CELL_APOPTOTIC_PROCESS	43	0.119	0.00581	0.131	0.1822	1
GO_DENSE_CORE_GRANULE	13	0.245	0.00658	0.27	0.18227	1
REACTOME_G_ALPHA_S_SIGNALLING_EVENTS	119	0.0785	0.00636	0.0866	0.18243	1
GO_ORGANELLAR_LARGE_RIBOSOMAL_SUBUNIT	32	0.146	0.00616	0.162	0.18277	1
GO_REGULATION_OF_DNA_METHYLATION	16	0.194	0.00578	0.215	0.18279	1
REACTOME_ASSEMBLY_OF_THE_PRE_REPLICATIVE_COMPLEX	60	0.111	0.00638	0.122	0.18283	1
GO_GLANDULAR_EPITHELIAL_CELL_DIFFERENTIATION	38	0.136	0.00624	0.151	0.1829	1
GO_CELL_MIGRATION_INVOLVED_IN_GASTRULATION	13	0.216	0.0058	0.239	0.18315	1
GO_CHROMOSOME_ORGANIZATION_INVOLVED_IN_MEIOTIC_CELL_CYCLE	48	0.128	0.00658	0.141	0.18317	1
GO_INTRAMOLECULAR_OXIDOREDUCTASE_ACTIVITY_TRANSPOSING_C_C_BONDS	12	0.247	0.00636	0.273	0.18325	1
KEGG_WNT_SIGNALING_PATHWAY	145	0.0667	0.00596	0.0738	0.18327	1
GO_INTRACILIARY_TRANSPORT_PARTICLE	30	0.165	0.00674	0.183	0.18333	1
GO_MICROTUBULE_PLUS_END	17	0.199	0.00611	0.22	0.18334	1
GO_POSITIVE_REGULATION_OF_MUSCLE_CELL_DIFFERENTIATION	81	0.0953	0.00637	0.106	0.18367	1
GO_NEGATIVE_REGULATION_OF_DIGESTIVE_SYSTEM_PROCESS	13	0.24	0.00643	0.266	0.18367	1
GO_POSITIVE_REGULATION_OF_DEVELOPMENTAL_PROCESS	1084	0.0262	0.00624	0.0291	0.18374	1
REACTOME_TELOMERE_MAINTENANCE	41	0.131	0.00624	0.145	0.18377	1
GO_DECIDUALIZATION	21	0.189	0.00646	0.21	0.18389	1
GO_INTRACILIARY_TRANSPORT_PARTICLE_B	19	0.196	0.00636	0.218	0.18393	1
GO_RNA_DEPENDENT_DNA_BIOSYNTHETIC_PROCESS	20	0.165	0.00548	0.183	0.18397	1
GO_REGULATION_OF_INTERLEUKIN_4_PRODUCTION	23	0.183	0.00654	0.204	0.18412	1
GO_DNA_MODIFICATION	76	0.0974	0.00631	0.108	0.18427	1
REACTOME_NUCLEOTIDE_EXCISION_REPAIR	46	0.123	0.00623	0.138	0.18473	1
GO_BHLH_TRANSCRIPTION_FACTOR_BINDING	26	0.176	0.00668	0.196	0.18483	1
REACTOME_ENDOSOMAL_SORTING_COMPLEX_REQUIRED_FOR_TRANSPORT_ESCRT	26	0.163	0.0062	0.182	0.18494	1
GO_RRNA_METHYLATION	17	0.208	0.00638	0.232	0.18509	1
GO_NEGATIVE_REGULATION_OF_CD4_POSITIVE_ALPHA_BETA_T_CELL_ACTIVATION	14	0.225	0.00627	0.252	0.18563	1
GO_EPITHELIAL_CELL_DIFFERENTIATION	478	0.0398	0.00639	0.0445	0.18564	1
GO_REGULATION_OF_POTASSIUM_ION_TRANSPORT	79	0.0901	0.00595	0.101	0.18572	1
GO_POST_TRANSLATIONAL_PROTEIN_MODIFICATION	29	0.158	0.00635	0.177	0.18599	1
GO_CELLULAR_RESPONSE_TO_EPINEPHRINE_STIMULUS	12	0.274	0.00708	0.307	0.186	1
GO_ELECTRON_TRANSPORT_CHAIN	89	0.0926	0.00649	0.104	0.18611	1
GO_TRANSCRIPTION_FACTOR_ACTIVITY_RNA_POLYMERASE_II_DISTAL_ENHANCER_SEQUENCE_SPECIFIC_BINDING	84	0.0919	0.00626	0.103	0.18655	1
REACTOME_M_G1_TRANSITION	72	0.102	0.00645	0.115	0.18655	1
GO_ATPASE_REGULATOR_ACTIVITY	30	0.155	0.00632	0.174	0.18668	1
REACTOME_RECRUITMENT_OF_NUMA_TO_MITOTIC_CENTROSOMES	10	0.234	0.0055	0.263	0.18681	1
GO_NUCLEOTIDE_EXCISION_REPAIR_COMPLEX	13	0.246	0.00661	0.277	0.18688	1
GO_ESTABLISHMENT_OF_MITOTIC_SPINDLE_LOCALIZATION	24	0.169	0.00617	0.19	0.18696	1
KEGG_GLYOXYLATE_AND_DICARBOXYLATE_METABOLISM	16	0.186	0.00554	0.209	0.18697	1
GO_REGULATION_OF_NOREPINEPHRINE_SECRETION	16	0.182	0.00543	0.205	0.18708	1
GO_PYRIMIDINE_RIBONUCLEOSIDE_CATABOLIC_PROCESS	11	0.294	0.00727	0.331	0.18711	1
GO_NEGATIVE_REGULATION_OF_INTERLEUKIN_17_PRODUCTION	10	0.276	0.00649	0.31	0.18727	1
REACTOME_DNA_REPAIR	100	0.0878	0.00652	0.099	0.1874	1
GO_RESPONSE_TO_AMPHETAMINE	29	0.15	0.00603	0.17	0.1876	1
GO_CALCIUM_CHANNEL_COMPLEX	60	0.109	0.00628	0.123	0.18786	1
GO_NEGATIVE_REGULATION_OF_INTRINSIC_APOPTOTIC_SIGNALING_PATHWAY_IN_RESPONSE_TO_DNA_DAMAGE	26	0.157	0.00594	0.177	0.18787	1
GO_REGULATION_OF_GLOMERULUS_DEVELOPMENT	12	0.229	0.00592	0.259	0.18812	1
REACTOME_MYOGENESIS	28	0.167	0.00656	0.188	0.18817	1
GO_INNER_EAR_RECEPTOR_CELL_DEVELOPMENT	35	0.143	0.00632	0.163	0.18892	1
GO_SARCOLEMMA	122	0.0786	0.00645	0.0892	0.18904	1
GO_PARENTAL_BEHAVIOR	12	0.271	0.00699	0.308	0.18917	1
GO_VISUAL_BEHAVIOR	47	0.115	0.00587	0.131	0.18926	1
REACTOME_CHEMOKINE_RECEPTORS_BIND_CHEMOKINES	52	0.144	0.00771	0.163	0.18927	1
GO_N_ACETYLGLUCOSAMINE_METABOLIC_PROCESS	14	0.195	0.00544	0.222	0.19003	1
GO_REGULATION_OF_MEMBRANE_REPOLARIZATION	29	0.151	0.00605	0.172	0.19014	1
GO_POSITIVE_REGULATION_OF_MAST_CELL_ACTIVATION_INVOLVED_IN_IMMUNE_RESPONSE	12	0.239	0.00616	0.272	0.19027	1
GO_DESMOSOME	23	0.19	0.00679	0.217	0.19037	1
GO_REGULATION_OF_RAC_PROTEIN_SIGNAL_TRANSDUCTION	11	0.216	0.00532	0.246	0.19047	1
GO_WHITE_FAT_CELL_DIFFERENTIATION	13	0.196	0.00526	0.224	0.19064	1
GO_PEPTIDYL_GLUTAMIC_ACID_MODIFICATION	28	0.147	0.0058	0.168	0.19094	1
GO_ESCRT_III_COMPLEX	11	0.213	0.00525	0.243	0.19094	1
REACTOME_SEROTONIN_RECEPTORS	11	0.234	0.00578	0.268	0.19107	1
GO_RESPONSE_TO_AMINE	47	0.117	0.00598	0.134	0.19115	1
GO_REGULATION_OF_MULTICELLULAR_ORGANISMAL_DEVELOPMENT	1576	0.0219	0.00617	0.025	0.19132	1
REACTOME_GAB1_SIGNALOSOME	35	0.144	0.00634	0.165	0.19137	1
GO_TRIPARTITE_REGIONAL_SUBDIVISION	12	0.231	0.00597	0.265	0.19146	1
GO_NEGATIVE_REGULATION_OF_BIOMINERAL_TISSUE_DEVELOPMENT	18	0.181	0.00571	0.207	0.19157	1
GO_LOW_DENSITY_LIPOPROTEIN_PARTICLE_CLEARANCE	11	0.237	0.00584	0.271	0.19165	1
KEGG_NITROGEN_METABOLISM	21	0.184	0.00626	0.211	0.19203	1
GO_SNRNA_METABOLIC_PROCESS	80	0.0915	0.00608	0.105	0.19208	1
GO_CELLULAR_RESPONSE_TO_CHOLESTEROL	12	0.222	0.00572	0.255	0.19212	1
GO_NEURONAL_POSTSYNAPTIC_DENSITY	51	0.108	0.00574	0.124	0.19219	1
GO_DNA_RECOMBINATION	198	0.0576	0.006	0.0663	0.19234	1
GO_POSITIVE_REGULATION_OF_INTERLEUKIN_17_PRODUCTION	13	0.237	0.00637	0.273	0.19256	1
GO_URONIC_ACID_METABOLIC_PROCESS	26	0.209	0.00794	0.241	0.19265	1
GO_UDP_N_ACETYLGLUCOSAMINE_METABOLIC_PROCESS	13	0.257	0.00689	0.296	0.19307	1
GO_ATPASE_ACTIVATOR_ACTIVITY	17	0.188	0.00576	0.217	0.19342	1
REACTOME_REGULATION_OF_IFNA_SIGNALING	24	0.193	0.00706	0.224	0.1939	1
BIOCARTA_ARENRF2_PATHWAY	13	0.227	0.0061	0.263	0.19412	1
GO_REGULATION_OF_CARTILAGE_DEVELOPMENT	62	0.106	0.00619	0.122	0.19413	1
GO_OXIDIZED_NAD_BINDING	13	0.202	0.00543	0.235	0.19428	1
GO_COLLECTING_DUCT_DEVELOPMENT	12	0.229	0.00591	0.266	0.19438	1
GO_MICROVILLUS	73	0.0938	0.00596	0.109	0.19454	1
GO_TOXIN_TRANSPORT	35	0.152	0.00671	0.177	0.19471	1
GO_PIGMENTATION	80	0.0912	0.00606	0.106	0.19477	1
GO_LYTIC_VACUOLE	484	0.0371	0.00599	0.0431	0.19487	1
REACTOME_ORC1_REMOVAL_FROM_CHROMATIN	62	0.104	0.00612	0.122	0.19522	1
REACTOME_KINESINS	22	0.199	0.00696	0.232	0.19522	1
GO_PROTEIN_SELF_ASSOCIATION	43	0.111	0.00543	0.13	0.19546	1
GO_RESPONSE_TO_COBALT_ION	13	0.202	0.00541	0.235	0.19549	1
GO_ATP_DEPENDENT_DNA_HELICASE_ACTIVITY	31	0.135	0.00559	0.157	0.19563	1
REACTOME_MEIOTIC_RECOMBINATION	40	0.149	0.007	0.174	0.19584	1
GO_I_KAPPAB_KINASE_NF_KAPPAB_SIGNALING	61	0.0982	0.0057	0.115	0.19607	1
GO_REGULATION_OF_MYOBLAST_FUSION	18	0.197	0.00622	0.23	0.19637	1
GO_TRANSCRIPTION_FROM_RNA_POLYMERASE_III_PROMOTER	40	0.124	0.00584	0.145	0.19654	1
GO_CELL_FATE_DETERMINATION	40	0.127	0.00597	0.149	0.19685	1
GO_PERIPHERAL_NERVOUS_SYSTEM_DEVELOPMENT	68	0.0999	0.00612	0.117	0.19691	1
REACTOME_VIF_MEDIATED_DEGRADATION_OF_APOBEC3G	46	0.121	0.00612	0.142	0.19702	1
REACTOME_SYNTHESIS_OF_GLYCOSYLPHOSPHATIDYLINOSITOL_GPI	16	0.198	0.00591	0.233	0.19704	1
GO_METHYLOSOME	12	0.24	0.0062	0.282	0.1972	1
GO_RETINOIC_ACID_RECEPTOR_BINDING	31	0.153	0.00633	0.179	0.19722	1
GO_ASYMMETRIC_CELL_DIVISION	12	0.27	0.00695	0.317	0.1973	1
GO_REGULATION_OF_RESPONSE_TO_EXTRACELLULAR_STIMULUS	164	0.0619	0.00588	0.0727	0.1975	1
GO_NEGATIVE_REGULATION_OF_WNT_SIGNALING_PATHWAY	190	0.0587	0.006	0.069	0.19756	1
REACTOME_G2_M_CHECKPOINTS	41	0.128	0.00609	0.15	0.19774	1
GO_AXONEME_PART	23	0.17	0.00608	0.201	0.19792	1
GO_EPITHELIAL_TO_MESENCHYMAL_TRANSITION	55	0.109	0.00602	0.129	0.19805	1
GO_CELL_DIFFERENTIATION_INVOLVED_IN_KIDNEY_DEVELOPMENT	34	0.134	0.00583	0.158	0.19818	1
GO_GOLGI_TO_ENDOSOME_TRANSPORT	19	0.217	0.00705	0.256	0.19834	1
GO_OXALOACETATE_METABOLIC_PROCESS	11	0.224	0.00553	0.264	0.19857	1
KEGG_AUTOIMMUNE_THYROID_DISEASE	31	0.191	0.0079	0.225	0.19867	1
GO_PYRIMIDINE_NUCLEOTIDE_BIOSYNTHETIC_PROCESS	27	0.148	0.00572	0.175	0.19915	1
REACTOME_SYNTHESIS_OF_BILE_ACIDS_AND_BILE_SALTS_VIA_24_HYDROXYCHOLESTEROL	10	0.241	0.00568	0.286	0.19924	1
GO_NEGATIVE_REGULATION_OF_HOMEOSTATIC_PROCESS	117	0.074	0.00594	0.0877	0.19939	1
GO_MYOSIN_V_BINDING	16	0.191	0.00569	0.227	0.19951	1
GO_MODULATION_OF_TRANSCRIPTION_IN_OTHER_ORGANISM_INVOLVED_IN_SYMBIOTIC_INTERACTION	21	0.157	0.00535	0.186	0.19994	1
GO_AUDITORY_RECEPTOR_CELL_DEVELOPMENT	18	0.189	0.00596	0.224	0.20021	1
GO_POSTSYNAPTIC_MEMBRANE	188	0.0611	0.00621	0.0728	0.2006	1
GO_DOUBLE_STRAND_BREAK_REPAIR	150	0.0646	0.00587	0.077	0.20066	1
GO_UBIQUITIN_LIKE_PROTEIN_LIGASE_BINDING	245	0.0487	0.00564	0.058	0.20073	1
GO_RECOMBINATIONAL_REPAIR	79	0.0917	0.00606	0.109	0.20074	1
GO_ARP2_3_COMPLEX_MEDIATED_ACTIN_NUCLEATION	14	0.21	0.00584	0.25	0.20085	1
GO_TRIGLYCERIDE_LIPASE_ACTIVITY	19	0.214	0.00693	0.255	0.20094	1
GO_CYTOPLASMIC_TRANSLATION	36	0.128	0.0057	0.152	0.20109	1
GO_AXONEMAL_DYNEIN_COMPLEX_ASSEMBLY	21	0.172	0.00587	0.206	0.20119	1
GO_REGULATION_OF_CENTRIOLE_REPLICATION	13	0.203	0.00544	0.243	0.20217	1
GO_N_GLYCAN_PROCESSING	20	0.177	0.00588	0.212	0.20222	1
GO_REGULATION_OF_CHONDROCYTE_DIFFERENTIATION	46	0.118	0.00594	0.141	0.20224	1
GO_REGULATION_OF_NEURONAL_SYNAPTIC_PLASTICITY	47	0.111	0.00564	0.133	0.20242	1
GO_ADULT_LOCOMOTORY_BEHAVIOR	78	0.0893	0.00586	0.107	0.20263	1
GO_METALLO_SULFUR_CLUSTER_ASSEMBLY	18	0.18	0.0057	0.218	0.20346	1
GO_LIPASE_ACTIVATOR_ACTIVITY	13	0.186	0.00501	0.225	0.20346	1
GO_PYRIMIDINE_NUCLEOSIDE_CATABOLIC_PROCESS	21	0.186	0.00636	0.225	0.20351	1
GO_EXIT_FROM_MITOSIS	12	0.229	0.00591	0.277	0.20357	1
GO_POSITIVE_REGULATION_OF_RECEPTOR_RECYCLING	11	0.248	0.00612	0.299	0.20358	1
GO_CO_SMAD_BINDING	9	0.262	0.00586	0.317	0.2038	1
GO_TELOMERE_CAPPING	18	0.175	0.00551	0.211	0.20425	1
GO_TRANSFERASE_ACTIVITY_TRANSFERRING_GLYCOSYL_GROUPS	268	0.0503	0.00609	0.0609	0.20445	1
REACTOME_ACTIVATION_OF_THE_MRNA_UPON_BINDING_OF_THE_CAP_BINDING_COMPLEX_AND_EIFS_AND_SUBSEQUENT_BINDING_TO_43S	49	0.106	0.00554	0.129	0.2045	1
GO_NEGATIVE_REGULATION_OF_DNA_TEMPLATED_TRANSCRIPTION_ELONGATION	12	0.223	0.00574	0.27	0.20466	1
GO_NEGATIVE_REGULATION_OF_ANOIKIS	17	0.18	0.00552	0.218	0.20477	1
GO_EXTRACELLULAR_MATRIX_DISASSEMBLY	72	0.0907	0.00572	0.11	0.20494	1
GO_PROTEIN_KINASE_A_CATALYTIC_SUBUNIT_BINDING	15	0.205	0.0059	0.248	0.20508	1
GO_GLYCOSYLATION	255	0.05	0.0059	0.0607	0.20509	1
BIOCARTA_BCELLSURVIVAL_PATHWAY	15	0.237	0.00684	0.288	0.20521	1
GO_POSITIVE_REGULATION_OF_ENDOTHELIAL_CELL_PROLIFERATION	66	0.103	0.0062	0.125	0.20525	1
GO_ATP_HYDROLYSIS_COUPLED_TRANSMEMBRANE_TRANSPORT	35	0.118	0.00519	0.143	0.2055	1
GO_EXOCYTIC_VESICLE	135	0.0639	0.00551	0.0778	0.20565	1
GO_COPI_COATED_VESICLE	22	0.182	0.00635	0.221	0.20568	1
GO_LEUKOCYTE_ADHESION_TO_VASCULAR_ENDOTHELIAL_CELL	12	0.215	0.00556	0.262	0.20581	1
GO_TRANSCRIPTIONAL_REPRESSOR_ACTIVITY_RNA_POLYMERASE_II_CORE_PROMOTER_PROXIMAL_REGION_SEQUENCE_SPECIFIC_BINDING	103	0.0783	0.0059	0.0954	0.20595	1
GO_RIBONUCLEOPROTEIN_GRANULE	136	0.0652	0.00564	0.0795	0.20601	1
GO_PERINUCLEAR_ENDOPLASMIC_RETICULUM	12	0.204	0.00527	0.249	0.20616	1
GO_LOOP_OF_HENLE_DEVELOPMENT	11	0.214	0.00529	0.261	0.20621	1
GO_NEURON_FATE_COMMITMENT	67	0.0927	0.00564	0.113	0.20634	1
GO_RESPONSE_TO_UV_B	16	0.184	0.00549	0.225	0.20674	1
GO_PYRIMIDINE_NUCLEOTIDE_METABOLIC_PROCESS	43	0.119	0.00581	0.146	0.20682	1
GO_MICROTUBULE_SEVERING_ATPASE_ACTIVITY	11	0.213	0.00526	0.261	0.20689	1
GO_RAL_GTPASE_BINDING	11	0.245	0.00604	0.3	0.20719	1
GO_PRECATALYTIC_SPLICEOSOME	20	0.186	0.00619	0.228	0.20749	1
GO_CATECHOLAMINE_BIOSYNTHETIC_PROCESS	17	0.191	0.00585	0.234	0.20753	1
BIOCARTA_RELA_PATHWAY	14	0.206	0.00575	0.254	0.20797	1
GO_PROTEIN_KINASE_A_REGULATORY_SUBUNIT_BINDING	16	0.205	0.00612	0.253	0.20804	1
KEGG_PARKINSONS_DISEASE	107	0.0715	0.0055	0.088	0.20809	1
GO_SPLICEOSOMAL_COMPLEX	158	0.06	0.00559	0.0738	0.20819	1
GO_PATTERNING_OF_BLOOD_VESSELS	29	0.14	0.0056	0.172	0.20829	1
GO_FOLIC_ACID_CONTAINING_COMPOUND_METABOLIC_PROCESS	28	0.138	0.00544	0.17	0.20839	1
GO_LIPOPROTEIN_PARTICLE_RECEPTOR_BINDING	22	0.177	0.00619	0.219	0.20858	1
GO_FOREBRAIN_DEVELOPMENT	342	0.0417	0.00569	0.0514	0.20869	1
GO_REGULATION_OF_CHOLESTEROL_BIOSYNTHETIC_PROCESS	13	0.19	0.0051	0.234	0.20906	1
GO_SODIUM_CHANNEL_ACTIVITY	36	0.12	0.00538	0.149	0.20906	1
REACTOME_SIGNALING_BY_NODAL	18	0.186	0.00587	0.23	0.20927	1
GO_NEUROTRANSMITTER_TRANSPORTER_ACTIVITY	22	0.17	0.00595	0.211	0.20934	1
GO_TETRAHYDROFOLATE_INTERCONVERSION	11	0.235	0.0058	0.29	0.20944	1
GO_PURINE_NUCLEOSIDE_MONOPHOSPHATE_BIOSYNTHETIC_PROCESS	58	0.0999	0.00566	0.124	0.20978	1
GO_ZINC_ION_HOMEOSTASIS	20	0.173	0.00574	0.214	0.21008	1
GO_WNT_SIGNALING_PATHWAY_CALCIUM_MODULATING_PATHWAY	39	0.125	0.00583	0.156	0.21014	1
REACTOME_RNA_POL_III_TRANSCRIPTION_INITIATION_FROM_TYPE_3_PROMOTER	26	0.151	0.00572	0.187	0.21014	1
GO_PROLINE_RICH_REGION_BINDING	19	0.172	0.00559	0.214	0.21015	1
GO_NUCLEUS_LOCALIZATION	20	0.146	0.00485	0.181	0.21037	1
GO_CYCLIN_DEPENDENT_PROTEIN_KINASE_HOLOENZYME_COMPLEX	29	0.137	0.00549	0.17	0.21054	1
GO_NODE_OF_RANVIER	15	0.19	0.00548	0.236	0.2106	1
GO_EUCHROMATIN	26	0.15	0.0057	0.187	0.21063	1
GO_H4_HISTONE_ACETYLTRANSFERASE_ACTIVITY	14	0.26	0.00723	0.323	0.21087	1
KEGG_CELL_CYCLE	121	0.0677	0.00553	0.0843	0.2109	1
GO_CAMERA_TYPE_EYE_PHOTORECEPTOR_CELL_DIFFERENTIATION	15	0.216	0.00624	0.269	0.21102	1
GO_LIGASE_ACTIVITY_FORMING_CARBON_NITROGEN_BONDS	54	0.0999	0.00546	0.124	0.21103	1
GO_PYRIMIDINE_NUCLEOSIDE_TRIPHOSPHATE_BIOSYNTHETIC_PROCESS	18	0.181	0.00572	0.225	0.21113	1
KEGG_HOMOLOGOUS_RECOMBINATION	27	0.162	0.00626	0.202	0.21138	1
GO_CELLULAR_PIGMENTATION	45	0.116	0.0058	0.145	0.21145	1
BIOCARTA_DNAFRAGMENT_PATHWAY	10	0.263	0.0062	0.329	0.21178	1
GO_REGULATION_OF_NEURON_DIFFERENTIATION	530	0.0333	0.00563	0.0417	0.21182	1
GO_COPPER_ION_BINDING	49	0.105	0.00546	0.131	0.21186	1
GO_ESCRT_COMPLEX	26	0.138	0.00523	0.172	0.21191	1
BIOCARTA_ERYTH_PATHWAY	15	0.182	0.00523	0.227	0.21201	1
GO_PROTEIN_LOCALIZATION_TO_CHROMOSOME_TELOMERIC_REGION	13	0.207	0.00556	0.259	0.21229	1
GO_STEROID_BINDING	85	0.0781	0.00535	0.0979	0.21259	1
GO_PODOSOME	23	0.169	0.00603	0.212	0.21266	1
GO_BRANCH_ELONGATION_OF_AN_EPITHELIUM	17	0.212	0.00651	0.267	0.21335	1
GO_TRANSCRIPTION_COREPRESSOR_ACTIVITY	198	0.0531	0.00553	0.0668	0.21343	1
GO_OLFACTORY_BULB_INTERNEURON_DEVELOPMENT	10	0.272	0.00639	0.342	0.21348	1
GO_RIBOSOME_ASSEMBLY	46	0.121	0.0061	0.152	0.21354	1
GO_PHAGOCYTOSIS_ENGULFMENT	17	0.197	0.00604	0.248	0.2136	1
GO_NEUTROPHIL_MEDIATED_IMMUNITY	21	0.156	0.00533	0.197	0.21397	1
GO_ENSHEATHMENT_OF_NEURONS	89	0.0773	0.00542	0.0977	0.2144	1
GO_HEMOGLOBIN_COMPLEX	12	0.308	0.00795	0.39	0.21451	1
GO_NEGATIVE_REGULATION_OF_PRODUCTION_OF_MOLECULAR_MEDIATOR_OF_IMMUNE_RESPONSE	25	0.132	0.00491	0.167	0.2146	1
GO_METHYLATION_DEPENDENT_CHROMATIN_SILENCING	11	0.251	0.00619	0.318	0.21502	1
GO_CENTRIOLE_ASSEMBLY	18	0.157	0.00497	0.199	0.21507	1
GO_VESICLE_DOCKING	56	0.0928	0.00517	0.118	0.21527	1
GO_INOSITOL_TETRAKISPHOSPHATE_PHOSPHATASE_ACTIVITY	9	0.268	0.00599	0.341	0.21564	1
GO_DIACYLGLYCEROL_METABOLIC_PROCESS	12	0.212	0.00548	0.27	0.21606	1
GO_HOMEOSTASIS_OF_NUMBER_OF_CELLS_WITHIN_A_TISSUE	29	0.14	0.00559	0.178	0.21613	1
GO_REGULATION_OF_CELL_PROLIFERATION_INVOLVED_IN_KIDNEY_DEVELOPMENT	12	0.204	0.00527	0.26	0.21629	1
GO_2_OXOGLUTARATE_METABOLIC_PROCESS	19	0.142	0.00461	0.181	0.2163	1
GO_REGULATION_OF_B_CELL_PROLIFERATION	53	0.0976	0.00529	0.125	0.21667	1
KEGG_BASE_EXCISION_REPAIR	32	0.146	0.00615	0.187	0.21713	1
GO_SPECIFICATION_OF_SYMMETRY	114	0.0668	0.00529	0.0855	0.21746	1
GO_RETINOIC_ACID_RECEPTOR_SIGNALING_PATHWAY	17	0.178	0.00547	0.228	0.21771	1
KEGG_GLYCOSPHINGOLIPID_BIOSYNTHESIS_GLOBO_SERIES	13	0.231	0.0062	0.296	0.21776	1
GO_ENDODERM_DEVELOPMENT	69	0.0823	0.00509	0.106	0.21779	1
GO_POSITIVE_REGULATION_OF_SYNAPTIC_TRANSMISSION	105	0.0664	0.00505	0.0853	0.21824	1
GO_REGULATION_OF_PRODUCTION_OF_MOLECULAR_MEDIATOR_OF_IMMUNE_RESPONSE	90	0.0743	0.00524	0.0955	0.21834	1
GO_CHROMOSOME_SEPARATION	19	0.183	0.00592	0.235	0.21859	1
GO_PLASMA_LIPOPROTEIN_PARTICLE_CLEARANCE	20	0.166	0.00551	0.213	0.21861	1
GO_POSITIVE_REGULATION_OF_RESPONSE_TO_EXTRACELLULAR_STIMULUS	48	0.108	0.00556	0.139	0.21864	1
GO_HYDROLASE_ACTIVITY_ACTING_ON_CARBON_NITROGEN_BUT_NOT_PEPTIDE_BONDS_IN_CYCLIC_AMIDINES	34	0.125	0.00542	0.161	0.21868	1
GO_CAMP_RESPONSE_ELEMENT_BINDING	12	0.21	0.00542	0.27	0.21874	1
GO_STRAND_DISPLACEMENT	26	0.146	0.00554	0.188	0.2192	1
GO_LIGASE_ACTIVITY_FORMING_CARBON_OXYGEN_BONDS	42	0.113	0.00547	0.147	0.21971	1
GO_POSITIVE_REGULATION_OF_IMMUNOGLOBULIN_SECRETION	10	0.252	0.00593	0.326	0.21982	1
GO_DNA_CONFORMATION_CHANGE	197	0.0505	0.00525	0.0654	0.22009	1
GO_GAMMA_TUBULIN_COMPLEX	18	0.151	0.00476	0.196	0.22117	1
BIOCARTA_MYOSIN_PATHWAY	29	0.111	0.00444	0.144	0.22118	1
GO_PLACENTA_DEVELOPMENT	132	0.064	0.00546	0.0834	0.22154	1
GO_REGULATION_OF_PROTEIN_HOMOOLIGOMERIZATION	16	0.173	0.00515	0.226	0.22155	1
GO_MEMBRANE_BUDDING	111	0.0705	0.00551	0.0919	0.22166	1
GO_STRIATED_MUSCLE_ADAPTATION	23	0.143	0.0051	0.187	0.22199	1
GO_RESPONSE_TO_ARSENIC_CONTAINING_SUBSTANCE	28	0.14	0.00552	0.183	0.22222	1
GO_REGULATION_OF_NERVOUS_SYSTEM_DEVELOPMENT	718	0.0276	0.0054	0.0361	0.22223	1
GO_SYNTAXIN_BINDING	85	0.082	0.00562	0.107	0.22228	1
GO_GLIAL_CELL_DEVELOPMENT	74	0.0842	0.00539	0.11	0.22275	1
GO_FUCOSYLATION	23	0.166	0.00594	0.218	0.2229	1
GO_TELOMERE_ORGANIZATION	78	0.0784	0.00514	0.103	0.22297	1
GO_REGULATION_OF_LEUKOCYTE_MEDIATED_CYTOTOXICITY	45	0.108	0.00538	0.142	0.22328	1
GO_POSITIVE_REGULATION_OF_T_CELL_MEDIATED_IMMUNITY	26	0.141	0.00537	0.186	0.22328	1
GO_CELLULAR_RESPONSE_TO_INORGANIC_SUBSTANCE	151	0.0588	0.00536	0.0773	0.22336	1
GO_PROTEIN_DNA_COMPLEX	109	0.0702	0.00544	0.0923	0.22341	1
GO_REGULATION_OF_ACTIN_FILAMENT_DEPOLYMERIZATION	47	0.103	0.00525	0.135	0.22343	1
GO_MCM_COMPLEX	11	0.21	0.00519	0.277	0.22354	1
GO_RNA_SPLICING	331	0.0387	0.0052	0.0509	0.22355	1
GO_ADA2_GCN5_ADA3_TRANSCRIPTION_ACTIVATOR_COMPLEX	14	0.229	0.00638	0.302	0.22392	1
GO_GUANOSINE_CONTAINING_COMPOUND_METABOLIC_PROCESS	41	0.117	0.00556	0.154	0.22405	1
GO_ORGANIC_HYDROXY_COMPOUND_CATABOLIC_PROCESS	68	0.0847	0.00519	0.112	0.22407	1
GO_PHOSPHOLIPASE_A2_ACTIVITY	31	0.129	0.00533	0.169	0.22409	1
GO_TOLL_LIKE_RECEPTOR_9_SIGNALING_PATHWAY	11	0.186	0.0046	0.245	0.22419	1
GO_SINGLE_FERTILIZATION	107	0.0698	0.00536	0.0922	0.22443	1
GO_ORGANELLE_INHERITANCE	11	0.239	0.0059	0.316	0.22455	1
GO_MEMBRANE_DEPOLARIZATION	60	0.0948	0.00546	0.125	0.22459	1
GO_REGULATION_OF_PROTEIN_TYROSINE_KINASE_ACTIVITY	59	0.0933	0.00533	0.123	0.22463	1
GO_INNER_EAR_RECEPTOR_STEREOCILIUM_ORGANIZATION	21	0.151	0.00514	0.199	0.2248	1
GO_MESODERM_MORPHOGENESIS	63	0.0909	0.00537	0.12	0.22504	1
GO_ZINC_II_ION_TRANSPORT	25	0.142	0.00529	0.188	0.22512	1
GO_POSITIVE_REGULATION_OF_RESPONSE_TO_BIOTIC_STIMULUS	37	0.12	0.00542	0.159	0.22524	1
GO_CARBOHYDRATE_TRANSMEMBRANE_TRANSPORT	23	0.156	0.00556	0.207	0.22541	1
GO_NEGATIVE_REGULATION_OF_LYMPHOCYTE_DIFFERENTIATION	38	0.114	0.00524	0.151	0.22551	1
GO_INNER_DYNEIN_ARM_ASSEMBLY	11	0.222	0.00549	0.295	0.22556	1
BIOCARTA_CELL2CELL_PATHWAY	14	0.194	0.0054	0.258	0.22604	1
REACTOME_INSULIN_RECEPTOR_RECYCLING	22	0.157	0.00549	0.209	0.22654	1
GO_CHANNEL_INHIBITOR_ACTIVITY	37	0.115	0.00518	0.153	0.22694	1
GO_INTRINSIC_APOPTOTIC_SIGNALING_PATHWAY_IN_RESPONSE_TO_DNA_DAMAGE_BY_P53_CLASS_MEDIATOR	28	0.126	0.00497	0.169	0.22696	1
REACTOME_TCA_CYCLE_AND_RESPIRATORY_ELECTRON_TRANSPORT	110	0.0661	0.00515	0.0883	0.22709	1
GO_REGULATION_OF_MACROPHAGE_CYTOKINE_PRODUCTION	12	0.189	0.00487	0.253	0.22746	1
GO_PHOSPHOLIPID_DEPHOSPHORYLATION	29	0.126	0.00503	0.168	0.22766	1
GO_GLYCOLIPID_BIOSYNTHETIC_PROCESS	61	0.0941	0.00547	0.126	0.22782	1
GO_VESICLE_TARGETING	74	0.0864	0.00553	0.116	0.22806	1
GO_SINGLE_ORGANISM_BIOSYNTHETIC_PROCESS	1281	0.0202	0.0052	0.0272	0.22808	1
GO_POSITIVE_REGULATION_OF_LEUKOCYTE_DEGRANULATION	17	0.169	0.00518	0.226	0.22818	1
GO_OXIDOREDUCTASE_ACTIVITY_ACTING_ON_THE_CH_NH2_GROUP_OF_DONORS_OXYGEN_AS_ACCEPTOR	13	0.195	0.00524	0.262	0.22827	1
GO_CARDIAC_RIGHT_VENTRICLE_MORPHOGENESIS	16	0.172	0.00512	0.231	0.22859	1
GO_ANTIGEN_PROCESSING_AND_PRESENTATION_OF_ENDOGENOUS_ANTIGEN	10	0.188	0.00443	0.253	0.22861	1
REACTOME_GLOBAL_GENOMIC_NER_GG_NER	30	0.126	0.00515	0.17	0.22885	1
REACTOME_PKA_MEDIATED_PHOSPHORYLATION_OF_CREB	17	0.169	0.0052	0.228	0.2289	1
GO_REGULATION_OF_GROWTH	598	0.0287	0.00513	0.0386	0.22892	1
REACTOME_REPAIR_SYNTHESIS_FOR_GAP_FILLING_BY_DNA_POL_IN_TC_NER	14	0.173	0.00481	0.233	0.22895	1
GO_LATERAL_MESODERM_DEVELOPMENT	11	0.219	0.0054	0.294	0.229	1
GO_SPINAL_CORD_DEVELOPMENT	102	0.0713	0.00535	0.0961	0.22924	1
REACTOME_ACTIVATION_OF_NF_KAPPAB_IN_B_CELLS	57	0.0927	0.0052	0.125	0.22932	1
REACTOME_PLATELET_AGGREGATION_PLUG_FORMATION	36	0.113	0.00505	0.152	0.22934	1
GO_REGULATION_OF_TYPE_I_INTERFERON_PRODUCTION	103	0.069	0.0052	0.0931	0.22939	1
GO_PRE_MIRNA_PROCESSING	13	0.191	0.00513	0.258	0.22952	1
REACTOME_E2F_ENABLED_INHIBITION_OF_PRE_REPLICATION_COMPLEX_FORMATION	10	0.251	0.00591	0.339	0.22974	1
GO_MLL1_2_COMPLEX	25	0.142	0.00529	0.192	0.22989	1
GO_RESPONSE_TO_MISFOLDED_PROTEIN	12	0.193	0.00497	0.261	0.2301	1
GO_ADAPTATION_OF_SIGNALING_PATHWAY	19	0.164	0.00532	0.222	0.23027	1
GO_NEGATIVE_REGULATION_OF_CHROMOSOME_SEGREGATION	26	0.143	0.00543	0.194	0.23041	1
BIOCARTA_NTHI_PATHWAY	23	0.14	0.005	0.19	0.23043	1
GO_NEURON_PART	1190	0.0208	0.00518	0.0283	0.23075	1
GO_PHENOL_CONTAINING_COMPOUND_BIOSYNTHETIC_PROCESS	31	0.132	0.00545	0.179	0.23077	1
GO_REGULATION_OF_VASOCONSTRICTION	63	0.0886	0.00523	0.12	0.231	1
GO_OXIDATIVE_DEMETHYLATION	12	0.232	0.00598	0.315	0.23102	1
GO_CAMERA_TYPE_EYE_MORPHOGENESIS	96	0.0725	0.00527	0.0985	0.23104	1
GO_PHAGOCYTOSIS_RECOGNITION	15	0.204	0.00587	0.277	0.23109	1
KEGG_ASCORBATE_AND_ALDARATE_METABOLISM	24	0.186	0.00679	0.254	0.2316	1
GO_REGULATION_OF_SUPEROXIDE_METABOLIC_PROCESS	20	0.151	0.00504	0.206	0.23165	1
GO_PHAGOCYTIC_CUP	16	0.164	0.00489	0.224	0.23174	1
GO_POSITIVE_REGULATION_OF_NEURON_APOPTOTIC_PROCESS	44	0.107	0.00528	0.146	0.23175	1
GO_NEGATIVE_REGULATION_OF_CHONDROCYTE_DIFFERENTIATION	20	0.158	0.00527	0.216	0.23182	1
GO_RELAXATION_OF_MUSCLE	20	0.15	0.005	0.205	0.23186	1
REACTOME_LAGGING_STRAND_SYNTHESIS	17	0.15	0.0046	0.205	0.23195	1
GO_MELANIN_METABOLIC_PROCESS	13	0.215	0.00577	0.294	0.23222	1
GO_COPULATION	17	0.182	0.0056	0.249	0.23241	1
GO_HOMOCYSTEINE_METABOLIC_PROCESS	11	0.199	0.0049	0.272	0.23252	1
KEGG_VALINE_LEUCINE_AND_ISOLEUCINE_BIOSYNTHESIS	8	0.246	0.00519	0.338	0.23263	1
GO_HIGH_DENSITY_LIPOPROTEIN_PARTICLE	24	0.174	0.00634	0.238	0.23265	1
GO_ADAPTIVE_IMMUNE_RESPONSE	229	0.0469	0.00525	0.0643	0.23284	1
GO_OOCYTE_DIFFERENTIATION	38	0.123	0.00565	0.169	0.23316	1
BIOCARTA_CACAM_PATHWAY	13	0.17	0.00458	0.235	0.23385	1
GO_NITRIC_OXIDE_MEDIATED_SIGNAL_TRANSDUCTION	17	0.16	0.00491	0.22	0.23392	1
GO_REGULATION_OF_SYNAPSE_ASSEMBLY	73	0.0805	0.00512	0.111	0.23418	1
GO_NCRNA_METABOLIC_PROCESS	503	0.0304	0.00501	0.0419	0.23425	1
REACTOME_CHONDROITIN_SULFATE_DERMATAN_SULFATE_METABOLISM	42	0.111	0.00537	0.154	0.23431	1
GO_ORGAN_MATURATION	18	0.166	0.00525	0.229	0.2344	1
GO_POSITIVE_REGULATION_OF_TRIGLYCERIDE_BIOSYNTHETIC_PROCESS	12	0.184	0.00476	0.255	0.23458	1
GO_POSITIVE_REGULATION_OF_SYNAPSE_MATURATION	11	0.217	0.00535	0.3	0.23462	1
GO_NEGATIVE_REGULATION_OF_DENDRITE_MORPHOGENESIS	14	0.185	0.00517	0.256	0.23466	1
REACTOME_INHIBITION_OF_VOLTAGE_GATED_CA2_CHANNELS_VIA_GBETA_GAMMA_SUBUNITS	24	0.147	0.00535	0.203	0.23468	1
GO_POSITIVE_REGULATION_OF_TISSUE_REMODELING	25	0.153	0.00569	0.212	0.23476	1
GO_EYE_DEVELOPMENT	318	0.0395	0.0052	0.0546	0.23478	1
GO_ORGANELLAR_RIBOSOME	71	0.0809	0.00507	0.112	0.23495	1
GO_SOMATIC_CELL_DNA_RECOMBINATION	32	0.111	0.00466	0.153	0.23511	1
GO_SEGMENT_SPECIFICATION	16	0.17	0.00506	0.235	0.23514	1
GO_ELECTRON_CARRIER_ACTIVITY	107	0.0623	0.00479	0.0863	0.23515	1
GO_REGULATION_OF_ENDOTHELIAL_CELL_DIFFERENTIATION	25	0.124	0.00461	0.171	0.23516	1
GO_IGG_BINDING	10	0.312	0.00734	0.432	0.23523	1
REACTOME_REGULATION_OF_HYPOXIA_INDUCIBLE_FACTOR_HIF_BY_OXYGEN	23	0.146	0.00522	0.202	0.23526	1
KEGG_LEISHMANIA_INFECTION	55	0.0918	0.00506	0.127	0.23532	1
KEGG_MTOR_SIGNALING_PATHWAY	49	0.103	0.00537	0.143	0.23584	1
GO_RESPONSE_TO_VIRUS	237	0.0458	0.00521	0.0637	0.23624	1
GO_NEGATIVE_REGULATION_OF_CYTOKINE_BIOSYNTHETIC_PROCESS	25	0.14	0.00522	0.195	0.23628	1
GO_VIRION_ASSEMBLY	37	0.108	0.00487	0.15	0.2364	1
GO_REGULATION_OF_HISTONE_H3_K9_METHYLATION	16	0.16	0.00476	0.223	0.23668	1
KEGG_ANTIGEN_PROCESSING_AND_PRESENTATION	55	0.107	0.00592	0.15	0.23676	1
GO_ENDOPEPTIDASE_ACTIVITY	396	0.0358	0.00525	0.05	0.23686	1
GO_NEUTRAL_LIPID_BIOSYNTHETIC_PROCESS	27	0.136	0.00528	0.191	0.23697	1
GO_DORSAL_SPINAL_CORD_DEVELOPMENT	21	0.154	0.00526	0.215	0.23706	1
GO_K63_LINKED_POLYUBIQUITIN_BINDING	18	0.152	0.00481	0.213	0.23721	1
GO_PROTEIN_DEMANNOSYLATION	13	0.193	0.00519	0.27	0.23731	1
GO_MITOTIC_RECOMBINATION	39	0.111	0.00514	0.155	0.23757	1
GO_IMMUNE_EFFECTOR_PROCESS	429	0.0336	0.00511	0.047	0.23761	1
GO_TELOMERE_MAINTENANCE_VIA_RECOMBINATION	30	0.121	0.00494	0.17	0.23795	1
GO_NUCLEAR_CHROMOSOME_SEGREGATION	217	0.0455	0.00496	0.0638	0.23802	1
GO_POSITIVE_REGULATION_OF_PROTEIN_DEACETYLATION	18	0.163	0.00515	0.229	0.23804	1
GO_HYPOTHALAMUS_DEVELOPMENT	22	0.145	0.00508	0.204	0.23839	1
GO_SNRNA_BINDING	30	0.12	0.00488	0.168	0.23846	1
GO_NEGATIVE_REGULATION_OF_GENE_EXPRESSION_EPIGENETIC	67	0.0816	0.00497	0.115	0.23849	1
GO_CENTRAL_NERVOUS_SYSTEM_DEVELOPMENT	823	0.024	0.005	0.0337	0.23852	1
GO_O_ACYLTRANSFERASE_ACTIVITY	43	0.103	0.00504	0.145	0.23887	1
GO_PHOSPHATIDYLINOSITOL_3_5_BISPHOSPHATE_BINDING	19	0.152	0.00495	0.215	0.23888	1
GO_EYE_MORPHOGENESIS	131	0.0612	0.0052	0.0863	0.2389	1
GO_EXTRACELLULAR_MATRIX_ASSEMBLY	13	0.191	0.00513	0.269	0.23895	1
GO_RETROMER_COMPLEX	20	0.119	0.00396	0.168	0.23895	1
REACTOME_PRE_NOTCH_PROCESSING_IN_GOLGI	15	0.142	0.00408	0.2	0.23906	1
GO_MRNA_CIS_SPLICING_VIA_SPLICEOSOME	15	0.185	0.00533	0.261	0.23907	1
GO_MRNA_3_UTR_BINDING	46	0.0976	0.00493	0.138	0.23907	1
GO_BETA_2_MICROGLOBULIN_BINDING	6	0.444	0.0081	0.627	0.23937	1
GO_TAU_PROTEIN_BINDING	11	0.215	0.00531	0.304	0.23953	1
GO_RESPONSE_TO_LOW_DENSITY_LIPOPROTEIN_PARTICLE	14	0.192	0.00536	0.272	0.23954	1
GO_NUCLEAR_CHROMATIN	234	0.0433	0.0049	0.0612	0.23963	1
GO_SULFOTRANSFERASE_ACTIVITY	49	0.0997	0.00519	0.141	0.23965	1
GO_ARP2_3_PROTEIN_COMPLEX	11	0.204	0.00503	0.288	0.23969	1
GO_SEXUAL_REPRODUCTION	656	0.0259	0.00486	0.0367	0.23981	1
GO_REGULATION_OF_CATECHOLAMINE_SECRETION	41	0.0951	0.00453	0.135	0.23981	1
GO_SINGLE_STRANDED_DNA_BINDING	86	0.0715	0.00493	0.101	0.23993	1
GO_SUBSTANTIA_NIGRA_DEVELOPMENT	41	0.1	0.00477	0.142	0.24002	1
GO_NEUROGENESIS	1336	0.0189	0.00496	0.0268	0.24018	1
GO_REGULATION_OF_T_HELPER_CELL_DIFFERENTIATION	25	0.139	0.00519	0.198	0.24023	1
GO_POSITIVE_REGULATION_OF_VIRAL_PROCESS	88	0.0687	0.00479	0.0975	0.24048	1
GO_3_5_DNA_HELICASE_ACTIVITY	12	0.218	0.00562	0.309	0.24049	1
GO_CATECHOLAMINE_METABOLIC_PROCESS	36	0.109	0.00488	0.156	0.24086	1
GO_VENTRAL_SPINAL_CORD_DEVELOPMENT	44	0.106	0.00525	0.152	0.24138	1
GO_EMBRYO_DEVELOPMENT	859	0.0238	0.00507	0.0339	0.24143	1
GO_CEREBRAL_CORTEX_CELL_MIGRATION	38	0.108	0.00496	0.154	0.24162	1
GO_DICARBOXYLIC_ACID_CATABOLIC_PROCESS	15	0.151	0.00436	0.216	0.2418	1
GO_CELL_CELL_ADHESION_VIA_PLASMA_MEMBRANE_ADHESION_MOLECULES	196	0.0566	0.00587	0.0808	0.24181	1
KEGG_PANTOTHENATE_AND_COA_BIOSYNTHESIS	16	0.167	0.00499	0.239	0.24181	1
GO_MONOVALENT_INORGANIC_ANION_HOMEOSTASIS	18	0.169	0.00535	0.242	0.24185	1
GO_CHROMATOID_BODY	13	0.177	0.00476	0.253	0.24226	1
GO_LARGE_RIBOSOMAL_SUBUNIT	89	0.0688	0.00482	0.0985	0.24244	1
GO_REGULATION_OF_T_HELPER_1_TYPE_IMMUNE_RESPONSE	22	0.145	0.00505	0.207	0.24262	1
BIOCARTA_FAS_PATHWAY	29	0.133	0.00534	0.191	0.24316	1
GO_REGULATION_OF_LONG_TERM_SYNAPTIC_POTENTIATION	18	0.16	0.00507	0.231	0.24327	1
GO_AMYLOID_PRECURSOR_PROTEIN_METABOLIC_PROCESS	12	0.204	0.00527	0.294	0.24343	1
GO_OLIGOSACCHARIDE_BIOSYNTHETIC_PROCESS	13	0.186	0.005	0.268	0.24371	1
GO_BASAL_LAMINA	20	0.139	0.00461	0.2	0.24375	1
GO_PHOSPHATIDYLINOSITOL_3_4_5_TRISPHOSPHATE_BINDING	30	0.122	0.00495	0.175	0.24375	1
GO_CELLULAR_RESPONSE_TO_ZINC_ION	15	0.198	0.00572	0.286	0.24383	1
GO_POSITIVE_REGULATION_OF_SMOOTH_MUSCLE_CELL_MIGRATION	28	0.124	0.00489	0.179	0.244	1
GO_REGULATION_OF_THYMOCYTE_APOPTOTIC_PROCESS	12	0.194	0.00501	0.28	0.24414	1
GO_NEGATIVE_REGULATION_OF_NITRIC_OXIDE_METABOLIC_PROCESS	10	0.192	0.00452	0.277	0.24437	1
GO_NEGATIVE_REGULATION_OF_CARTILAGE_DEVELOPMENT	26	0.13	0.00493	0.188	0.24477	1
GO_REGULATION_OF_TRANSCRIPTION_FROM_RNA_POLYMERASE_II_PROMOTER_IN_RESPONSE_TO_HYPOXIA	32	0.118	0.00497	0.171	0.24482	1
GO_REGULATION_OF_MUSCLE_HYPERTROPHY	36	0.114	0.0051	0.165	0.24488	1
GO_COPI_VESICLE_COAT	13	0.213	0.00571	0.308	0.245	1
GO_SMOOTHENED_SIGNALING_PATHWAY	69	0.0864	0.00534	0.125	0.24523	1
GO_NUCLEOSIDE_BISPHOSPHATE_BIOSYNTHETIC_PROCESS	17	0.146	0.00448	0.212	0.2453	1
GO_PYRIMIDINE_NUCLEOSIDE_TRIPHOSPHATE_METABOLIC_PROCESS	21	0.141	0.00479	0.204	0.24534	1
GO_TELOMERASE_RNA_BINDING	13	0.169	0.00455	0.246	0.24538	1
GO_POSITIVE_REGULATION_OF_POTASSIUM_ION_TRANSMEMBRANE_TRANSPORTER_ACTIVITY	15	0.165	0.00477	0.24	0.2456	1
GO_CELLULAR_RESPONSE_TO_VITAMIN_D	14	0.189	0.00527	0.275	0.2457	1
GO_MULTICELLULAR_ORGANISM_REPRODUCTION	696	0.0244	0.0047	0.0356	0.24634	1
GO_POSITIVE_REGULATION_OF_TRANSCRIPTION_ELONGATION_FROM_RNA_POLYMERASE_II_PROMOTER	13	0.15	0.00403	0.219	0.24658	1
GO_MYELOID_LEUKOCYTE_DIFFERENTIATION	89	0.0658	0.00461	0.0961	0.24665	1
GO_CELL_CORTEX_PART	111	0.0581	0.00454	0.0848	0.24682	1
GO_CYCLIC_NUCLEOTIDE_GATED_ION_CHANNEL_ACTIVITY	10	0.208	0.00489	0.304	0.24709	1
GO_NEGATIVE_REGULATION_OF_INTERLEUKIN_6_PRODUCTION	32	0.108	0.00457	0.159	0.24713	1
GO_MYELOID_CELL_HOMEOSTASIS	79	0.0733	0.00484	0.108	0.24766	1
GO_NEGATIVE_REGULATION_OF_T_CELL_APOPTOTIC_PROCESS	15	0.161	0.00464	0.236	0.24779	1
GO_REGULATION_OF_CENTROSOME_CYCLE	39	0.102	0.00472	0.149	0.24791	1
GO_REGULATION_OF_BROWN_FAT_CELL_DIFFERENTIATION	12	0.198	0.00511	0.291	0.24816	1
GO_INWARD_RECTIFIER_POTASSIUM_CHANNEL_ACTIVITY	21	0.14	0.00479	0.207	0.2485	1
GO_REGULATION_OF_ALPHA_BETA_T_CELL_DIFFERENTIATION	43	0.103	0.00502	0.152	0.24862	1
GO_NEGATIVE_REGULATION_OF_DNA_DEPENDENT_DNA_REPLICATION	14	0.166	0.00464	0.245	0.24867	1
GO_LYTIC_VACUOLE_MEMBRANE	248	0.0399	0.00465	0.0588	0.24882	1
GO_DETECTION_OF_TEMPERATURE_STIMULUS	17	0.142	0.00435	0.209	0.24883	1
REACTOME_DOPAMINE_NEUROTRANSMITTER_RELEASE_CYCLE	10	0.216	0.00508	0.318	0.24907	1
GO_NEGATIVE_REGULATION_OF_DEPHOSPHORYLATION	71	0.0685	0.00429	0.101	0.24917	1
GO_REGULATION_OF_ESTABLISHMENT_OF_PROTEIN_LOCALIZATION_TO_CHROMOSOME	10	0.212	0.00499	0.314	0.24957	1
GO_POSITIVE_REGULATION_OF_PROTEIN_OLIGOMERIZATION	22	0.128	0.00447	0.19	0.24972	1
GO_RESPONSE_TO_LITHIUM_ION	27	0.114	0.00439	0.168	0.25009	1
GO_POSITIVE_REGULATION_OF_TRANSCRIPTION_FROM_RNA_POLYMERASE_I_PROMOTER	13	0.17	0.00456	0.252	0.25053	1
GO_MECHANORECEPTOR_DIFFERENTIATION	50	0.09	0.00473	0.134	0.25074	1
GO_REGULATION_OF_CELL_ADHESION_MEDIATED_BY_INTEGRIN	39	0.104	0.00485	0.155	0.25075	1
GO_POSITIVE_REGULATION_OF_MYELOID_LEUKOCYTE_DIFFERENTIATION	47	0.09	0.00459	0.134	0.25081	1
GO_CYTOKINE_ACTIVITY	209	0.0516	0.00553	0.0769	0.25092	1
GO_REGULATION_OF_MYELOID_LEUKOCYTE_DIFFERENTIATION	103	0.0629	0.00474	0.0938	0.25105	1
GO_REGULATION_OF_MESONEPHROS_DEVELOPMENT	24	0.126	0.00458	0.187	0.25114	1
GO_CYTOSOLIC_TRANSPORT	201	0.0438	0.0046	0.0653	0.25123	1
GO_REPLISOME	26	0.118	0.00449	0.176	0.25127	1
GO_TRANSFERASE_COMPLEX_TRANSFERRING_PHOSPHORUS_CONTAINING_GROUPS	218	0.0426	0.00466	0.0638	0.252	1
GO_REGULATION_OF_DOPAMINE_SECRETION	21	0.132	0.00451	0.198	0.25214	1
GO_REGULATION_OF_TYROSINE_PHOSPHORYLATION_OF_STAT5_PROTEIN	20	0.138	0.00458	0.206	0.25219	1
GO_GLYCOSYL_COMPOUND_METABOLIC_PROCESS	347	0.0345	0.00473	0.0516	0.25231	1
GO_RRNA_METHYLTRANSFERASE_ACTIVITY	13	0.18	0.00482	0.269	0.25235	1
GO_IRON_ION_TRANSPORT	51	0.0861	0.00457	0.129	0.25238	1
GO_MRNA_PROCESSING	391	0.0314	0.00457	0.047	0.25239	1
GO_REGULATION_OF_NEUROTRANSMITTER_LEVELS	178	0.0464	0.00459	0.0696	0.25261	1
GO_POSITIVE_REGULATION_OF_B_CELL_ACTIVATION	63	0.0758	0.00448	0.114	0.25275	1
GO_FOLIC_ACID_CONTAINING_COMPOUND_BIOSYNTHETIC_PROCESS	12	0.173	0.00446	0.26	0.25277	1
GO_COPI_COATED_VESICLE_MEMBRANE	17	0.174	0.00533	0.261	0.25328	1
GO_PROTEOGLYCAN_METABOLIC_PROCESS	79	0.0723	0.00478	0.109	0.25377	1
GO_ICOSANOID_RECEPTOR_ACTIVITY	14	0.183	0.00509	0.276	0.25392	1
GO_NEGATIVE_REGULATION_OF_NEURON_DIFFERENTIATION	183	0.0471	0.00472	0.0712	0.25427	1
GO_GLANDULAR_EPITHELIAL_CELL_DEVELOPMENT	18	0.143	0.00452	0.217	0.25449	1
REACTOME_INTEGRIN_CELL_SURFACE_INTERACTIONS	78	0.0656	0.00431	0.0994	0.25464	1
GO_REGULATION_OF_PATHWAY_RESTRICTED_SMAD_PROTEIN_PHOSPHORYLATION	57	0.0854	0.00479	0.129	0.25472	1
GO_REGULATION_OF_ERYTHROCYTE_DIFFERENTIATION	34	0.11	0.00479	0.167	0.25472	1
GO_FAT_SOLUBLE_VITAMIN_METABOLIC_PROCESS	32	0.111	0.00468	0.169	0.25496	1
GO_T_CELL_HOMEOSTASIS	31	0.115	0.00476	0.174	0.25498	1
GO_OXALATE_TRANSPORT	12	0.188	0.00486	0.286	0.25526	1
GO_OSTEOBLAST_DEVELOPMENT	18	0.16	0.00506	0.244	0.25535	1
GO_CELL_DIVISION_SITE	51	0.0841	0.00447	0.128	0.2554	1
GO_NON_RECOMBINATIONAL_REPAIR	55	0.0839	0.00463	0.128	0.25547	1
GO_REGULATION_OF_COLLATERAL_SPROUTING	17	0.14	0.0043	0.213	0.25556	1
GO_AUTOPHAGY	368	0.0323	0.00457	0.0493	0.25579	1
GO_HISTONE_KINASE_ACTIVITY	19	0.151	0.00491	0.231	0.25589	1
GO_CELL_CORTEX	228	0.0402	0.0045	0.0614	0.25623	1
REACTOME_P75NTR_SIGNALS_VIA_NFKB	12	0.212	0.00547	0.324	0.25626	1
GO_LEARNING	125	0.054	0.00448	0.0824	0.25627	1
GO_NEURAL_CREST_CELL_DIFFERENTIATION	74	0.0703	0.0045	0.107	0.25629	1
GO_REGULATION_OF_CALCIUM_ION_DEPENDENT_EXOCYTOSIS	79	0.0654	0.00432	0.1	0.25645	1
REACTOME_MITOCHONDRIAL_PROTEIN_IMPORT	45	0.0912	0.00455	0.139	0.25646	1
GO_REGULATION_OF_N_METHYL_D_ASPARTATE_SELECTIVE_GLUTAMATE_RECEPTOR_ACTIVITY	14	0.165	0.00458	0.251	0.25647	1
GO_PHOSPHATE_ION_BINDING	10	0.199	0.00469	0.305	0.25681	1
BIOCARTA_HSP27_PATHWAY	13	0.142	0.00381	0.217	0.25685	1
BIOCARTA_AHSP_PATHWAY	11	0.178	0.00439	0.273	0.25701	1
GO_MESODERM_DEVELOPMENT	106	0.0593	0.00453	0.0909	0.25724	1
GO_REGULATION_OF_LEUKOCYTE_PROLIFERATION	186	0.0454	0.00459	0.0698	0.25742	1
GO_METENCEPHALON_DEVELOPMENT	96	0.0625	0.00455	0.096	0.25754	1
REACTOME_GLYCOSPHINGOLIPID_METABOLISM	31	0.111	0.0046	0.171	0.2576	1
GO_PROTEIN_TETRAMERIZATION	108	0.0564	0.00435	0.0868	0.25796	1
GO_ACID_PHOSPHATASE_ACTIVITY	11	0.169	0.00418	0.261	0.25819	1
GO_CYSTEINE_TYPE_ENDOPEPTIDASE_ACTIVITY	81	0.0716	0.00479	0.11	0.25828	1
GO_REGULATION_OF_CYTOKINESIS	59	0.0837	0.00478	0.129	0.25839	1
GO_GROWTH_FACTOR_BINDING	119	0.0576	0.00467	0.0889	0.25847	1
GO_ANDROGEN_RECEPTOR_BINDING	38	0.0989	0.00454	0.153	0.25867	1
GO_CYCLIC_NUCLEOTIDE_CATABOLIC_PROCESS	17	0.148	0.00455	0.229	0.25868	1
GO_NUCLEAR_CHROMOSOME	442	0.0287	0.00444	0.0444	0.25898	1
GO_NEURON_NEURON_SYNAPTIC_TRANSMISSION	54	0.0819	0.00448	0.127	0.2591	1
GO_LYMPHOCYTE_APOPTOTIC_PROCESS	17	0.155	0.00476	0.24	0.25914	1
GO_HYDROLASE_ACTIVITY_ACTING_ON_CARBON_NITROGEN_BUT_NOT_PEPTIDE_BONDS	138	0.0521	0.00454	0.0807	0.2592	1
GO_SUMO_TRANSFERASE_ACTIVITY	15	0.156	0.00451	0.242	0.25928	1
GO_CELLULAR_RESPONSE_TO_AMINO_ACID_STIMULUS	50	0.0792	0.00417	0.123	0.25937	1
BIOCARTA_HIF_PATHWAY	15	0.152	0.00437	0.235	0.25944	1
GO_NUCLEOID	43	0.0832	0.00406	0.129	0.25958	1
GO_REGULATION_OF_CELL_FATE_SPECIFICATION	12	0.146	0.00376	0.226	0.25962	1
GO_C_C_CHEMOKINE_RECEPTOR_ACTIVITY	12	0.189	0.00489	0.294	0.25966	1
GO_SODIUM_AMINO_ACID_SYMPORTER_ACTIVITY	12	0.167	0.00431	0.259	0.25975	1
GO_CHROMOSOME_TELOMERIC_REGION	135	0.0501	0.00432	0.0777	0.25977	1
GO_2_IRON_2_SULFUR_CLUSTER_BINDING	21	0.13	0.00444	0.202	0.25979	1
GO_N_TERMINAL_PROTEIN_AMINO_ACID_ACETYLATION	14	0.203	0.00565	0.315	0.25999	1
GO_POSITIVE_REGULATION_OF_MYOBLAST_DIFFERENTIATION	22	0.133	0.00464	0.206	0.26007	1
GO_NUCLEOSIDE_MONOPHOSPHATE_METABOLIC_PROCESS	220	0.0413	0.00454	0.0643	0.26034	1
GO_STEM_CELL_DIFFERENTIATION	186	0.0442	0.00446	0.0689	0.26069	1
GO_MUSCLE_ADAPTATION	28	0.105	0.00412	0.164	0.26109	1
GO_MAST_CELL_GRANULE	21	0.139	0.00473	0.217	0.26109	1
GO_NEGATIVE_REGULATION_OF_TOLL_LIKE_RECEPTOR_SIGNALING_PATHWAY	26	0.115	0.00437	0.18	0.26134	1
REACTOME_PROCESSIVE_SYNTHESIS_ON_THE_LAGGING_STRAND	13	0.153	0.00411	0.239	0.26143	1
GO_REGULATION_OF_RNA_POLYMERASE_II_TRANSCRIPTIONAL_PREINITIATION_COMPLEX_ASSEMBLY	13	0.137	0.00369	0.215	0.26175	1
REACTOME_PI3K_EVENTS_IN_ERBB2_SIGNALING	41	0.0942	0.00449	0.148	0.26183	1
GO_PHOSPHOLIPASE_BINDING	17	0.146	0.00449	0.23	0.26191	1
GO_RESPONSE_TO_ELECTRICAL_STIMULUS	40	0.0911	0.00429	0.143	0.26222	1
GO_CYCLIC_NUCLEOTIDE_MEDIATED_SIGNALING	46	0.0912	0.0046	0.143	0.26231	1
GO_DNA_SYNTHESIS_INVOLVED_IN_DNA_REPAIR	73	0.0698	0.00443	0.11	0.26236	1
GO_INACTIVATION_OF_MAPK_ACTIVITY	23	0.124	0.00442	0.195	0.26252	1
GO_SPECIFICATION_OF_ORGAN_IDENTITY	14	0.166	0.00462	0.261	0.26255	1
GO_CELL_CELL_CONTACT_ZONE	61	0.0762	0.00442	0.12	0.26292	1
GO_ENDOLYSOSOME	14	0.14	0.0039	0.221	0.26304	1
GO_LACTATION	37	0.0952	0.00431	0.15	0.26314	1
GO_POSITIVE_REGULATION_OF_AUTOPHAGY	72	0.0661	0.00417	0.105	0.26356	1
GO_POST_GOLGI_VESICLE_MEDIATED_TRANSPORT	80	0.0691	0.00459	0.109	0.2638	1
GO_TRANSFERASE_ACTIVITY_TRANSFERRING_ONE_CARBON_GROUPS	210	0.0379	0.00406	0.06	0.26398	1
REACTOME_RETROGRADE_NEUROTROPHIN_SIGNALLING	13	0.134	0.0036	0.213	0.26415	1
GO_EPITHELIAL_CELL_DIFFERENTIATION_INVOLVED_IN_KIDNEY_DEVELOPMENT	23	0.125	0.00446	0.198	0.26418	1
GO_ECTODERM_DEVELOPMENT	18	0.137	0.00434	0.218	0.26469	1
GO_REGULATION_OF_NUCLEAR_TRANSCRIBED_MRNA_POLY_A_TAIL_SHORTENING	11	0.161	0.00398	0.256	0.2647	1
GO_REGULATION_OF_MITOPHAGY	41	0.0854	0.00407	0.136	0.2647	1
GO_NUCLEOSIDE_TRIPHOSPHATE_BIOSYNTHETIC_PROCESS	60	0.077	0.00444	0.123	0.26475	1
GO_S100_PROTEIN_BINDING	12	0.153	0.00395	0.244	0.26505	1
GO_PROTEIN_KINASE_B_SIGNALING	33	0.1	0.00428	0.16	0.26507	1
GO_CELLULAR_RESPONSE_TO_THYROID_HORMONE_STIMULUS	12	0.169	0.00436	0.269	0.26514	1
REACTOME_CYCLIN_A_B1_ASSOCIATED_EVENTS_DURING_G2_M_TRANSITION	15	0.18	0.00519	0.287	0.26524	1
GO_DNA_REPLICATION_FACTOR_A_COMPLEX	14	0.144	0.00401	0.229	0.26525	1
GO_ACYLGLYCEROL_HOMEOSTASIS	30	0.094	0.00383	0.15	0.26532	1
GO_PURINE_CONTAINING_COMPOUND_BIOSYNTHETIC_PROCESS	132	0.0502	0.00428	0.0802	0.26538	1
GO_NIK_NF_KAPPAB_SIGNALING	79	0.0663	0.00438	0.106	0.26541	1
GO_POSITIVE_REGULATION_OF_NF_KAPPAB_TRANSCRIPTION_FACTOR_ACTIVITY	116	0.0532	0.00425	0.0848	0.26544	1
GO_MITOTIC_G2_M_TRANSITION_CHECKPOINT	18	0.125	0.00396	0.2	0.26549	1
GO_NEGATIVE_REGULATION_OF_INTERLEUKIN_10_PRODUCTION	14	0.161	0.00448	0.257	0.26576	1
GO_REGULATION_OF_REMOVAL_OF_SUPEROXIDE_RADICALS	8	0.183	0.00385	0.292	0.26577	1
REACTOME_COMMON_PATHWAY	14	0.167	0.00466	0.267	0.2658	1
REACTOME_HS_GAG_DEGRADATION	17	0.166	0.00508	0.265	0.26606	1
REACTOME_PYRIMIDINE_CATABOLISM	12	0.176	0.00453	0.281	0.26619	1
GO_IMMUNOGLOBULIN_COMPLEX	6	0.276	0.00503	0.442	0.26627	1
REACTOME_PROLACTIN_RECEPTOR_SIGNALING	14	0.158	0.00441	0.254	0.26649	1
GO_ATP_DEPENDENT_MICROTUBULE_MOTOR_ACTIVITY	16	0.133	0.00395	0.213	0.26695	1
GO_ACROSOMAL_MEMBRANE	22	0.119	0.00416	0.192	0.26696	1
REACTOME_INTRINSIC_PATHWAY_FOR_APOPTOSIS	27	0.114	0.00442	0.184	0.26704	1
GO_RIBOSOMAL_SMALL_SUBUNIT_BIOGENESIS	51	0.0825	0.00438	0.133	0.26707	1
GO_REGULATION_OF_THYMOCYTE_AGGREGATION	25	0.115	0.00428	0.185	0.26737	1
REACTOME_G_PROTEIN_BETA_GAMMA_SIGNALLING	28	0.12	0.00471	0.193	0.26765	1
GO_GLUCAN_METABOLIC_PROCESS	53	0.0802	0.00434	0.129	0.26767	1
GO_SINGLE_ORGANISM_CATABOLIC_PROCESS	918	0.0196	0.00432	0.0317	0.26799	1
GO_GLUTAMINE_FAMILY_AMINO_ACID_METABOLIC_PROCESS	60	0.0693	0.00399	0.112	0.26816	1
GO_SKELETAL_MUSCLE_ORGAN_DEVELOPMENT	128	0.0483	0.00406	0.0781	0.26817	1
REACTOME_INWARDLY_RECTIFYING_K_CHANNELS	30	0.112	0.00456	0.181	0.26847	1
GO_METANEPHRIC_EPITHELIUM_DEVELOPMENT	20	0.115	0.00383	0.186	0.26854	1
BIOCARTA_EIF4_PATHWAY	24	0.117	0.00427	0.19	0.26869	1
GO_CARDIAC_CELL_FATE_COMMITMENT	10	0.163	0.00383	0.264	0.26874	1
GO_NEGATIVE_REGULATION_OF_CYTOSOLIC_CALCIUM_ION_CONCENTRATION	11	0.192	0.00474	0.311	0.26896	1
GO_GAMETE_GENERATION	526	0.0248	0.00418	0.0403	0.26899	1
GO_U1_SNRNP	16	0.172	0.00513	0.28	0.26909	1
GO_NEGATIVE_REGULATION_OF_CALCIUM_ION_DEPENDENT_EXOCYTOSIS	9	0.188	0.0042	0.306	0.26917	1
GO_PROTEIN_PHOSPHORYLATED_AMINO_ACID_BINDING	24	0.118	0.00432	0.192	0.26927	1
GO_NADH_DEHYDROGENASE_COMPLEX	40	0.0955	0.0045	0.156	0.26956	1
GO_NEGATIVE_REGULATION_OF_ALCOHOL_BIOSYNTHETIC_PROCESS	17	0.14	0.00429	0.227	0.26959	1
REACTOME_TRAFFICKING_OF_GLUR2_CONTAINING_AMPA_RECEPTORS	14	0.143	0.00399	0.234	0.26963	1
GO_KETONE_BODY_METABOLIC_PROCESS	11	0.159	0.00393	0.259	0.26971	1
GO_MISFOLDED_PROTEIN_BINDING	10	0.192	0.00451	0.312	0.26981	1
GO_NEGATIVE_REGULATION_OF_ENDOPLASMIC_RETICULUM_STRESS_INDUCED_INTRINSIC_APOPTOTIC_SIGNALING_PATHWAY	17	0.134	0.0041	0.218	0.2699	1
GO_ACTIN_FILAMENT_BUNDLE_ORGANIZATION	47	0.0894	0.00456	0.146	0.27016	1
GO_INTERSTITIAL_MATRIX	13	0.154	0.00413	0.251	0.27018	1
GO_WALKING_BEHAVIOR	30	0.102	0.00416	0.167	0.27082	1
GO_VESICLE_COATING	72	0.0721	0.00455	0.118	0.27103	1
GO_FOLIC_ACID_METABOLIC_PROCESS	17	0.138	0.00425	0.227	0.27106	1
GO_SMAD_PROTEIN_SIGNAL_TRANSDUCTION	53	0.0821	0.00445	0.135	0.27116	1
GO_ENTERIC_NERVOUS_SYSTEM_DEVELOPMENT	11	0.166	0.00409	0.272	0.2713	1
GO_REGULATION_OF_HISTONE_H3_K9_ACETYLATION	13	0.163	0.00437	0.267	0.27137	1
GO_OLIGODENDROCYTE_DIFFERENTIATION	57	0.0717	0.00402	0.118	0.27158	1
GO_CELLULAR_RESPONSE_TO_UV	64	0.0702	0.00418	0.116	0.27182	1
REACTOME_CELL_CYCLE_CHECKPOINTS	108	0.0553	0.00427	0.0913	0.27233	1
GO_REGULATION_OF_TRIGLYCERIDE_CATABOLIC_PROCESS	12	0.211	0.00544	0.349	0.2728	1
GO_SYNAPTONEMAL_COMPLEX	31	0.105	0.00435	0.174	0.2728	1
GO_REGULATION_OF_FATTY_ACID_TRANSPORT	25	0.104	0.00387	0.172	0.27282	1
GO_POSITIVE_REGULATION_OF_CARDIAC_MUSCLE_CELL_DIFFERENTIATION	12	0.171	0.00441	0.283	0.27299	1
GO_RNA_POLYMERASE_II_CORE_BINDING	19	0.14	0.00454	0.232	0.27338	1
REACTOME_RNA_POL_III_TRANSCRIPTION	33	0.0996	0.00426	0.165	0.2736	1
REACTOME_CDK_MEDIATED_PHOSPHORYLATION_AND_REMOVAL_OF_CDC6	43	0.0872	0.00425	0.145	0.27376	1
GO_REGULATION_OF_ALTERNATIVE_MRNA_SPLICING_VIA_SPLICEOSOME	31	0.103	0.00427	0.171	0.2738	1
GO_NEURAL_PRECURSOR_CELL_PROLIFERATION	68	0.0673	0.00413	0.112	0.27385	1
GO_NEGATIVE_REGULATION_OF_LYMPHOCYTE_MEDIATED_IMMUNITY	28	0.103	0.00406	0.172	0.27392	1
GO_PEPTIDYL_ARGININE_MODIFICATION	19	0.124	0.00403	0.207	0.2743	1
GO_PRERIBOSOME	55	0.081	0.00447	0.135	0.27473	1
GO_REGULATION_OF_INTRACELLULAR_ESTROGEN_RECEPTOR_SIGNALING_PATHWAY	28	0.122	0.00481	0.204	0.27493	1
GO_OXIDATIVE_PHOSPHORYLATION	78	0.0652	0.00428	0.109	0.27493	1
REACTOME_ENDOGENOUS_STEROLS	14	0.158	0.00439	0.264	0.27507	1
GO_POSITIVE_REGULATION_OF_RESPONSE_TO_OXIDATIVE_STRESS	11	0.17	0.00421	0.285	0.27509	1
GO_NUCLEOLAR_PART	57	0.0746	0.00419	0.125	0.27525	1
GO_MEMBRANE_REPOLARIZATION	14	0.141	0.00394	0.237	0.27558	1
GO_HISTONE_METHYLTRANSFERASE_ACTIVITY_H3_K4_SPECIFIC_	18	0.118	0.00374	0.199	0.27575	1
REACTOME_AMINE_LIGAND_BINDING_RECEPTORS	36	0.0937	0.00418	0.157	0.27576	1
GO_ETHANOLAMINE_CONTAINING_COMPOUND_METABOLIC_PROCESS	82	0.06	0.00404	0.101	0.27588	1
GO_NEGATIVE_REGULATION_OF_RNA_SPLICING	23	0.111	0.00397	0.187	0.27611	1
GO_REGULATION_OF_LIPOPROTEIN_PARTICLE_CLEARANCE	14	0.178	0.00496	0.301	0.27669	1
GO_MEMBRANE_LIPID_BIOSYNTHETIC_PROCESS	113	0.054	0.00426	0.0912	0.27685	1
GO_CELLULAR_RESPONSE_TO_OXIDATIVE_STRESS	175	0.0413	0.00405	0.0698	0.27714	1
GO_PHOSPHOLIPID_BINDING	335	0.0303	0.00409	0.0512	0.27715	1
GO_GLUTATHIONE_METABOLIC_PROCESS	54	0.0866	0.00473	0.146	0.27724	1
GO_AMINOGLYCAN_CATABOLIC_PROCESS	64	0.0726	0.00432	0.123	0.27725	1
GO_REGULATION_OF_B_CELL_MEDIATED_IMMUNITY	37	0.0981	0.00444	0.166	0.27728	1
KEGG_AMYOTROPHIC_LATERAL_SCLEROSIS_ALS	51	0.0778	0.00413	0.132	0.27756	1
GO_ENTRAINMENT_OF_CIRCADIAN_CLOCK	26	0.101	0.00382	0.171	0.27757	1
GO_REGULATION_OF_HAIR_FOLLICLE_DEVELOPMENT	14	0.145	0.00404	0.246	0.27768	1
GO_VESICLE_ORGANIZATION	267	0.0344	0.00415	0.0584	0.27803	1
GO_ESTABLISHMENT_OF_MITOTIC_SPINDLE_ORIENTATION	20	0.116	0.00387	0.197	0.27807	1
GO_SYNAPSE_PART	577	0.0237	0.00417	0.0402	0.27816	1
GO_INTRAMOLECULAR_OXIDOREDUCTASE_ACTIVITY_INTERCONVERTING_ALDOSES_AND_KETOSES	11	0.147	0.00363	0.25	0.27819	1
GO_TYROSINE_PHOSPHORYLATION_OF_STAT_PROTEIN	10	0.175	0.00413	0.298	0.27837	1
REACTOME_ASPARAGINE_N_LINKED_GLYCOSYLATION	79	0.0674	0.00445	0.115	0.27851	1
GO_MICROFILAMENT_MOTOR_ACTIVITY	21	0.137	0.00467	0.233	0.27866	1
REACTOME_DOWNREGULATION_OF_ERBB2_ERBB3_SIGNALING	11	0.167	0.00413	0.285	0.27872	1
GO_REGULATION_OF_OSSIFICATION	169	0.042	0.00404	0.0716	0.27877	1
GO_CARDIAC_MUSCLE_ADAPTATION	11	0.159	0.00393	0.272	0.27887	1
GO_S_ADENOSYLMETHIONINE_DEPENDENT_METHYLTRANSFERASE_ACTIVITY	133	0.045	0.00385	0.0768	0.27891	1
GO_MICROTUBULE_ANCHORING	17	0.131	0.00403	0.224	0.27892	1
GO_NEURAL_TUBE_PATTERNING	33	0.0944	0.00403	0.161	0.27898	1
REACTOME_IL_7_SIGNALING	10	0.196	0.00461	0.335	0.27938	1
GO_SCF_UBIQUITIN_LIGASE_COMPLEX	34	0.0931	0.00404	0.159	0.27947	1
GO_CARBOHYDRATE_METABOLIC_PROCESS	626	0.0226	0.00414	0.0387	0.27953	1
GO_REGULATION_OF_PROTEIN_OLIGOMERIZATION	35	0.0878	0.00387	0.15	0.27956	1
GO_NEUROTRANSMITTER_TRANSPORT	145	0.0464	0.00415	0.0796	0.27988	1
GO_NEGATIVE_REGULATION_OF_ENDOPLASMIC_RETICULUM_UNFOLDED_PROTEIN_RESPONSE	11	0.174	0.00431	0.3	0.2805	1
GO_OXIDOREDUCTASE_ACTIVITY_OXIDIZING_METAL_IONS	17	0.122	0.00374	0.209	0.28061	1
GO_WASH_COMPLEX	9	0.14	0.00312	0.24	0.2807	1
GO_NEGATIVE_REGULATION_OF_ASTROCYTE_DIFFERENTIATION	12	0.17	0.00439	0.293	0.28088	1
GO_LYSOSOMAL_TRANSPORT	65	0.0672	0.00403	0.116	0.28107	1
GO_COPPER_ION_TRANSPORT	18	0.108	0.00342	0.187	0.28111	1
GO_REGULATION_OF_CELLULAR_COMPONENT_SIZE	318	0.0315	0.00415	0.0543	0.28116	1
REACTOME_TRANSLATION	133	0.0446	0.00382	0.0771	0.28126	1
GO_FATTY_ACID_BINDING	30	0.108	0.00439	0.186	0.28131	1
GO_NEGATIVE_REGULATION_OF_CATABOLIC_PROCESS	188	0.0393	0.00399	0.0679	0.28134	1
GO_POSITIVE_REGULATION_OF_ERBB_SIGNALING_PATHWAY	36	0.0894	0.00399	0.155	0.28135	1
GO_CEREBRAL_CORTEX_DEVELOPMENT	100	0.0555	0.00412	0.0963	0.28224	1
GO_NEGATIVE_REGULATION_OF_FATTY_ACID_METABOLIC_PROCESS	29	0.107	0.0043	0.186	0.28239	1
GO_HISTONE_DEUBIQUITINATION	18	0.124	0.00391	0.215	0.28259	1
GO_ADENYLATE_CYCLASE_INHIBITING_G_PROTEIN_COUPLED_RECEPTOR_SIGNALING_PATHWAY	64	0.067	0.00399	0.117	0.28261	1
GO_ACTININ_BINDING	29	0.1	0.00402	0.175	0.28261	1
GO_S_ACYLTRANSFERASE_ACTIVITY	27	0.105	0.00405	0.182	0.28294	1
GO_POSITIVE_REGULATION_OF_VASCULAR_ENDOTHELIAL_GROWTH_FACTOR_RECEPTOR_SIGNALING_PATHWAY	16	0.147	0.00436	0.255	0.28296	1
GO_ERYTHROCYTE_HOMEOSTASIS	66	0.0681	0.00412	0.119	0.28297	1
REACTOME_G_BETA_GAMMA_SIGNALLING_THROUGH_PI3KGAMMA	25	0.115	0.00427	0.2	0.283	1
GO_SECRETORY_GRANULE_ORGANIZATION	27	0.0943	0.00365	0.164	0.28308	1
GO_ATRIOVENTRICULAR_VALVE_DEVELOPMENT	19	0.115	0.00373	0.201	0.28327	1
GO_MONOCARBOXYLIC_ACID_TRANSMEMBRANE_TRANSPORTER_ACTIVITY	43	0.092	0.00449	0.16	0.28333	1
GO_MOTOR_NEURON_AXON_GUIDANCE	25	0.115	0.00427	0.2	0.28345	1
GO_TRANSFORMING_GROWTH_FACTOR_BETA_RECEPTOR_BINDING	49	0.0842	0.00438	0.147	0.28357	1
GO_TRIGLYCERIDE_RICH_LIPOPROTEIN_PARTICLE	18	0.15	0.00473	0.262	0.28365	1
GO_CARBOHYDRATE_TRANSPORT	93	0.0582	0.00417	0.102	0.28382	1
GO_PARTURITION	19	0.108	0.00351	0.189	0.28412	1
GO_DETECTION_OF_TEMPERATURE_STIMULUS_INVOLVED_IN_SENSORY_PERCEPTION	13	0.13	0.0035	0.228	0.28418	1
KEGG_NUCLEOTIDE_EXCISION_REPAIR	39	0.0826	0.00384	0.145	0.28418	1
GO_GLIOGENESIS	169	0.0415	0.004	0.0728	0.28439	1
GO_NUCLEAR_OUTER_MEMBRANE	20	0.13	0.00433	0.229	0.28475	1
GO_CARBOXYLIC_ESTER_HYDROLASE_ACTIVITY	125	0.0512	0.00425	0.0903	0.28522	1
GO_CENTRAL_NERVOUS_SYSTEM_NEURON_DEVELOPMENT	65	0.0679	0.00407	0.12	0.28526	1
GO_REGULATION_OF_INCLUSION_BODY_ASSEMBLY	14	0.133	0.00371	0.235	0.28538	1
GO_REGULATION_OF_FAT_CELL_DIFFERENTIATION	102	0.0529	0.00397	0.0937	0.28614	1
GO_POSITIVE_REGULATION_OF_ACTION_POTENTIAL	11	0.172	0.00425	0.305	0.28627	1
GO_REGULATION_OF_STRIATED_MUSCLE_CELL_DIFFERENTIATION	81	0.0595	0.00398	0.106	0.28629	1
GO_SUMO_BINDING	14	0.15	0.00419	0.267	0.28659	1
GO_DIOL_METABOLIC_PROCESS	11	0.164	0.00406	0.292	0.28674	1
GO_NEGATIVE_REGULATION_OF_NEUROTRANSMITTER_TRANSPORT	13	0.148	0.00396	0.262	0.28685	1
GO_REGULATION_OF_INTERLEUKIN_10_PRODUCTION	38	0.088	0.00403	0.156	0.28689	1
GO_MITOCHONDRION_LOCALIZATION	32	0.0941	0.00396	0.167	0.28693	1
GO_VENTRICULAR_CARDIAC_MUSCLE_CELL_DIFFERENTIATION	19	0.123	0.004	0.219	0.28714	1
GO_ADHERENS_JUNCTION_ASSEMBLY	33	0.088	0.00376	0.157	0.28732	1
GO_C_TERMINAL_PROTEIN_AMINO_ACID_MODIFICATION	13	0.144	0.00386	0.257	0.28737	1
GO_EMBRYONIC_HEMOPOIESIS	19	0.133	0.00431	0.237	0.2875	1
BIOCARTA_CD40_PATHWAY	13	0.136	0.00365	0.243	0.28768	1
GO_POSITIVE_REGULATION_OF_OXIDATIVE_STRESS_INDUCED_CELL_DEATH	9	0.185	0.00414	0.331	0.28769	1
REACTOME_NETRIN1_SIGNALING	37	0.0934	0.00423	0.167	0.28777	1
GO_IMP_METABOLIC_PROCESS	13	0.132	0.00355	0.236	0.28786	1
GO_CELL_DIFFERENTIATION_IN_SPINAL_CORD	52	0.0758	0.00407	0.136	0.28797	1
GO_REGULATION_OF_ACTIVATED_T_CELL_PROLIFERATION	36	0.0863	0.00385	0.154	0.28804	1
GO_CARBOHYDRATE_DERIVATIVE_METABOLIC_PROCESS	988	0.0176	0.00401	0.0315	0.28823	1
GO_NEUROMUSCULAR_PROCESS_CONTROLLING_POSTURE	14	0.14	0.0039	0.252	0.28881	1
GO_TELOMERE_MAINTENANCE_VIA_TELOMERE_LENGTHENING	25	0.0932	0.00347	0.168	0.28903	1
GO_REGULATION_OF_DNA_REPLICATION	153	0.0435	0.00399	0.0784	0.28938	1
GO_PRIMARY_CILIUM	193	0.0384	0.00395	0.0693	0.28951	1
REACTOME_REGULATION_OF_ORNITHINE_DECARBOXYLASE_ODC	45	0.0778	0.00388	0.14	0.2897	1
GO_PHOSPHATIDYLINOSITOL_DEPHOSPHORYLATION	18	0.113	0.00357	0.204	0.28996	1
GO_CHROMATIN_ASSEMBLY_OR_DISASSEMBLY	109	0.0488	0.00379	0.0882	0.28997	1
KEGG_VIRAL_MYOCARDITIS	48	0.0765	0.00394	0.138	0.2901	1
GO_ENTRAINMENT_OF_CIRCADIAN_CLOCK_BY_PHOTOPERIOD	19	0.109	0.00353	0.197	0.29015	1
GO_ADENYLATE_CYCLASE_MODULATING_G_PROTEIN_COUPLED_RECEPTOR_SIGNALING_PATHWAY	139	0.0446	0.0039	0.0807	0.29022	1
BIOCARTA_HDAC_PATHWAY	29	0.1	0.00401	0.181	0.29033	1
REACTOME_SLBP_DEPENDENT_PROCESSING_OF_REPLICATION_DEPENDENT_HISTONE_PRE_MRNAS	11	0.176	0.00434	0.318	0.29036	1
REACTOME_NFKB_IS_ACTIVATED_AND_SIGNALS_SURVIVAL	9	0.209	0.00466	0.378	0.29073	1
GO_RESPONSE_TO_AMMONIUM_ION	50	0.0697	0.00367	0.126	0.29078	1
REACTOME_CELL_EXTRACELLULAR_MATRIX_INTERACTIONS	12	0.148	0.0038	0.268	0.29081	1
REACTOME_CLEAVAGE_OF_GROWING_TRANSCRIPT_IN_THE_TERMINATION_REGION_	41	0.0895	0.00426	0.162	0.29084	1
GO_LENS_FIBER_CELL_DEVELOPMENT	12	0.135	0.00348	0.245	0.29086	1
BIOCARTA_PGC1A_PATHWAY	23	0.102	0.00365	0.186	0.29087	1
GO_AMP_METABOLIC_PROCESS	13	0.142	0.0038	0.257	0.29095	1
KEGG_UBIQUITIN_MEDIATED_PROTEOLYSIS	126	0.0443	0.00369	0.0805	0.29115	1
GO_VASOCONSTRICTION	28	0.0962	0.00379	0.175	0.29119	1
GO_NUCLEAR_MATRIX	90	0.0519	0.00366	0.0944	0.29121	1
GO_NEGATIVE_REGULATION_OF_REACTIVE_OXYGEN_SPECIES_METABOLIC_PROCESS	39	0.0764	0.00355	0.139	0.29123	1
GO_RIBONUCLEOTIDE_CATABOLIC_PROCESS	27	0.1	0.00388	0.182	0.29133	1
GO_MACROAUTOPHAGY	262	0.0321	0.00384	0.0585	0.29141	1
GO_NECROPTOTIC_PROCESS	20	0.107	0.00355	0.194	0.29145	1
GO_CLATHRIN_BINDING	62	0.0628	0.00368	0.114	0.29156	1
GO_CYTOLYSIS	19	0.115	0.00374	0.21	0.29157	1
REACTOME_CDT1_ASSOCIATION_WITH_THE_CDC6_ORC_ORIGIN_COMPLEX	51	0.0752	0.004	0.137	0.29169	1
GO_PHOSPHOTRANSFERASE_ACTIVITY_PHOSPHATE_GROUP_AS_ACCEPTOR	35	0.0909	0.004	0.166	0.29198	1
REACTOME_NUCLEAR_SIGNALING_BY_ERBB4	38	0.0813	0.00373	0.149	0.29209	1
GO_MAIN_AXON	57	0.0666	0.00374	0.122	0.29217	1
GO_NEGATIVE_REGULATION_OF_STEROL_TRANSPORT	12	0.164	0.00423	0.3	0.29266	1
BIOCARTA_EXTRINSIC_PATHWAY	13	0.145	0.00388	0.265	0.29279	1
GO_PHOSPHATIDIC_ACID_METABOLIC_PROCESS	32	0.0926	0.0039	0.17	0.29307	1
GO_GLYCEROPHOSPHOLIPID_CATABOLIC_PROCESS	13	0.134	0.0036	0.246	0.29313	1
GO_SKELETAL_MUSCLE_ADAPTATION	11	0.147	0.00362	0.269	0.29316	1
GO_NEGATIVE_REGULATION_OF_NERVOUS_SYSTEM_DEVELOPMENT	251	0.0331	0.00388	0.0609	0.29336	1
GO_POSITIVE_REGULATION_OF_G_PROTEIN_COUPLED_RECEPTOR_PROTEIN_SIGNALING_PATHWAY	24	0.106	0.00386	0.195	0.29339	1
GO_SPINDLE_CHECKPOINT	25	0.102	0.0038	0.188	0.2934	1
GO_G_PROTEIN_BETA_GAMMA_SUBUNIT_COMPLEX_BINDING	20	0.118	0.00394	0.218	0.29362	1
GO_CYTOKINE_PRODUCTION	114	0.0469	0.00372	0.0863	0.29363	1
GO_MYELIN_ASSEMBLY	17	0.128	0.00393	0.236	0.29376	1
KEGG_RNA_POLYMERASE	27	0.102	0.00396	0.189	0.29377	1
GO_REGULATION_OF_OSTEOCLAST_DIFFERENTIATION	59	0.0672	0.00384	0.124	0.29398	1
GO_GLYCOSPHINGOLIPID_METABOLIC_PROCESS	62	0.0676	0.00396	0.125	0.294	1
GO_POSITIVE_REGULATION_OF_AMINE_TRANSPORT	30	0.0852	0.00347	0.158	0.29432	1
GO_LAMELLIPODIUM_ORGANIZATION	33	0.088	0.00376	0.163	0.29444	1
KEGG_DNA_REPLICATION	33	0.0832	0.00356	0.154	0.29444	1
GO_RNA_METHYLATION	52	0.0661	0.00355	0.122	0.29465	1
GO_S_ADENOSYLHOMOCYSTEINE_METABOLIC_PROCESS	13	0.138	0.0037	0.256	0.29484	1
GO_EPIDERMIS_DEVELOPMENT	244	0.034	0.00393	0.0631	0.29521	1
KEGG_ALZHEIMERS_DISEASE	150	0.0414	0.00377	0.077	0.29523	1
GO_NUCLEOSIDE_BISPHOSPHATE_METABOLIC_PROCESS	37	0.0764	0.00346	0.142	0.29537	1
GO_REGULATION_OF_HISTONE_H3_K4_METHYLATION	24	0.102	0.00372	0.19	0.29569	1
GO_MEMBRANE_DEPOLARIZATION_DURING_CARDIAC_MUSCLE_CELL_ACTION_POTENTIAL	14	0.133	0.00371	0.248	0.29573	1
REACTOME_INTEGRIN_ALPHAIIB_BETA3_SIGNALING	27	0.0949	0.00367	0.177	0.29579	1
GO_NEGATIVE_REGULATION_OF_MITOCHONDRION_ORGANIZATION	36	0.0803	0.00359	0.15	0.29583	1
GO_NUCLEOTIDE_EXCISION_REPAIR_DNA_GAP_FILLING	24	0.106	0.00387	0.198	0.29604	1
GO_IDENTICAL_PROTEIN_BINDING	1139	0.0153	0.00373	0.0286	0.29621	1
GO_ENDOPLASMIC_RETICULUM_QUALITY_CONTROL_COMPARTMENT	13	0.133	0.00357	0.248	0.29638	1
GO_L_AMINO_ACID_TRANSMEMBRANE_TRANSPORTER_ACTIVITY	52	0.0685	0.00367	0.128	0.29662	1
GO_POSITIVE_REGULATION_OF_TYROSINE_PHOSPHORYLATION_OF_STAT1_PROTEIN	11	0.152	0.00376	0.285	0.29676	1
GO_HORMONE_BIOSYNTHETIC_PROCESS	45	0.0715	0.00357	0.134	0.29705	1
GO_TOLL_LIKE_RECEPTOR_SIGNALING_PATHWAY	78	0.0563	0.00369	0.106	0.29719	1
GO_POSITIVE_REGULATION_OF_DNA_TEMPLATED_TRANSCRIPTION_INITIATION	23	0.0944	0.00337	0.177	0.29723	1
GO_LABYRINTHINE_LAYER_BLOOD_VESSEL_DEVELOPMENT	16	0.121	0.00361	0.228	0.29739	1
GO_HYALURONAN_CATABOLIC_PROCESS	15	0.137	0.00395	0.258	0.29765	1
GO_NEUREXIN_FAMILY_PROTEIN_BINDING	9	0.162	0.00362	0.306	0.29783	1
GO_PROTEIN_K63_LINKED_UBIQUITINATION	33	0.0763	0.00326	0.144	0.29809	1
GO_NEURON_PROJECTION_EXTENSION_INVOLVED_IN_NEURON_PROJECTION_GUIDANCE	12	0.172	0.00443	0.324	0.29812	1
BIOCARTA_DEATH_PATHWAY	32	0.0879	0.0037	0.166	0.29876	1
GO_ESTROUS_CYCLE	19	0.122	0.00395	0.231	0.29886	1
GO_NONRIBOSOMAL_PEPTIDE_BIOSYNTHETIC_PROCESS	15	0.152	0.00438	0.288	0.29888	1
GO_ION_CHANNEL_BINDING	106	0.0469	0.00359	0.0889	0.29889	1
GO_MALE_MEIOSIS_I	17	0.099	0.00304	0.188	0.29893	1
GO_ACUTE_INFLAMMATORY_RESPONSE	71	0.062	0.00389	0.118	0.29902	1
REACTOME_P53_INDEPENDENT_G1_S_DNA_DAMAGE_CHECKPOINT	45	0.0735	0.00367	0.14	0.29919	1
GO_RNA_POLYMERASE_CORE_ENZYME_BINDING	23	0.108	0.00385	0.205	0.29928	1
REACTOME_BASE_EXCISION_REPAIR	19	0.125	0.00404	0.237	0.29953	1
BIOCARTA_CTL_PATHWAY	14	0.13	0.00362	0.248	0.2998	1
GO_GLUCOSAMINE_CONTAINING_COMPOUND_METABOLIC_PROCESS	23	0.0955	0.00341	0.182	0.29996	1
GO_TRANSCRIPTION_FROM_RNA_POLYMERASE_II_PROMOTER	687	0.019	0.00365	0.0364	0.30033	1
GO_UBIQUITIN_SPECIFIC_PROTEASE_BINDING	11	0.143	0.00353	0.273	0.30038	1
GO_THYMUS_DEVELOPMENT	46	0.0774	0.00391	0.148	0.30048	1
GO_PREPULSE_INHIBITION	12	0.147	0.00379	0.281	0.30057	1
GO_INSULIN_LIKE_GROWTH_FACTOR_BINDING	25	0.105	0.0039	0.201	0.30104	1
GO_RETINA_HOMEOSTASIS	65	0.0544	0.00326	0.104	0.30118	1
GO_OLIGOPEPTIDE_BINDING	12	0.139	0.00358	0.266	0.30119	1
GO_MRNA_TRANSCRIPTION_FROM_RNA_POLYMERASE_II_PROMOTER	13	0.122	0.00328	0.235	0.30121	1
GO_REGULATION_OF_SISTER_CHROMATID_COHESION	15	0.144	0.00416	0.277	0.30122	1
GO_VENTRICULAR_CARDIAC_MUSCLE_CELL_DEVELOPMENT	13	0.139	0.00373	0.267	0.30128	1
GO_RETROGRADE_VESICLE_MEDIATED_TRANSPORT_GOLGI_TO_ER	73	0.0604	0.00384	0.116	0.30138	1
BIOCARTA_LAIR_PATHWAY	16	0.101	0.003	0.194	0.30176	1
GO_NEGATIVE_REGULATION_OF_LYASE_ACTIVITY	26	0.0881	0.00334	0.17	0.30224	1
GO_PROTEIN_LIPID_COMPLEX_BINDING	24	0.0986	0.0036	0.19	0.30236	1
GO_PYRIMIDINE_NUCLEOBASE_METABOLIC_PROCESS	18	0.113	0.00358	0.219	0.30253	1
GO_NEGATIVE_REGULATION_OF_DENDRITE_DEVELOPMENT	26	0.1	0.00381	0.194	0.30254	1
GO_LIPID_TRANSLOCATION	20	0.122	0.00407	0.237	0.30265	1
GO_POSITIVE_REGULATION_OF_PRODUCTION_OF_MOLECULAR_MEDIATOR_OF_IMMUNE_RESPONSE	59	0.0648	0.0037	0.125	0.30267	1
GO_REGULATION_OF_LIPOPOLYSACCHARIDE_MEDIATED_SIGNALING_PATHWAY	18	0.119	0.00377	0.231	0.3028	1
REACTOME_INTRINSIC_PATHWAY	15	0.117	0.00338	0.227	0.30293	1
GO_APOLIPOPROTEIN_BINDING	15	0.133	0.00383	0.258	0.30305	1
GO_SULFURIC_ESTER_HYDROLASE_ACTIVITY	11	0.149	0.00369	0.29	0.30322	1
GO_CHONDROCYTE_DEVELOPMENT	21	0.104	0.00356	0.203	0.30352	1
GO_ION_GATED_CHANNEL_ACTIVITY	43	0.0728	0.00355	0.142	0.30352	1
REACTOME_ACTIVATED_NOTCH1_TRANSMITS_SIGNAL_TO_THE_NUCLEUS	26	0.094	0.00357	0.183	0.30371	1
REACTOME_PROCESSING_OF_CAPPED_INTRONLESS_PRE_MRNA	22	0.115	0.004	0.223	0.30373	1
GO_REGULATION_OF_EXTENT_OF_CELL_GROWTH	96	0.0503	0.00366	0.0979	0.30376	1
KEGG_TGF_BETA_SIGNALING_PATHWAY	84	0.0528	0.00359	0.103	0.30381	1
GO_PRE_AUTOPHAGOSOMAL_STRUCTURE_MEMBRANE	15	0.106	0.00305	0.206	0.30385	1
GO_SIGNAL_SEQUENCE_BINDING	39	0.0723	0.00336	0.141	0.30387	1
GO_SYNAPSIS	34	0.0835	0.00362	0.163	0.30394	1
GO_ROUNDABOUT_SIGNALING_PATHWAY	12	0.164	0.00423	0.32	0.30419	1
GO_REGULATION_OF_SMOOTH_MUSCLE_CONTRACTION	60	0.0622	0.00358	0.122	0.30432	1
GO_LIPID_PARTICLE	57	0.058	0.00326	0.113	0.30435	1
GO_SODIUM_ION_BINDING	13	0.146	0.00392	0.286	0.30443	1
GO_FAD_BINDING	13	0.115	0.0031	0.226	0.3047	1
GO_MAGNESIUM_ION_TRANSPORT	11	0.162	0.004	0.317	0.30478	1
GO_SYNAPTIC_TRANSMISSION_DOPAMINERGIC	17	0.119	0.00364	0.232	0.30479	1
REACTOME_DEGRADATION_OF_THE_EXTRACELLULAR_MATRIX	27	0.0906	0.0035	0.178	0.3051	1
GO_MITOCHONDRIAL_MEMBRANE_PART	157	0.0399	0.0037	0.0783	0.30531	1
REACTOME_ADP_SIGNALLING_THROUGH_P2RY1	25	0.101	0.00377	0.199	0.30532	1
GO_LIPOSACCHARIDE_METABOLIC_PROCESS	106	0.0481	0.00368	0.0946	0.30563	1
GO_REGULATION_OF_CD4_POSITIVE_ALPHA_BETA_T_CELL_ACTIVATION	35	0.0832	0.00366	0.164	0.30572	1
GO_SYNAPTIC_MEMBRANE	240	0.0314	0.0036	0.0619	0.30602	1
GO_PROTEIN_C_TERMINUS_BINDING	177	0.0351	0.00346	0.0692	0.30617	1
GO_NAD_BINDING	51	0.0601	0.00319	0.119	0.30617	1
GO_CELL_SUBSTRATE_ADHERENS_JUNCTION_ASSEMBLY	23	0.0931	0.00332	0.184	0.30624	1
REACTOME_TRANSFERRIN_ENDOCYTOSIS_AND_RECYCLING	24	0.0953	0.00347	0.188	0.3063	1
GO_REPLACEMENT_OSSIFICATION	25	0.082	0.00305	0.162	0.30636	1
GO_B_CELL_ACTIVATION	126	0.0406	0.00339	0.0804	0.3066	1
KEGG_NON_HOMOLOGOUS_END_JOINING	13	0.138	0.0037	0.273	0.30708	1
REACTOME_RESOLUTION_OF_AP_SITES_VIA_THE_MULTIPLE_NUCLEOTIDE_PATCH_REPLACEMENT_PATHWAY	17	0.123	0.00378	0.244	0.30715	1
GO_SLEEP	14	0.13	0.00362	0.258	0.30716	1
GO_STEROID_HORMONE_RECEPTOR_BINDING	78	0.0542	0.00356	0.108	0.30725	1
GO_POSITIVE_REGULATION_OF_LEUKOCYTE_PROLIFERATION	124	0.0436	0.0036	0.0866	0.30731	1
GO_RESPONSE_TO_FOOD	18	0.124	0.00392	0.247	0.30749	1
GO_CELLULAR_RESPONSE_TO_LIGHT_STIMULUS	84	0.0508	0.00346	0.101	0.30794	1
GO_LYSINE_N_METHYLTRANSFERASE_ACTIVITY	55	0.0597	0.00329	0.119	0.30798	1
GO_NEGATIVE_REGULATION_OF_PHOSPHOPROTEIN_PHOSPHATASE_ACTIVITY	12	0.13	0.00336	0.26	0.30837	1
REACTOME_FORMATION_OF_THE_TERNARY_COMPLEX_AND_SUBSEQUENTLY_THE_43S_COMPLEX	41	0.0693	0.0033	0.139	0.30918	1
GO_MITOCHONDRION_DISTRIBUTION	9	0.167	0.00372	0.335	0.30923	1
REACTOME_AUTODEGRADATION_OF_THE_E3_UBIQUITIN_LIGASE_COP1	44	0.0721	0.00356	0.145	0.30939	1
GO_FEMALE_MEIOTIC_DIVISION	26	0.0927	0.00352	0.186	0.30941	1
GO_GLIAL_CELL_FATE_COMMITMENT	13	0.133	0.00357	0.267	0.30949	1
GO_I_KAPPAB_PHOSPHORYLATION	10	0.163	0.00384	0.328	0.3095	1
GO_REGULATION_OF_TELOMERE_MAINTENANCE_VIA_TELOMERE_LENGTHENING	48	0.0732	0.00377	0.147	0.30962	1
GO_POSITIVE_REGULATION_OF_VACUOLAR_TRANSPORT	13	0.142	0.00382	0.287	0.30973	1
GO_ADRENERGIC_RECEPTOR_ACTIVITY	15	0.137	0.00394	0.276	0.30991	1
GO_REGULATION_OF_RESPONSE_TO_REACTIVE_OXYGEN_SPECIES	30	0.0855	0.00349	0.172	0.30995	1
GO_STEROID_DEHYDROGENASE_ACTIVITY	24	0.0947	0.00345	0.191	0.30997	1
GO_PORPHYRIN_CONTAINING_COMPOUND_METABOLIC_PROCESS	35	0.0811	0.00357	0.164	0.31006	1
GO_NEGATIVE_REGULATION_OF_DNA_METABOLIC_PROCESS	105	0.046	0.0035	0.0929	0.31017	1
GO_NEGATIVE_REGULATION_OF_LIPID_CATABOLIC_PROCESS	20	0.099	0.0033	0.2	0.31033	1
GO_PHAGOCYTIC_VESICLE_MEMBRANE	44	0.0709	0.0035	0.143	0.31055	1
GO_POSITIVE_REGULATION_OF_B_CELL_MEDIATED_IMMUNITY	24	0.1	0.00365	0.203	0.31056	1
GO_NCRNA_TRANSCRIPTION	87	0.0487	0.00338	0.099	0.31117	1
GO_HOMEOSTASIS_OF_NUMBER_OF_CELLS	163	0.0367	0.00348	0.0746	0.31132	1
GO_CELLULAR_RESPONSE_TO_INTERLEUKIN_6	22	0.0877	0.00306	0.178	0.31133	1
GO_MULTICELLULAR_ORGANISM_METABOLIC_PROCESS	87	0.05	0.00347	0.102	0.31153	1
REACTOME_SIGNALING_BY_NOTCH2	12	0.12	0.0031	0.245	0.31178	1
GO_TRNA_PROCESSING	106	0.0446	0.00341	0.0908	0.31185	1
GO_NUCLEOTIDE_SALVAGE	13	0.119	0.00318	0.242	0.31222	1
GO_INVADOPODIUM	10	0.138	0.00325	0.283	0.3126	1
GO_PYRIMIDINE_NUCLEOSIDE_MONOPHOSPHATE_METABOLIC_PROCESS	13	0.122	0.00327	0.25	0.31283	1
GO_POSITIVE_REGULATION_OF_TRANSCRIPTION_FROM_RNA_POLYMERASE_II_PROMOTER_IN_RESPONSE_TO_ENDOPLASMIC_RETICULUM_STRESS	10	0.149	0.00351	0.306	0.31299	1
BIOCARTA_IL7_PATHWAY	16	0.113	0.00337	0.232	0.31303	1
GO_EPHRIN_RECEPTOR_SIGNALING_PATHWAY	83	0.0479	0.00325	0.0984	0.3131	1
GO_HISTONE_MRNA_METABOLIC_PROCESS	28	0.0978	0.00385	0.201	0.31315	1
GO_REGULATION_OF_PROTEIN_KINASE_C_SIGNALING	14	0.127	0.00355	0.262	0.31325	1
GO_GLUTAMATE_RECEPTOR_BINDING	34	0.0804	0.00349	0.165	0.31345	1
GO_ERROR_PRONE_TRANSLESION_SYNTHESIS	19	0.107	0.00347	0.22	0.3139	1
GO_REVERSE_CHOLESTEROL_TRANSPORT	16	0.138	0.00411	0.285	0.31405	1
GO_PROTEIN_ACETYLATION	114	0.0409	0.00324	0.0846	0.31429	1
GO_PENTOSE_METABOLIC_PROCESS	12	0.131	0.00337	0.27	0.31437	1
GO_AUTOPHAGOSOME_ORGANIZATION	41	0.0662	0.00315	0.137	0.31444	1
GO_APOPTOTIC_DNA_FRAGMENTATION	15	0.129	0.00372	0.267	0.31462	1
KEGG_DRUG_METABOLISM_OTHER_ENZYMES	49	0.0768	0.004	0.159	0.31471	1
GO_SUBSTRATE_DEPENDENT_CELL_MIGRATION	26	0.0848	0.00322	0.176	0.3148	1
GO_POSITIVE_REGULATION_OF_ENDOTHELIAL_CELL_APOPTOTIC_PROCESS	12	0.13	0.00335	0.27	0.31492	1
GO_RESPONSE_TO_GRAVITY	11	0.136	0.00335	0.282	0.31493	1
GO_DYNEIN_COMPLEX	41	0.0703	0.00335	0.146	0.31494	1
GO_NUCLEOTIDE_EXCISION_REPAIR_PREINCISION_COMPLEX_STABILIZATION	18	0.108	0.00342	0.225	0.31517	1
GO_LYSOPHOSPHOLIPASE_ACTIVITY	20	0.0926	0.00308	0.193	0.31533	1
GO_REGULATION_OF_STAT_CASCADE	142	0.0407	0.0036	0.0847	0.31538	1
GO_REGULATION_OF_TRANSLATIONAL_ELONGATION	21	0.104	0.00354	0.216	0.31549	1
GO_REGULATION_OF_OSTEOBLAST_DIFFERENTIATION	107	0.043	0.00331	0.0896	0.31556	1
GO_REGULATION_OF_T_CELL_APOPTOTIC_PROCESS	32	0.0809	0.00341	0.169	0.31603	1
GO_MAINTENANCE_OF_CELL_POLARITY	11	0.159	0.00392	0.331	0.31609	1
GO_RENAL_FILTRATION	9	0.152	0.0034	0.318	0.31622	1
GO_GPI_ANCHOR_METABOLIC_PROCESS	32	0.0809	0.0034	0.169	0.31626	1
GO_CARDIOLIPIN_METABOLIC_PROCESS	12	0.12	0.00311	0.252	0.3163	1
GO_REGULATION_OF_CELL_DIFFERENTIATION	1399	0.0125	0.00335	0.0262	0.31635	1
GO_MITOGEN_ACTIVATED_PROTEIN_KINASE_BINDING	23	0.0868	0.0031	0.182	0.31636	1
GO_NEGATIVE_REGULATION_OF_HEMATOPOIETIC_PROGENITOR_CELL_DIFFERENTIATION	13	0.153	0.0041	0.32	0.31648	1
GO_CENTROSOME	464	0.0208	0.0033	0.0436	0.31652	1
GO_REGULATION_OF_ERBB_SIGNALING_PATHWAY	82	0.0497	0.00334	0.104	0.31655	1
GO_BLOOD_COAGULATION_FIBRIN_CLOT_FORMATION	23	0.097	0.00346	0.203	0.31677	1
GO_LINOLEIC_ACID_METABOLIC_PROCESS	13	0.151	0.00406	0.317	0.31687	1
GO_PHOSPHATIDYLINOSITOL_PHOSPHATE_BINDING	109	0.0419	0.00325	0.0881	0.31693	1
GO_FILOPODIUM_MEMBRANE	17	0.0945	0.0029	0.199	0.31707	1
GO_ANION_HOMEOSTASIS	40	0.0708	0.00333	0.149	0.3171	1
GO_EMBRYONIC_HEART_TUBE_DEVELOPMENT	72	0.0523	0.0033	0.11	0.31727	1
REACTOME_FORMATION_OF_FIBRIN_CLOT_CLOTTING_CASCADE	30	0.0851	0.00347	0.179	0.31737	1
GO_REGULATION_OF_SYNAPTIC_VESICLE_TRANSPORT	28	0.0771	0.00303	0.162	0.31752	1
GO_LEUKOCYTE_DEGRANULATION	29	0.091	0.00365	0.192	0.3178	1
GO_SUCKLING_BEHAVIOR	13	0.107	0.00288	0.227	0.31795	1
GO_CELL_MATRIX_ADHESION	113	0.0419	0.00331	0.0885	0.318	1
GO_NEGATIVE_REGULATION_OF_LIPID_STORAGE	16	0.106	0.00316	0.224	0.31805	1
GO_NITROGEN_CYCLE_METABOLIC_PROCESS	14	0.134	0.00372	0.283	0.3182	1
GO_POSITIVE_REGULATION_OF_CELL_GROWTH	136	0.0367	0.00317	0.0776	0.31831	1
GO_DISTAL_TUBULE_DEVELOPMENT	12	0.116	0.00298	0.245	0.31852	1
REACTOME_SIGNALING_BY_ERBB4	86	0.0472	0.00325	0.1	0.31895	1
GO_ZYMOGEN_GRANULE	13	0.126	0.00338	0.269	0.3197	1
GO_RESPONSE_TO_CALCIUM_ION	112	0.0411	0.00323	0.0877	0.3199	1
GO_RESPONSE_TO_METAL_ION	321	0.0245	0.00323	0.0523	0.32009	1
GO_NEGATIVE_REGULATION_OF_JUN_KINASE_ACTIVITY	14	0.115	0.0032	0.246	0.32011	1
REACTOME_SIGNALING_BY_HIPPO	19	0.0978	0.00317	0.21	0.32034	1
GO_REPRODUCTION	1189	0.0132	0.00327	0.0282	0.32051	1
GO_POSITIVE_REGULATION_OF_CREB_TRANSCRIPTION_FACTOR_ACTIVITY	14	0.121	0.00338	0.26	0.32053	1
KEGG_COMPLEMENT_AND_COAGULATION_CASCADES	62	0.0591	0.00346	0.127	0.32078	1
GO_PTERIDINE_CONTAINING_COMPOUND_METABOLIC_PROCESS	35	0.0703	0.00309	0.151	0.32093	1
GO_POSITIVE_REGULATION_OF_NERVOUS_SYSTEM_DEVELOPMENT	417	0.0215	0.00324	0.0464	0.32131	1
GO_PROTEIN_METHYLTRANSFERASE_ACTIVITY	79	0.0457	0.00302	0.0986	0.32137	1
GO_POSITIVE_REGULATION_OF_T_CELL_CYTOKINE_PRODUCTION	12	0.13	0.00336	0.281	0.32142	1
GO_BLOOD_COAGULATION_INTRINSIC_PATHWAY	16	0.103	0.00307	0.222	0.32143	1
GO_POSITIVE_REGULATION_OF_IMMUNE_EFFECTOR_PROCESS	141	0.0366	0.00323	0.0792	0.32183	1
KEGG_GLYCOSPHINGOLIPID_BIOSYNTHESIS_LACTO_AND_NEOLACTO_SERIES	26	0.0909	0.00345	0.197	0.3219	1
GO_NEGATIVE_REGULATION_OF_CELL_KILLING	13	0.129	0.00348	0.28	0.32197	1
GO_SMOOTH_MUSCLE_CONTRACTION	45	0.0648	0.00323	0.141	0.32241	1
GO_POSITIVE_REGULATION_OF_OSTEOCLAST_DIFFERENTIATION	22	0.0897	0.00313	0.195	0.32242	1
GO_MEMBRANE_TUBULATION	11	0.114	0.00281	0.247	0.32265	1
GO_THIOESTERASE_BINDING	13	0.1	0.00269	0.218	0.32267	1
GO_TRANSCRIPTIONAL_REPRESSOR_ACTIVITY_RNA_POLYMERASE_II_ACTIVATING_TRANSCRIPTION_FACTOR_BINDING	50	0.0624	0.00328	0.136	0.32271	1
GO_REGULATION_OF_CALCINEURIN_NFAT_SIGNALING_CASCADE	17	0.113	0.00347	0.246	0.32277	1
GO_PEPTIDYL_THREONINE_MODIFICATION	44	0.0672	0.00332	0.146	0.32279	1
GO_CELL_PROLIFERATION_IN_FOREBRAIN	26	0.0791	0.003	0.173	0.32347	1
GO_REGULATION_OF_CARDIAC_MUSCLE_CELL_MEMBRANE_REPOLARIZATION	20	0.0971	0.00323	0.212	0.32357	1
GO_MEMBRANE_PROTEIN_INTRACELLULAR_DOMAIN_PROTEOLYSIS	16	0.0915	0.00272	0.2	0.32372	1
GO_COENZYME_CATABOLIC_PROCESS	12	0.119	0.00306	0.26	0.32387	1
GO_TUMOR_NECROSIS_FACTOR_RECEPTOR_SUPERFAMILY_BINDING	41	0.0633	0.00302	0.139	0.32422	1
GO_CELLULAR_RESPONSE_TO_ATP	12	0.134	0.00346	0.295	0.32465	1
GO_POSITIVE_REGULATION_OF_OLIGODENDROCYTE_DIFFERENTIATION	13	0.124	0.00332	0.272	0.32477	1
GO_RNA_SPLICING_VIA_TRANSESTERIFICATION_REACTIONS	243	0.0266	0.00307	0.0587	0.32487	1
GO_POSITIVE_REGULATION_OF_RENAL_SODIUM_EXCRETION	13	0.122	0.00328	0.269	0.32493	1
GO_POSITIVE_REGULATION_OF_CELL_DIFFERENTIATION	783	0.0154	0.00313	0.0339	0.32493	1
BIOCARTA_LEPTIN_PATHWAY	11	0.139	0.00343	0.307	0.32527	1
GO_TEMPERATURE_HOMEOSTASIS	26	0.0844	0.0032	0.187	0.32543	1
GO_INNER_MITOCHONDRIAL_MEMBRANE_PROTEIN_COMPLEX	97	0.0439	0.00321	0.097	0.32557	1
GO_LIGASE_ACTIVITY	384	0.0217	0.00314	0.0481	0.32573	1
BIOCARTA_AKT_PATHWAY	20	0.109	0.00361	0.24	0.32593	1
GO_N_METHYLTRANSFERASE_ACTIVITY	84	0.0438	0.00298	0.097	0.32595	1
GO_ESTABLISHMENT_OF_PROTEIN_LOCALIZATION_TO_CHROMOSOME	12	0.142	0.00366	0.315	0.32606	1
GO_TRNA_METABOLIC_PROCESS	166	0.0326	0.00311	0.0724	0.32616	1
GO_POTASSIUM_CHANNEL_REGULATOR_ACTIVITY	44	0.0594	0.00293	0.132	0.3262	1
GO_NOTCH_RECEPTOR_PROCESSING	15	0.0966	0.00278	0.214	0.32621	1
GO_SYNAPSE	712	0.0165	0.00321	0.0366	0.32638	1
GO_MEMBRANE_INVAGINATION	27	0.0806	0.00312	0.179	0.32647	1
GO_PROTEIN_TRANSPORTER_ACTIVITY	96	0.0406	0.00296	0.0906	0.32695	1
GO_PEPTIDYL_CYSTEINE_MODIFICATION	19	0.09	0.00292	0.201	0.32716	1
GO_PROXIMAL_DISTAL_PATTERN_FORMATION	31	0.0789	0.00327	0.176	0.32728	1
GO_CARBON_NITROGEN_LIGASE_ACTIVITY_WITH_GLUTAMINE_AS_AMIDO_N_DONOR	11	0.119	0.00295	0.267	0.32747	1
GO_NUCLEAR_BODY	321	0.023	0.00305	0.0516	0.32751	1
REACTOME_POL_SWITCHING	11	0.111	0.00275	0.249	0.32756	1
REACTOME_RESPIRATORY_ELECTRON_TRANSPORT	62	0.0568	0.00333	0.128	0.32785	1
GO_TRANSCRIPTION_COUPLED_NUCLEOTIDE_EXCISION_REPAIR	70	0.0491	0.00305	0.11	0.32806	1
REACTOME_APOPTOSIS_INDUCED_DNA_FRAGMENTATION	8	0.144	0.00303	0.324	0.32827	1
GO_MESODERMAL_CELL_DIFFERENTIATION	24	0.0887	0.00323	0.2	0.32829	1
GO_NEUROTRANSMITTER_SODIUM_SYMPORTER_ACTIVITY	17	0.102	0.00312	0.229	0.32853	1
REACTOME_G_BETA_GAMMA_SIGNALLING_THROUGH_PLC_BETA	20	0.101	0.00336	0.228	0.32857	1
REACTOME_METAL_ION_SLC_TRANSPORTERS	20	0.0922	0.00307	0.208	0.32862	1
GO_GASTRULATION_WITH_MOUTH_FORMING_SECOND	27	0.075	0.0029	0.169	0.32879	1
GO_T_CELL_MEDIATED_IMMUNITY	21	0.0803	0.00274	0.182	0.32937	1
GO_PROTEIN_KINASE_C_BINDING	50	0.0606	0.00319	0.137	0.32944	1
GO_REGULATION_OF_CALCIUM_ION_TRANSMEMBRANE_TRANSPORTER_ACTIVITY	66	0.0502	0.00303	0.114	0.3296	1
GO_NEGATIVE_REGULATION_OF_MAST_CELL_ACTIVATION	10	0.12	0.00281	0.271	0.3297	1
GO_SENSORY_PERCEPTION_OF_TEMPERATURE_STIMULUS	21	0.0852	0.00291	0.194	0.32984	1
GO_GLYCEROLIPID_CATABOLIC_PROCESS	37	0.0673	0.00305	0.153	0.32998	1
GO_PHOSPHATIDATE_PHOSPHATASE_ACTIVITY	11	0.131	0.00324	0.298	0.33004	1
GO_LIPID_LOCALIZATION	254	0.0269	0.00317	0.0613	0.33012	1
GO_NEGATIVE_REGULATION_OF_CIRCADIAN_RHYTHM	15	0.0954	0.00275	0.217	0.33029	1
GO_TRANSCRIPTION_FACTOR_ACTIVITY_RNA_POLYMERASE_II_TRANSCRIPTION_FACTOR_BINDING	127	0.0363	0.00304	0.0828	0.33044	1
GO_REGULATION_OF_EXCRETION	27	0.0754	0.00292	0.172	0.33056	1
GO_DNA_DIRECTED_RNA_POLYMERASE_III_COMPLEX	18	0.0952	0.00301	0.217	0.33062	1
REACTOME_P75_NTR_RECEPTOR_MEDIATED_SIGNALLING	71	0.0496	0.0031	0.113	0.33071	1
GO_CERAMIDE_CATABOLIC_PROCESS	10	0.131	0.00308	0.299	0.33119	1
GO_CATECHOLAMINE_BINDING	15	0.112	0.00322	0.256	0.3314	1
GO_MATURATION_OF_5_8S_RRNA	27	0.087	0.00337	0.2	0.33181	1
GO_HOPS_COMPLEX	14	0.0879	0.00245	0.202	0.33212	1
GO_SEGMENTATION	85	0.0443	0.00303	0.102	0.33213	1
GO_T_CELL_PROLIFERATION	34	0.0682	0.00296	0.157	0.33219	1
GO_RNA_METHYLTRANSFERASE_ACTIVITY	44	0.0589	0.00291	0.136	0.3323	1
GO_RNA_POLYMERASE_ACTIVITY	40	0.0648	0.00305	0.149	0.33235	1
GO_NOTOCHORD_DEVELOPMENT	17	0.0932	0.00286	0.215	0.33247	1
GO_DETECTION_OF_BIOTIC_STIMULUS	20	0.098	0.00326	0.226	0.33251	1
GO_LIPASE_ACTIVITY	116	0.0372	0.00297	0.086	0.33282	1
GO_MESENCHYMAL_CELL_DIFFERENTIATION	131	0.0356	0.00302	0.0824	0.33285	1
GO_DIACYLGLYCEROL_BINDING	11	0.11	0.00271	0.254	0.33332	1
GO_NEGATIVE_REGULATION_OF_SEQUENCE_SPECIFIC_DNA_BINDING_TRANSCRIPTION_FACTOR_ACTIVITY	126	0.0345	0.00287	0.08	0.33335	1
REACTOME_RIP_MEDIATED_NFKB_ACTIVATION_VIA_DAI	16	0.097	0.00289	0.225	0.3335	1
GO_HISTONE_H3_K4_METHYLATION	27	0.0697	0.0027	0.162	0.33352	1
GO_REGULATION_OF_WATER_LOSS_VIA_SKIN	19	0.0911	0.00295	0.212	0.33356	1
GO_PROTEIN_COMPLEX_LOCALIZATION	52	0.0555	0.00297	0.129	0.33365	1
GO_NEUROTRANSMITTER_UPTAKE	15	0.111	0.00321	0.259	0.33366	1
GO_CD40_RECEPTOR_COMPLEX	11	0.108	0.00267	0.252	0.33379	1
GO_REGULATION_OF_CELLULAR_AMIDE_METABOLIC_PROCESS	335	0.022	0.00296	0.0513	0.33431	1
GO_REGULATION_OF_TYROSINE_PHOSPHORYLATION_OF_STAT_PROTEIN	68	0.0481	0.00295	0.113	0.33501	1
REACTOME_ACTIVATION_OF_KAINATE_RECEPTORS_UPON_GLUTAMATE_BINDING	30	0.0766	0.00312	0.18	0.33501	1
GO_URETER_DEVELOPMENT	11	0.116	0.00287	0.273	0.3351	1
[truncated: 4,996 more rows]

## Sheet: Suppl Table 4B
Supplementary Table 4B- Pathway analysis on ADHD in childhood
FULL_NAME	NGENES	BETA	BETA_STD	SE	P	P_CORRECTED
GO_SWI_SNF_COMPLEX	15	0.887	0.0255	0.259	0.00030319	0.1438
GO_PRERIBOSOME	55	0.408	0.0224	0.125	0.00055134	0.2425
GO_NBAF_COMPLEX	14	0.74	0.0205	0.229	0.0006056	0.2644
BIOCARTA_TOLL_PATHWAY	33	0.437	0.0186	0.151	0.0018856	0.2808
GO_NUCLEIC_ACID_BINDING_TRANSCRIPTION_FACTOR_ACTIVITY	1126	0.0946	0.0228	0.0282	0.00040063	0.284
BIOCARTA_TALL1_PATHWAY	15	0.62	0.0178	0.221	0.002526	0.3451
BIOCARTA_CD40_PATHWAY	13	0.649	0.0173	0.24	0.0034745	0.4329
GO_HEART_FORMATION	12	1.04	0.0266	0.29	0.0001739	0.4632
GO_PRESYNAPSE	270	0.16	0.0193	0.0545	0.0016843	0.5544
GO_SPECIFICATION_OF_ORGAN_IDENTITY	14	0.809	0.0224	0.232	0.0002379	0.5655
GO_AGGRESOME	33	0.449	0.0191	0.158	0.0022194	0.6506
BIOCARTA_NO1_PATHWAY	30	0.375	0.0152	0.155	0.0076559	0.6877
GO_NPBAF_COMPLEX	12	0.76	0.0195	0.275	0.0029015	0.7428
GO_SPINDLE_MIDZONE	27	0.5	0.0193	0.183	0.0031514	0.7673
REACTOME_MRNA_DECAY_BY_3_TO_5_EXORIBONUCLEASE	11	0.714	0.0175	0.27	0.004053	0.842
GO_POSITIVE_REGULATION_OF_CARDIAC_MUSCLE_CELL_DIFFERENTIATION	13	0.8	0.0214	0.247	0.00059379	0.8497
REACTOME_MYD88_MAL_CASCADE_INITIATED_ON_PLASMA_MEMBRANE	75	0.246	0.0157	0.095	0.0048446	0.8798
BIOCARTA_ACTINY_PATHWAY	19	0.463	0.0149	0.213	0.014964	0.8819
GO_90S_PRERIBOSOME	22	0.481	0.0167	0.188	0.0052867	0.9044
BIOCARTA_KREB_PATHWAY	8	0.713	0.0149	0.335	0.016782	0.905
REACTOME_MAP_KINASE_ACTIVATION_IN_TLR_CASCADE	44	0.317	0.0155	0.125	0.0055541	0.907
REACTOME_ETHANOL_OXIDATION	10	0.766	0.0179	0.304	0.0058874	0.9178
GO_PLATELET_DERIVED_GROWTH_FACTOR_BINDING	10	0.756	0.0177	0.28	0.003455	0.9214
KEGG_CITRATE_CYCLE_TCA_CYCLE	28	0.332	0.013	0.16	0.019145	0.9401
GO_TRANSCRIPTION_FACTOR_ACTIVITY_RNA_POLYMERASE_II_CORE_PROMOTER_PROXIMAL_REGION_SEQUENCE_SPECIFIC_BINDING	320	0.134	0.0176	0.0504	0.0039286	0.9435
GO_POTASSIUM_CHANNEL_ACTIVITY	116	0.212	0.0169	0.08	0.0040641	0.9487
GO_NUCLEAR_MATRIX	90	0.229	0.0161	0.0945	0.0076264	0.9617
REACTOME_ELONGATION_ARREST_AND_RECOVERY	30	0.409	0.0166	0.169	0.0078406	0.9622
BIOCARTA_AT1R_PATHWAY	32	0.32	0.0134	0.164	0.025264	0.9643
REACTOME_ACTIVATED_TLR4_SIGNALLING	85	0.211	0.0144	0.0881	0.0082751	0.9675
GO_SITE_OF_DOUBLE_STRAND_BREAK	31	0.36	0.0148	0.151	0.0086069	0.9745
BIOCARTA_ACE2_PATHWAY	9	0.54	0.012	0.29	0.031519	0.9811
GO_B_CELL_PROLIFERATION	37	0.524	0.0236	0.175	0.0013933	0.9823
GO_RNA_POLYMERASE_II_TRANSCRIPTION_FACTOR_ACTIVITY_SEQUENCE_SPECIFIC_DNA_BINDING	599	0.0931	0.0166	0.0369	0.0057941	0.9833
GO_PRERIBOSOME_LARGE_SUBUNIT_PRECURSOR	19	0.596	0.0192	0.256	0.010003	0.9836
GO_BAF_TYPE_COMPLEX	23	0.42	0.0149	0.182	0.010294	0.9851
GO_EXOCYTIC_VESICLE_MEMBRANE	53	0.294	0.0159	0.127	0.01034	0.9852
BIOCARTA_NFAT_PATHWAY	53	0.214	0.0115	0.117	0.034162	0.986
GO_REGULATION_OF_CELL_FATE_COMMITMENT	26	0.518	0.0196	0.175	0.0015013	0.9866
REACTOME_MAPK_TARGETS_NUCLEAR_EVENTS_MEDIATED_BY_MAP_KINASES	28	0.371	0.0145	0.161	0.010549	0.9876
BIOCARTA_PGC1A_PATHWAY	23	0.319	0.0113	0.177	0.035793	0.9894
GO_VOLTAGE_GATED_POTASSIUM_CHANNEL_ACTIVITY	85	0.231	0.0157	0.0934	0.0067398	0.9907
REACTOME_AMINO_ACID_SYNTHESIS_AND_INTERCONVERSION_TRANSAMINATION	15	0.495	0.0142	0.222	0.012796	0.994
BIOCARTA_STATHMIN_PATHWAY	19	0.382	0.0123	0.221	0.041588	0.9941
GO_CATION_CHANNEL_ACTIVITY	287	0.127	0.0158	0.0522	0.0075514	0.9943
GO_LOCOMOTORY_EXPLORATION_BEHAVIOR	11	0.744	0.0183	0.257	0.0018911	0.9952
GO_REGULATORY_REGION_NUCLEIC_ACID_BINDING	779	0.0786	0.0159	0.0325	0.0078962	0.9954
GO_VENTRAL_SPINAL_CORD_INTERNEURON_DIFFERENTIATION	17	0.656	0.02	0.227	0.0019046	0.9956
BIOCARTA_IL2_PATHWAY	20	0.367	0.0122	0.217	0.04485	0.9956
GO_EXPLORATION_BEHAVIOR	23	0.5	0.0178	0.173	0.0019297	0.9958
GO_NUCLEAR_HETEROCHROMATIN	31	0.385	0.0158	0.174	0.013587	0.9958
BIOCARTA_ERK5_PATHWAY	18	0.378	0.0119	0.223	0.045099	0.9958
GO_VOLTAGE_GATED_ION_CHANNEL_ACTIVITY	177	0.157	0.0154	0.0654	0.0080774	0.9959
GO_PRESYNAPTIC_ACTIVE_ZONE	27	0.391	0.015	0.177	0.013767	0.9962
GO_VOLTAGE_GATED_CATION_CHANNEL_ACTIVITY	127	0.183	0.0153	0.0769	0.0085494	0.9967
REACTOME_JNK_C_JUN_KINASES_PHOSPHORYLATION_AND_ACTIVATION_MEDIATED_BY_ACTIVATED_HUMAN_TAK1	13	0.482	0.0129	0.221	0.014559	0.9974
GO_DNA_HELICASE_COMPLEX	14	0.567	0.0157	0.261	0.014977	0.9974
KEGG_NOD_LIKE_RECEPTOR_SIGNALING_PATHWAY	58	0.193	0.0109	0.115	0.046303	0.9975
GO_CYSTEINE_TYPE_ENDOPEPTIDASE_ACTIVITY_INVOLVED_IN_APOPTOTIC_PROCESS	15	0.556	0.016	0.236	0.0092942	0.9979
GO_SNORNA_METABOLIC_PROCESS	8	0.915	0.0192	0.322	0.002258	0.998
BIOCARTA_IL12_PATHWAY	22	0.302	0.0105	0.192	0.057481	0.9988
GO_CD40_RECEPTOR_COMPLEX	11	0.642	0.0158	0.304	0.017153	0.9989
GO_NEGATIVE_REGULATION_OF_PROTEIN_BINDING	75	0.281	0.018	0.1	0.0025371	0.999
GO_TRANSCRIPTION_FROM_RNA_POLYMERASE_II_PROMOTER	691	0.0956	0.0183	0.0342	0.0025637	0.999
REACTOME_TRAF6_MEDIATED_INDUCTION_OF_TAK1_COMPLEX	12	0.479	0.0123	0.23	0.018715	0.9993
REACTOME_TANDEM_PORE_DOMAIN_POTASSIUM_CHANNELS	12	0.614	0.0157	0.296	0.019152	0.9993
REACTOME_DESTABILIZATION_OF_MRNA_BY_BRF1	17	0.452	0.0138	0.219	0.019386	0.9993
REACTOME_ERK_MAPK_TARGETS	19	0.397	0.0128	0.194	0.020413	0.9993
REACTOME_NUCLEAR_EVENTS_KINASE_AND_TRANSCRIPTION_FACTOR_ACTIVATION	22	0.369	0.0128	0.182	0.021191	0.9993
REACTOME_TRANS_GOLGI_NETWORK_VESICLE_BUDDING	54	0.253	0.0137	0.126	0.022477	0.9994
REACTOME_DESTABILIZATION_OF_MRNA_BY_TRISTETRAPROLIN_TTP	17	0.406	0.0124	0.203	0.022864	0.9994
REACTOME_DESTABILIZATION_OF_MRNA_BY_KSRP	17	0.471	0.0144	0.238	0.024231	0.9995
GO_REGULATION_OF_CELL_DEVELOPMENT	804	0.087	0.0179	0.0317	0.0030526	0.9996
GO_EXOCYTIC_VESICLE	135	0.16	0.0137	0.0777	0.019692	0.9996
GO_BETA_AMYLOID_METABOLIC_PROCESS	14	0.576	0.016	0.213	0.0033583	0.9997
GO_CHONDROCYTE_DIFFERENTIATION	58	0.323	0.0182	0.119	0.0033685	0.9997
REACTOME_DOWNSTREAM_TCR_SIGNALING	32	0.298	0.0125	0.152	0.024808	0.9997
BIOCARTA_CDC42RAC_PATHWAY	16	0.353	0.0104	0.245	0.074689	0.9997
GO_SEQUENCE_SPECIFIC_DNA_BINDING	974	0.0692	0.0156	0.0301	0.010837	0.9998
GO_SMALL_NUCLEOLAR_RIBONUCLEOPROTEIN_COMPLEX	17	0.393	0.012	0.193	0.020653	0.9998
GO_TRANSPORT_VESICLE	318	0.101	0.0133	0.0502	0.021821	0.9998
GO_POSITIVE_REGULATION_OF_STEM_CELL_PROLIFERATION	60	0.312	0.0179	0.116	0.0036661	0.9999
GO_REGULATION_OF_CELL_DIFFERENTIATION	1418	0.065	0.0174	0.0243	0.0036889	0.9999
GO_REGULATION_OF_T_CELL_CYTOKINE_PRODUCTION	20	0.482	0.016	0.181	0.0038659	0.9999
GO_POSITIVE_REGULATION_OF_CARDIAC_MUSCLE_TISSUE_DEVELOPMENT	29	0.427	0.017	0.162	0.0041973	0.9999
REACTOME_TOLL_RECEPTOR_CASCADES	106	0.158	0.012	0.0812	0.026034	0.9999
REACTOME_REGULATION_OF_BETA_CELL_DEVELOPMENT	30	0.319	0.0129	0.167	0.028151	0.9999
REACTOME_REGULATION_OF_COMPLEMENT_CASCADE	13	0.461	0.0123	0.244	0.029363	0.9999
GO_TRANSPORT_VESICLE_MEMBRANE	140	0.142	0.0124	0.0759	0.030557	0.9999
REACTOME_PYRUVATE_METABOLISM_AND_CITRIC_ACID_TCA_CYCLE	35	0.279	0.0122	0.15	0.031754	0.9999
GO_CONDENSED_NUCLEAR_CHROMOSOME_CENTROMERIC_REGION	18	0.427	0.0134	0.23	0.031927	0.9999
REACTOME_TRAF6_MEDIATED_INDUCTION_OF_NFKB_AND_MAP_KINASES_UPON_TLR7_8_OR_9_ACTIVATION	68	0.185	0.0113	0.1	0.031951	0.9999
GO_BANDED_COLLAGEN_FIBRIL	12	0.483	0.0124	0.262	0.032755	0.9999
GO_SMALL_SUBUNIT_PROCESSOME	31	0.278	0.0115	0.153	0.034155	0.9999
BIOCARTA_NO2IL12_PATHWAY	16	0.327	0.0097	0.233	0.080053	0.9999
GO_ORGAN_FORMATION	34	0.435	0.0188	0.166	0.0045033	1
GO_NUCLEOTIDE_BINDING_DOMAIN_LEUCINE_RICH_REPEAT_CONTAINING_RECEPTOR_SIGNALING_PATHWAY	25	0.427	0.0158	0.164	0.0047338	1
GO_REGULATION_OF_AUTOPHAGOSOME_ASSEMBLY	31	0.38	0.0157	0.149	0.005435	1
GO_DORSAL_VENTRAL_PATTERN_FORMATION	91	0.239	0.0169	0.0944	0.0056463	1
GO_CHROMATIN_MODIFICATION	497	0.102	0.0166	0.0404	0.0058266	1
GO_CYTOKINE_PRODUCTION_INVOLVED_IN_IMMUNE_RESPONSE	17	0.519	0.0159	0.206	0.0059571	1
GO_POSITIVE_REGULATION_OF_VACUOLE_ORGANIZATION	12	0.613	0.0157	0.245	0.0061078	1
GO_AUDITORY_RECEPTOR_CELL_DIFFERENTIATION	27	0.451	0.0174	0.182	0.0066921	1
GO_HINDBRAIN_DEVELOPMENT	133	0.193	0.0165	0.0782	0.006713	1
GO_REGULATION_OF_VACUOLE_ORGANIZATION	37	0.343	0.0155	0.141	0.0073677	1
GO_CARTILAGE_DEVELOPMENT	142	0.184	0.0162	0.0758	0.0076395	1
GO_REGULATION_OF_PHOSPHOLIPASE_C_ACTIVITY	38	0.334	0.0152	0.138	0.0077076	1
GO_BLOOD_VESSEL_REMODELING	29	0.364	0.0145	0.15	0.0077395	1
GO_REGULATION_OF_TRANSCRIPTION_FROM_RNA_POLYMERASE_II_PROMOTER	1675	0.0543	0.0157	0.0224	0.0077638	1
GO_NEURAL_RETINA_DEVELOPMENT	48	0.305	0.0157	0.127	0.0080203	1
GO_SENSORY_ORGAN_DEVELOPMENT	482	0.0988	0.0159	0.0413	0.0084391	1
GO_SPINAL_CORD_DEVELOPMENT	103	0.21	0.0158	0.0893	0.0093648	1
GO_CHROMATIN_ORGANIZATION	599	0.0888	0.0158	0.038	0.0096809	1
GO_REGULATION_OF_CARDIAC_MUSCLE_CELL_DIFFERENTIATION	19	0.476	0.0154	0.204	0.0098267	1
GO_CELLULAR_RESPONSE_TO_ALCOHOL	110	0.184	0.0142	0.079	0.010014	1
GO_POSITIVE_REGULATION_OF_NEURAL_PRECURSOR_CELL_PROLIFERATION	42	0.328	0.0157	0.142	0.010424	1
GO_NEUROEPITHELIAL_CELL_DIFFERENTIATION	61	0.274	0.0158	0.119	0.010439	1
GO_NEGATIVE_REGULATION_OF_BIOMINERAL_TISSUE_DEVELOPMENT	18	0.475	0.0149	0.207	0.010852	1
GO_TISSUE_REMODELING	83	0.209	0.014	0.0915	0.011304	1
GO_PROTEASOME_ASSEMBLY	13	0.548	0.0146	0.242	0.011617	1
GO_CELL_SURFACE_RECEPTOR_SIGNALING_PATHWAY_INVOLVED_IN_HEART_DEVELOPMENT	16	0.456	0.0135	0.202	0.011788	1
GO_NEUROGENESIS	1339	0.0567	0.0148	0.0251	0.012027	1
GO_CATION_AMINO_ACID_SYMPORTER_ACTIVITY	16	0.558	0.0165	0.247	0.012048	1
GO_GMP_METABOLIC_PROCESS	16	0.514	0.0152	0.228	0.012237	1
GO_PYRIMIDINE_RIBONUCLEOSIDE_CATABOLIC_PROCESS	11	0.669	0.0164	0.299	0.012518	1
GO_COVALENT_CHROMATIN_MODIFICATION	312	0.114	0.0148	0.0511	0.012681	1
GO_NEGATIVE_REGULATION_OF_CELL_MORPHOGENESIS_INVOLVED_IN_DIFFERENTIATION	109	0.177	0.0136	0.0792	0.012827	1
GO_NCRNA_3_END_PROCESSING	19	0.537	0.0173	0.241	0.012865	1
GO_REGULATION_OF_STEM_CELL_PROLIFERATION	87	0.213	0.0147	0.0956	0.013041	1
GO_REGULATION_OF_PROTEIN_BINDING	163	0.148	0.0139	0.0665	0.01309	1
GO_PROTEIN_COMPLEX_SCAFFOLD	66	0.237	0.0142	0.107	0.013202	1
GO_POSITIVE_REGULATION_OF_LIPID_KINASE_ACTIVITY	32	0.365	0.0153	0.165	0.013247	1
GO_CELLULAR_PIGMENTATION	45	0.284	0.0141	0.128	0.013349	1
GO_TRANSCRIPTION_FACTOR_ACTIVITY_PROTEIN_BINDING	546	0.0859	0.0146	0.0388	0.01348	1
GO_REGULATION_OF_RECEPTOR_BINDING	17	0.484	0.0148	0.219	0.013597	1
GO_CYTOPLASMIC_PATTERN_RECOGNITION_RECEPTOR_SIGNALING_PATHWAY	30	0.334	0.0135	0.151	0.013768	1
GO_RIBOSOMAL_LARGE_SUBUNIT_BIOGENESIS	47	0.278	0.0141	0.126	0.013831	1
GO_ENDOCHONDRAL_BONE_MORPHOGENESIS	44	0.281	0.0138	0.128	0.014071	1
GO_2_OXOGLUTARATE_METABOLIC_PROCESS	18	0.379	0.0119	0.173	0.014195	1
GO_HAIR_CELL_DIFFERENTIATION	34	0.365	0.0157	0.166	0.014278	1
GO_REGULATION_OF_ALPHA_AMINO_3_HYDROXY_5_METHYL_4_ISOXAZOLE_PROPIONATE_SELECTIVE_GLUTAMATE_RECEPTOR_ACTIVITY	18	0.428	0.0134	0.195	0.014316	1
GO_PIGMENT_GRANULE_LOCALIZATION	23	0.35	0.0124	0.16	0.014354	1
GO_POSITIVE_REGULATION_OF_NEUROBLAST_PROLIFERATION	21	0.415	0.0141	0.19	0.014447	1
GO_REGULATION_OF_PHOSPHOLIPASE_ACTIVITY	61	0.241	0.0139	0.11	0.014754	1
GO_REGULATION_OF_HISTONE_METHYLATION	53	0.261	0.014	0.12	0.014759	1
GO_B_CELL_HOMEOSTASIS	20	0.416	0.0138	0.191	0.014867	1
GO_POSITIVE_REGULATION_OF_LIPASE_ACTIVITY	64	0.243	0.0144	0.112	0.014901	1
GO_POSITIVE_REGULATION_OF_MUSCLE_TISSUE_DEVELOPMENT	55	0.271	0.0149	0.125	0.015105	1
GO_ENDOTHELIAL_TUBE_MORPHOGENESIS	11	0.567	0.0139	0.263	0.015436	1
GO_POSITIVE_REGULATION_OF_PHOSPHOLIPASE_ACTIVITY	51	0.266	0.0141	0.123	0.01545	1
GO_GLUTAMINE_FAMILY_AMINO_ACID_METABOLIC_PROCESS	60	0.237	0.0136	0.11	0.015472	1
GO_PYRIMIDINE_NUCLEOBASE_METABOLIC_PROCESS	18	0.384	0.0121	0.178	0.015556	1
GO_ASTROCYTE_DEVELOPMENT	18	0.432	0.0136	0.2	0.015563	1
GO_GUANOSINE_CONTAINING_COMPOUND_METABOLIC_PROCESS	41	0.299	0.0142	0.139	0.015645	1
GO_REGULATION_OF_CARDIAC_MUSCLE_TISSUE_DEVELOPMENT	48	0.278	0.0143	0.129	0.015828	1
GO_POST_EMBRYONIC_DEVELOPMENT	87	0.198	0.0137	0.0925	0.016106	1
GO_REGULATION_OF_HEART_GROWTH	42	0.305	0.0146	0.143	0.016359	1
GO_RRNA_METABOLIC_PROCESS	241	0.124	0.0141	0.058	0.016584	1
GO_EXIT_FROM_MITOSIS	11	0.559	0.0137	0.263	0.016615	1
GO_PYRIMIDINE_RIBONUCLEOSIDE_METABOLIC_PROCESS	30	0.329	0.0134	0.155	0.016644	1
GO_REGULATION_OF_CGMP_METABOLIC_PROCESS	29	0.325	0.013	0.153	0.016646	1
GO_CELLULAR_RESPONSE_TO_NITROGEN_LEVELS	9	0.562	0.0125	0.265	0.016817	1
GO_REGULATION_OF_NERVOUS_SYSTEM_DEVELOPMENT	718	0.0713	0.0139	0.0337	0.017323	1
GO_PROTEIN_LOCALIZATION_TO_KINETOCHORE	11	0.61	0.015	0.291	0.017857	1
GO_NEGATIVE_REGULATION_OF_SECRETION	186	0.131	0.0132	0.0625	0.017935	1
GO_NEURON_FATE_COMMITMENT	67	0.234	0.0141	0.111	0.017958	1
GO_THIOESTERASE_BINDING	13	0.529	0.0141	0.253	0.018214	1
GO_PROTEIN_LOCALIZATION_TO_CHROMOSOME_CENTROMERIC_REGION	13	0.595	0.0159	0.285	0.018471	1
GO_CELL_DIFFERENTIATION_IN_SPINAL_CORD	53	0.258	0.0139	0.124	0.018487	1
GO_MAINTENANCE_OF_GASTROINTESTINAL_EPITHELIUM	14	0.544	0.0151	0.261	0.018785	1
GO_PROTEIN_KINASE_A_REGULATORY_SUBUNIT_BINDING	16	0.483	0.0143	0.233	0.01891	1
GO_HISTONE_DEMETHYLASE_ACTIVITY	21	0.362	0.0123	0.174	0.018966	1
GO_PIGMENTATION	80	0.203	0.0134	0.0976	0.019019	1
GO_TRANSCRIPTIONAL_ACTIVATOR_ACTIVITY_RNA_POLYMERASE_II_CORE_PROMOTER_PROXIMAL_REGION_SEQUENCE_SPECIFIC_BINDING	219	0.125	0.0136	0.0607	0.019852	1
GO_REGULATION_OF_INTERLEUKIN_12_PRODUCTION	50	0.254	0.0133	0.124	0.019889	1
GO_VESICLE_ORGANIZATION	266	0.115	0.0138	0.0562	0.02013	1
GO_GLUTAMINE_METABOLIC_PROCESS	21	0.397	0.0135	0.194	0.020343	1
GO_DOPAMINERGIC_NEURON_DIFFERENTIATION	27	0.36	0.0139	0.176	0.020527	1
GO_NEGATIVE_REGULATION_OF_RECEPTOR_BINDING	12	0.51	0.0131	0.25	0.020605	1
GO_NEURON_MIGRATION	105	0.173	0.0131	0.0849	0.020615	1
GO_REGULATION_OF_CELL_ACTIVATION	445	0.0862	0.0133	0.0423	0.020664	1
GO_REGULATION_OF_MORPHOGENESIS_OF_A_BRANCHING_STRUCTURE	50	0.262	0.0137	0.129	0.020907	1
GO_REGULATION_OF_MESENCHYMAL_CELL_PROLIFERATION	33	0.322	0.0137	0.158	0.021058	1
GO_REGULATION_OF_CYTOKINE_PRODUCTION_INVOLVED_IN_IMMUNE_RESPONSE	54	0.225	0.0122	0.111	0.021144	1
GO_TRANSCRIPTION_COACTIVATOR_BINDING	10	0.457	0.0107	0.225	0.021298	1
GO_RIBOSOME_BIOGENESIS	287	0.107	0.0133	0.0529	0.021691	1
GO_GATED_CHANNEL_ACTIVITY	302	0.103	0.0132	0.0514	0.021991	1
GO_MOLECULAR_FUNCTION_REGULATOR	1278	0.0518	0.0132	0.0257	0.022033	1
GO_NEGATIVE_REGULATION_OF_AXON_EXTENSION	35	0.268	0.0118	0.134	0.022605	1
GO_METENCEPHALON_DEVELOPMENT	96	0.181	0.0131	0.0903	0.022638	1
GO_FC_GAMMA_RECEPTOR_SIGNALING_PATHWAY	73	0.214	0.0135	0.107	0.022662	1
GO_NEGATIVE_REGULATION_OF_CYTOKINE_PRODUCTION_INVOLVED_IN_IMMUNE_RESPONSE	21	0.379	0.0129	0.19	0.022875	1
GO_REGULATION_OF_LIPASE_ACTIVITY	80	0.198	0.0131	0.0994	0.02306	1
GO_POSITIVE_REGULATION_OF_BIOSYNTHETIC_PROCESS	1716	0.0447	0.013	0.0224	0.023129	1
GO_HYDROLASE_ACTIVITY_ACTING_ON_CARBON_NITROGEN_BUT_NOT_PEPTIDE_BONDS_IN_CYCLIC_AMIDINES	34	0.286	0.0124	0.145	0.023887	1
GO_ETHANOL_METABOLIC_PROCESS	14	0.516	0.0143	0.262	0.024614	1
GO_AUDITORY_RECEPTOR_CELL_DEVELOPMENT	18	0.45	0.0142	0.229	0.024639	1
GO_RESPONSE_TO_PH	40	0.282	0.0132	0.144	0.024929	1
GO_TRANSCRIPTION_FACTOR_ACTIVITY_RNA_POLYMERASE_II_CORE_PROMOTER_SEQUENCE_SPECIFIC	13	0.442	0.0118	0.226	0.025256	1
GO_PURINE_NTP_DEPENDENT_HELICASE_ACTIVITY	94	0.167	0.012	0.0857	0.025458	1
GO_CELLULAR_RESPONSE_TO_PH	18	0.425	0.0134	0.218	0.025527	1
GO_NUCLEAR_TRANSCRIBED_MRNA_CATABOLIC_PROCESS_EXONUCLEOLYTIC	31	0.321	0.0132	0.165	0.025869	1
GO_MYD88_DEPENDENT_TOLL_LIKE_RECEPTOR_SIGNALING_PATHWAY	27	0.324	0.0125	0.167	0.026222	1
GO_RESPONSE_TO_VIRUS	239	0.117	0.0133	0.0605	0.026397	1
GO_REGULATION_OF_LIPID_CATABOLIC_PROCESS	52	0.25	0.0133	0.129	0.026677	1
GO_RECEPTOR_AGONIST_ACTIVITY	16	0.377	0.0112	0.196	0.027065	1
GO_REGULATION_OF_ATTACHMENT_OF_SPINDLE_MICROTUBULES_TO_KINETOCHORE	11	0.488	0.012	0.253	0.02712	1
GO_COA_HYDROLASE_ACTIVITY	19	0.385	0.0124	0.2	0.027125	1
GO_POSITIVE_REGULATION_OF_TRANSCRIPTION_FROM_RNA_POLYMERASE_II_PROMOTER_IN_RESPONSE_TO_STRESS	22	0.374	0.013	0.194	0.027222	1
GO_PENTOSE_METABOLIC_PROCESS	12	0.496	0.0127	0.258	0.027432	1
GO_REGULATION_OF_MULTICELLULAR_ORGANISMAL_DEVELOPMENT	1595	0.0446	0.0126	0.0232	0.027534	1
GO_POSITIVE_REGULATION_OF_CHROMOSOME_SEGREGATION	24	0.314	0.0114	0.164	0.027752	1
GO_MATURATION_OF_LSU_RRNA	13	0.515	0.0138	0.269	0.027916	1
GO_REGULATION_OF_NEUROTRANSMITTER_LEVELS	179	0.127	0.0126	0.0667	0.028202	1
GO_ADP_BINDING	31	0.306	0.0126	0.161	0.029002	1
GO_RETINA_DEVELOPMENT_IN_CAMERA_TYPE_EYE	128	0.144	0.0121	0.0762	0.029192	1
GO_REGULATION_OF_MACROPHAGE_DERIVED_FOAM_CELL_DIFFERENTIATION	28	0.317	0.0124	0.168	0.029262	1
GO_TRANSCRIPTION_COACTIVATOR_ACTIVITY	281	0.106	0.013	0.0558	0.029308	1
GO_POSITIVE_REGULATION_OF_BLOOD_VESSEL_ENDOTHELIAL_CELL_MIGRATION	23	0.36	0.0128	0.191	0.029782	1
GO_POSITIVE_REGULATION_OF_HISTONE_DEACETYLATION	14	0.445	0.0123	0.236	0.029799	1
GO_REGULATION_OF_TOLL_LIKE_RECEPTOR_SIGNALING_PATHWAY	46	0.226	0.0114	0.12	0.029951	1
GO_NEGATIVE_REGULATION_OF_CALCIUM_ION_DEPENDENT_EXOCYTOSIS	8	0.48	0.0101	0.256	0.030192	1
GO_POSITIVE_REGULATION_OF_NUCLEASE_ACTIVITY	15	0.428	0.0123	0.228	0.030384	1
GO_NEGATIVE_REGULATION_OF_TOLL_LIKE_RECEPTOR_SIGNALING_PATHWAY	26	0.29	0.011	0.155	0.030391	1
GO_CARTILAGE_MORPHOGENESIS	11	0.532	0.0131	0.284	0.030582	1
GO_REGULATION_OF_RESPONSE_TO_DNA_DAMAGE_STIMULUS	142	0.133	0.0117	0.0713	0.030685	1
GO_EMBRYONIC_AXIS_SPECIFICATION	29	0.31	0.0124	0.166	0.030764	1
GO_REGULATION_OF_AXON_GUIDANCE	38	0.244	0.0111	0.13	0.030942	1
GO_LIGASE_ACTIVITY_FORMING_CARBON_SULFUR_BONDS	38	0.262	0.012	0.141	0.031056	1
GO_CLATHRIN_BINDING	61	0.218	0.0126	0.117	0.03109	1
GO_RENAL_SYSTEM_PROCESS_INVOLVED_IN_REGULATION_OF_SYSTEMIC_ARTERIAL_BLOOD_PRESSURE	22	0.366	0.0127	0.196	0.031114	1
GO_POSITIVE_REGULATION_OF_ION_TRANSPORT	224	0.103	0.0114	0.0554	0.031225	1
GO_REGULATION_OF_CELLULAR_RESPONSE_TO_STRESS	666	0.063	0.0118	0.0338	0.03124	1
GO_RNA_HELICASE_ACTIVITY	64	0.197	0.0117	0.106	0.031836	1
GO_POSITIVE_REGULATION_OF_PROTEIN_DEACETYLATION	18	0.41	0.0129	0.221	0.031975	1
GO_REGULATION_OF_SECRETION	665	0.0621	0.0116	0.0335	0.032062	1
GO_DIPEPTIDYL_PEPTIDASE_ACTIVITY	12	0.394	0.0101	0.213	0.032074	1
GO_HYDROLASE_ACTIVITY_ACTING_ON_CARBON_NITROGEN_BUT_NOT_PEPTIDE_BONDS	137	0.139	0.012	0.0749	0.032103	1
GO_NEGATIVE_REGULATION_OF_INTERLEUKIN_12_PRODUCTION	15	0.418	0.012	0.226	0.0324	1
GO_RESPONSE_TO_STARVATION	148	0.128	0.0115	0.0696	0.032516	1
GO_CELL_COMMUNICATION_BY_ELECTRICAL_COUPLING	15	0.43	0.0123	0.234	0.032697	1
GO_POSITIVE_REGULATION_OF_TRANSCRIPTION_FROM_RNA_POLYMERASE_II_PROMOTER	964	0.0543	0.0122	0.0295	0.032763	1
GO_POSITIVE_REGULATION_OF_ANION_TRANSPORT	56	0.194	0.0108	0.106	0.032785	1
GO_GENETIC_IMPRINTING	19	0.409	0.0132	0.222	0.032848	1
GO_ENDOSOME_TO_LYSOSOME_TRANSPORT	39	0.243	0.0112	0.132	0.032911	1
GO_ADRENERGIC_RECEPTOR_BINDING	18	0.429	0.0135	0.233	0.032962	1
GO_RRNA_3_END_PROCESSING	13	0.528	0.0141	0.288	0.033179	1
GO_REGULATION_OF_AMINE_TRANSPORT	70	0.178	0.011	0.0977	0.034053	1
GO_REGULATION_OF_CELL_MORPHOGENESIS_INVOLVED_IN_DIFFERENTIATION	317	0.0898	0.0117	0.0493	0.034428	1
GO_CELL_MIGRATION_IN_HINDBRAIN	13	0.536	0.0143	0.295	0.034524	1
GO_NEGATIVE_REGULATION_OF_REGULATED_SECRETORY_PATHWAY	18	0.339	0.0106	0.186	0.034675	1
GO_NEGATIVE_REGULATION_OF_ANDROGEN_RECEPTOR_SIGNALING_PATHWAY	12	0.435	0.0112	0.24	0.034927	1
GO_NEGATIVE_REGULATION_OF_OSSIFICATION	65	0.197	0.0118	0.109	0.03501	1
GO_SERINE_TYPE_ENDOPEPTIDASE_INHIBITOR_ACTIVITY	91	0.182	0.0129	0.101	0.035332	1
REACTOME_NOD1_2_SIGNALING_PATHWAY	27	0.313	0.012	0.173	0.035631	1
GO_PROTEIN_HETERODIMERIZATION_ACTIVITY	440	0.0828	0.0127	0.0459	0.035659	1
GO_NEURON_DIFFERENTIATION	830	0.0569	0.0119	0.0316	0.035829	1
GO_REGULATION_OF_ALCOHOL_BIOSYNTHETIC_PROCESS	45	0.228	0.0113	0.127	0.036297	1
REACTOME_REGULATION_OF_GENE_EXPRESSION_IN_BETA_CELLS	20	0.377	0.0125	0.21	0.036306	1
GO_PRC1_COMPLEX	12	0.511	0.0131	0.285	0.036404	1
GO_HEMATOPOIETIC_STEM_CELL_PROLIFERATION	12	0.448	0.0115	0.251	0.036942	1
REACTOME_CIRCADIAN_CLOCK	51	0.201	0.0106	0.113	0.036951	1
GO_INHIBITORY_SYNAPSE	11	0.509	0.0125	0.286	0.037436	1
GO_REGULATION_OF_PEPTIDE_TRANSPORT	241	0.0992	0.0113	0.0557	0.037467	1
REACTOME_NUCLEOTIDE_BINDING_DOMAIN_LEUCINE_RICH_REPEAT_CONTAINING_RECEPTOR_NLR_SIGNALING_PATHWAYS	42	0.243	0.0116	0.136	0.037485	1
REACTOME_DEADENYLATION_DEPENDENT_MRNA_DECAY	44	0.231	0.0113	0.13	0.037561	1
GO_ESTABLISHMENT_OF_MITOCHONDRION_LOCALIZATION	16	0.372	0.011	0.209	0.037632	1
GO_CHROMOSOME_LOCALIZATION	61	0.192	0.0111	0.108	0.037735	1
GO_POSITIVE_REGULATION_OF_GENE_EXPRESSION	1656	0.0402	0.0116	0.0227	0.038446	1
GO_TRANSCRIPTIONAL_REPRESSOR_ACTIVITY_RNA_POLYMERASE_II_TRANSCRIPTION_REGULATORY_REGION_SEQUENCE_SPECIFIC_BINDING	162	0.127	0.0119	0.0717	0.038526	1
GO_INCLUSION_BODY	69	0.188	0.0115	0.106	0.038799	1
GO_VENTRAL_SPINAL_CORD_DEVELOPMENT	45	0.25	0.0124	0.142	0.039034	1
GO_EYE_DEVELOPMENT	319	0.089	0.0117	0.0505	0.039048	1
GO_PROTEIN_PHOSPHATASE_1_BINDING	20	0.352	0.0117	0.2	0.039127	1
GO_DORSAL_SPINAL_CORD_DEVELOPMENT	21	0.332	0.0113	0.189	0.039164	1
GO_RNA_PHOSPHODIESTER_BOND_HYDROLYSIS_EXONUCLEOLYTIC	35	0.257	0.0112	0.146	0.039227	1
GO_REGULATION_OF_CHROMOSOME_ORGANIZATION	264	0.0949	0.0113	0.0539	0.039243	1
GO_FC_RECEPTOR_SIGNALING_PATHWAY	177	0.117	0.0115	0.0665	0.039572	1
GO_SKELETAL_SYSTEM_MORPHOGENESIS	198	0.114	0.0118	0.0647	0.039579	1
GO_SPINDLE_POLE	124	0.135	0.0111	0.0769	0.0397	1
GO_TRANSFERASE_ACTIVITY_TRANSFERRING_NITROGENOUS_GROUPS	22	0.341	0.0119	0.195	0.040108	1
GO_CHONDROCYTE_DEVELOPMENT	21	0.339	0.0115	0.194	0.040113	1
REACTOME_FGFR_LIGAND_BINDING_AND_ACTIVATION	22	0.346	0.012	0.198	0.040165	1
GO_CELLULAR_RESPONSE_TO_STARVATION	113	0.138	0.0108	0.0791	0.04053	1
GO_POSITIVE_REGULATION_OF_PHOSPHOLIPID_METABOLIC_PROCESS	41	0.248	0.0117	0.142	0.040581	1
GO_PROTEIN_LOCALIZATION_TO_CELL_SURFACE	21	0.336	0.0114	0.193	0.040599	1
GO_NEGATIVE_REGULATION_OF_PLATELET_ACTIVATION	16	0.361	0.0107	0.207	0.040725	1
REACTOME_GAP_JUNCTION_DEGRADATION	10	0.39	0.00914	0.224	0.040768	1
GO_CENTRAL_NERVOUS_SYSTEM_DEVELOPMENT	826	0.0542	0.0113	0.0312	0.040986	1
GO_VENTRICULAR_SYSTEM_DEVELOPMENT	25	0.319	0.0118	0.184	0.04116	1
REACTOME_NFKB_AND_MAP_KINASES_ACTIVATION_MEDIATED_BY_TLR4_SIGNALING_REPERTOIRE	65	0.177	0.0105	0.102	0.041619	1
GO_CELLULAR_PROTEIN_COMPLEX_LOCALIZATION	23	0.302	0.0107	0.174	0.041679	1
GO_MATURATION_OF_5_8S_RRNA_FROM_TRICISTRONIC_RRNA_TRANSCRIPT_SSU_RRNA_5_8S_RRNA_LSU_RRNA_	19	0.412	0.0133	0.238	0.041702	1
GO_REGULATION_OF_INTERLEUKIN_6_PRODUCTION	99	0.144	0.0106	0.0833	0.041718	1
GO_DOUBLE_STRANDED_DNA_BINDING	729	0.0573	0.0112	0.0331	0.041857	1
REACTOME_TRAF6_MEDIATED_IRF7_ACTIVATION_IN_TLR7_8_OR_9_SIGNALING	7	0.471	0.00924	0.273	0.041871	1
GO_SOMATIC_STEM_CELL_POPULATION_MAINTENANCE	65	0.197	0.0117	0.114	0.041879	1
GO_NEGATIVE_REGULATION_OF_PRODUCTION_OF_MOLECULAR_MEDIATOR_OF_IMMUNE_RESPONSE	27	0.303	0.0116	0.175	0.041882	1
REACTOME_IRAK2_MEDIATED_ACTIVATION_OF_TAK1_COMPLEX_UPON_TLR7_8_OR_9_STIMULATION	7	0.565	0.0111	0.327	0.042033	1
GO_REGULATION_OF_CYTOSOLIC_CALCIUM_ION_CONCENTRATION	196	0.108	0.0112	0.0627	0.042185	1
GO_REGULATION_OF_NEURON_DIFFERENTIATION	529	0.0666	0.0112	0.0386	0.042243	1
GO_NEGATIVE_REGULATION_OF_STRESS_FIBER_ASSEMBLY	14	0.423	0.0117	0.245	0.042331	1
GO_CHANNEL_REGULATOR_ACTIVITY	127	0.129	0.0108	0.0749	0.042331	1
GO_POSITIVE_REGULATION_OF_NITRIC_OXIDE_SYNTHASE_BIOSYNTHETIC_PROCESS	14	0.357	0.00989	0.207	0.042354	1
GO_H4_HISTONE_ACETYLTRANSFERASE_COMPLEX	16	0.379	0.0112	0.22	0.042556	1
GO_PRODUCTION_OF_MOLECULAR_MEDIATOR_OF_IMMUNE_RESPONSE	58	0.183	0.0103	0.106	0.042803	1
REACTOME_SYNTHESIS_OF_VERY_LONG_CHAIN_FATTY_ACYL_COAS	13	0.365	0.00975	0.213	0.043027	1
GO_METAPHASE_PLATE_CONGRESSION	42	0.22	0.0105	0.128	0.043072	1
GO_CELLULAR_RESPONSE_TO_ETHANOL	12	0.365	0.00936	0.213	0.04339	1
GO_G_PROTEIN_COUPLED_AMINE_RECEPTOR_ACTIVITY	47	0.241	0.0122	0.141	0.043796	1
GO_POSITIVE_REGULATION_OF_LIPID_CATABOLIC_PROCESS	25	0.311	0.0115	0.182	0.04401	1
GO_REGULATION_OF_NEUROTRANSMITTER_TRANSPORT	60	0.193	0.011	0.113	0.044289	1
GO_PYRIMIDINE_NUCLEOSIDE_METABOLIC_PROCESS	47	0.221	0.0112	0.13	0.044323	1
GO_RIBONUCLEOPROTEIN_COMPLEX	672	0.0592	0.0112	0.0348	0.044442	1
GO_RIBOSOMAL_LARGE_SUBUNIT_ASSEMBLY	22	0.284	0.00987	0.167	0.044805	1
GO_NCRNA_CATABOLIC_PROCESS	22	0.295	0.0102	0.174	0.044813	1
REACTOME_MYOGENESIS	28	0.308	0.0121	0.182	0.045683	1
GO_RESPONSE_TO_PROGESTERONE	50	0.186	0.00973	0.11	0.04602	1
GO_POSITIVE_REGULATION_OF_MESENCHYMAL_CELL_PROLIFERATION	26	0.299	0.0113	0.178	0.04605	1
GO_POTASSIUM_ION_TRANSPORT	148	0.119	0.0107	0.0707	0.046086	1
REACTOME_GOLGI_ASSOCIATED_VESICLE_BIOGENESIS	47	0.219	0.0111	0.13	0.04614	1
GO_REGULATION_OF_ION_TRANSPORT	564	0.0615	0.0106	0.0366	0.046451	1
GO_REGULATION_OF_ORGANIC_ACID_TRANSPORT	47	0.204	0.0103	0.121	0.046508	1
REACTOME_CDC6_ASSOCIATION_WITH_THE_ORC_ORIGIN_COMPLEX	11	0.535	0.0131	0.318	0.046511	1
GO_CILIUM_ORGANIZATION	182	0.107	0.0107	0.0638	0.046523	1
GO_GDP_METABOLIC_PROCESS	10	0.536	0.0125	0.319	0.046539	1
GO_REGULATION_OF_CELL_FATE_SPECIFICATION	13	0.406	0.0108	0.242	0.046671	1
GO_PENTOSE_PHOSPHATE_SHUNT	12	0.361	0.00926	0.215	0.046779	1
REACTOME_POTASSIUM_CHANNELS	97	0.158	0.0115	0.0943	0.047027	1
GO_MONOSACCHARIDE_METABOLIC_PROCESS	191	0.119	0.0121	0.0708	0.047097	1
GO_U2_SNRNP	17	0.437	0.0133	0.261	0.047147	1
GO_RIBOSOME_ASSEMBLY	49	0.211	0.0109	0.126	0.047235	1
GO_REGULATION_OF_NEURAL_PRECURSOR_CELL_PROLIFERATION	73	0.179	0.0113	0.107	0.047377	1
GO_SYNAPTIC_TRANSMISSION_CHOLINERGIC	36	0.247	0.011	0.148	0.047624	1
GO_NUCLEAR_TRANSPORT	331	0.082	0.0109	0.0492	0.047832	1
GO_CARDIAC_CHAMBER_FORMATION	11	0.429	0.0105	0.258	0.048072	1
GO_POSITIVE_REGULATION_OF_MYOBLAST_DIFFERENTIATION	22	0.34	0.0118	0.204	0.048149	1
GO_REGULATION_OF_BONE_DEVELOPMENT	17	0.359	0.011	0.216	0.048209	1
GO_NEGATIVE_REGULATION_OF_HEART_CONTRACTION	21	0.283	0.0096	0.17	0.048314	1
GO_POSITIVE_REGULATION_OF_ENDOTHELIAL_CELL_CHEMOTAXIS	10	0.448	0.0105	0.27	0.048324	1
GO_REGULATION_OF_TRANSMEMBRANE_TRANSPORT	404	0.0723	0.0107	0.0437	0.048882	1
GO_PEPTIDOGLYCAN_BINDING	11	0.397	0.00975	0.24	0.049121	1
GO_POSITIVE_REGULATION_OF_CELL_CYCLE_G2_M_PHASE_TRANSITION	18	0.304	0.00955	0.184	0.049239	1
GO_REGULATION_OF_NEUROTRANSMITTER_SECRETION	48	0.211	0.0108	0.128	0.049441	1
GO_PYRIMIDINE_NUCLEOSIDE_MONOPHOSPHATE_METABOLIC_PROCESS	13	0.346	0.00923	0.21	0.049985	1
GO_G_PROTEIN_COUPLED_PURINERGIC_RECEPTOR_SIGNALING_PATHWAY	16	0.32	0.00947	0.194	0.049996	1
GO_CONNECTIVE_TISSUE_DEVELOPMENT	186	0.108	0.0109	0.0658	0.050034	1
GO_REGULATION_OF_CARDIAC_MUSCLE_CELL_PROLIFERATION	29	0.279	0.0111	0.17	0.050085	1
GO_PROTEIN_DEALKYLATION	24	0.281	0.0102	0.171	0.050105	1
GO_KINETOCHORE	114	0.13	0.0103	0.0794	0.050196	1
GO_FOREBRAIN_GENERATION_OF_NEURONS	61	0.194	0.0112	0.118	0.050218	1
GO_REGULATION_OF_NEUROBLAST_PROLIFERATION	28	0.272	0.0106	0.165	0.050317	1
REACTOME_ACTIVATED_TAK1_MEDIATES_P38_MAPK_ACTIVATION	14	0.329	0.00911	0.201	0.050595	1
GO_ACETYLCHOLINE_RECEPTOR_ACTIVITY	30	0.273	0.0111	0.167	0.050701	1
GO_SOMATIC_DIVERSIFICATION_OF_IMMUNOGLOBULINS	26	0.277	0.0104	0.169	0.051079	1
GO_EXTRACELLULAR_REGULATION_OF_SIGNAL_TRANSDUCTION	13	0.377	0.0101	0.231	0.051694	1
GO_3_5_CYCLIC_GMP_PHOSPHODIESTERASE_ACTIVITY	14	0.332	0.00919	0.204	0.051988	1
GO_ISOTYPE_SWITCHING	15	0.348	0.00998	0.214	0.052137	1
GO_SYNAPTIC_VESICLE_CYTOSKELETAL_TRANSPORT	15	0.356	0.0102	0.219	0.052274	1
GO_POLYOL_BIOSYNTHETIC_PROCESS	26	0.259	0.00977	0.16	0.052332	1
GO_CHROMOSOME_ORGANIZATION	929	0.0486	0.0107	0.03	0.052364	1
GO_POSITIVE_REGULATION_OF_ORGANIC_ACID_TRANSPORT	29	0.248	0.0099	0.153	0.052902	1
GO_REGULATION_OF_CELLULAR_RESPONSE_TO_HYPOXIA	10	0.422	0.00988	0.261	0.053317	1
REACTOME_RNA_POL_II_TRANSCRIPTION	95	0.148	0.0107	0.0919	0.053323	1
GO_THIOESTER_BIOSYNTHETIC_PROCESS	50	0.181	0.00947	0.112	0.053475	1
GO_MAGNESIUM_ION_BINDING	190	0.0991	0.0101	0.0615	0.053763	1
GO_LIGASE_ACTIVITY	390	0.0713	0.0103	0.0443	0.05383	1
GO_FIBRONECTIN_BINDING	28	0.254	0.00995	0.158	0.054014	1
GO_HISTONE_PHOSPHORYLATION	25	0.32	0.0119	0.199	0.054227	1
GO_PYRIMIDINE_NUCLEOTIDE_BIOSYNTHETIC_PROCESS	27	0.252	0.00968	0.157	0.054665	1
GO_CELLULAR_ANION_HOMEOSTASIS	14	0.392	0.0109	0.245	0.054718	1
GO_REGULATION_OF_HISTONE_DEACETYLATION	22	0.307	0.0107	0.192	0.054886	1
GO_PROTEASOME_COMPLEX	74	0.166	0.0105	0.104	0.054973	1
GO_OSTEOCLAST_DIFFERENTIATION	28	0.269	0.0105	0.169	0.055558	1
GO_THREONINE_TYPE_PEPTIDASE_ACTIVITY	21	0.314	0.0106	0.197	0.055698	1
GO_CAMERA_TYPE_EYE_PHOTORECEPTOR_CELL_DIFFERENTIATION	15	0.442	0.0127	0.277	0.055707	1
GO_REGULATION_OF_LIPOPROTEIN_METABOLIC_PROCESS	15	0.319	0.00916	0.201	0.055801	1
GO_REGULATION_OF_GENE_EXPRESSION_BY_GENETIC_IMPRINTING	15	0.4	0.0115	0.252	0.056067	1
GO_NUCLEOLUS	793	0.0506	0.0103	0.0319	0.056167	1
GO_POSITIVE_REGULATION_OF_NON_CANONICAL_WNT_SIGNALING_PATHWAY	10	0.461	0.0108	0.291	0.056432	1
GO_INNER_DYNEIN_ARM_ASSEMBLY	11	0.382	0.00938	0.241	0.056483	1
GO_NEURAL_PRECURSOR_CELL_PROLIFERATION	68	0.167	0.0102	0.105	0.056599	1
GO_PRENYLTRANSFERASE_ACTIVITY	14	0.366	0.0101	0.231	0.056703	1
GO_PROTEIN_KINASE_A_BINDING	39	0.226	0.0105	0.143	0.057013	1
GO_CELLULAR_RESPONSE_TO_REACTIVE_NITROGEN_SPECIES	18	0.338	0.0106	0.214	0.057076	1
GO_MAINTENANCE_OF_CELL_NUMBER	127	0.122	0.0102	0.0774	0.057274	1
GO_REGULATION_OF_MYELOID_LEUKOCYTE_DIFFERENTIATION	103	0.138	0.0104	0.0875	0.057292	1
GO_REGULATION_OF_LIPID_METABOLIC_PROCESS	274	0.0843	0.0103	0.0534	0.057379	1
GO_POSITIVE_REGULATION_OF_CARDIAC_MUSCLE_CELL_PROLIFERATION	19	0.316	0.0102	0.201	0.057882	1
GO_PURINERGIC_RECEPTOR_SIGNALING_PATHWAY	24	0.243	0.00883	0.155	0.057964	1
GO_NEPHRON_DEVELOPMENT	111	0.131	0.0102	0.0837	0.058107	1
GO_REGULATION_OF_PROTEIN_KINASE_A_SIGNALING	16	0.333	0.00986	0.212	0.058226	1
REACTOME_NITRIC_OXIDE_STIMULATES_GUANYLATE_CYCLASE	25	0.251	0.00928	0.16	0.058572	1
GO_TRANSCRIPTIONAL_ACTIVATOR_ACTIVITY_RNA_POLYMERASE_II_TRANSCRIPTION_REGULATORY_REGION_SEQUENCE_SPECIFIC_BINDING	305	0.0803	0.0103	0.0513	0.058616	1
GO_REGULATION_OF_CELL_CELL_ADHESION	366	0.0724	0.0102	0.0463	0.058806	1
GO_NEGATIVE_REGULATION_OF_NEURON_APOPTOTIC_PROCESS	129	0.117	0.00983	0.0749	0.058852	1
GO_PROTEASOME_BINDING	16	0.309	0.00916	0.198	0.059118	1
GO_NOTOCHORD_DEVELOPMENT	17	0.359	0.011	0.23	0.059241	1
GO_PASSIVE_TRANSMEMBRANE_TRANSPORTER_ACTIVITY	432	0.068	0.0103	0.0435	0.059283	1
GO_POLYPEPTIDE_N_ACETYLGALACTOSAMINYLTRANSFERASE_ACTIVITY	18	0.337	0.0106	0.216	0.059332	1
GO_AXON_CYTOPLASM	32	0.236	0.00989	0.152	0.05985	1
GO_REGULATION_OF_INTERLEUKIN_6_BIOSYNTHETIC_PROCESS	15	0.311	0.00893	0.2	0.059853	1
REACTOME_METABOLISM_OF_RNA	245	0.0893	0.0103	0.0574	0.059938	1
GO_REGULATION_OF_MEMBRANE_REPOLARIZATION	29	0.227	0.00906	0.146	0.060227	1
REACTOME_SEMA3A_PAK_DEPENDENT_AXON_REPULSION	13	0.397	0.0106	0.256	0.06043	1
GO_NEGATIVE_REGULATION_OF_CELL_DEVELOPMENT	290	0.0788	0.00986	0.0509	0.060691	1
GO_NEGATIVE_REGULATION_OF_PROTEIN_MODIFICATION_PROCESS	588	0.0563	0.00996	0.0364	0.060863	1
GO_ANATOMICAL_STRUCTURE_ARRANGEMENT	16	0.397	0.0118	0.257	0.060922	1
GO_MITOTIC_SPINDLE	54	0.189	0.0103	0.122	0.061128	1
GO_POSITIVE_REGULATION_OF_CHROMOSOME_ORGANIZATION	144	0.109	0.00964	0.0706	0.061425	1
GO_SPINAL_CORD_PATTERNING	24	0.29	0.0105	0.188	0.061486	1
GO_REGULATION_OF_INTRINSIC_APOPTOTIC_SIGNALING_PATHWAY_IN_RESPONSE_TO_DNA_DAMAGE	33	0.236	0.01	0.153	0.0615	1
REACTOME_APOPTOTIC_CLEAVAGE_OF_CELLULAR_PROTEINS	33	0.231	0.00982	0.15	0.061531	1
REACTOME_PHOSPHOLIPASE_C_MEDIATED_CASCADE	53	0.181	0.00976	0.118	0.061582	1
GO_REGULATION_OF_LEUKOCYTE_MEDIATED_IMMUNITY	148	0.109	0.00976	0.0705	0.061694	1
GO_MECHANORECEPTOR_DIFFERENTIATION	50	0.197	0.0103	0.128	0.061703	1
GO_VASCULAR_ENDOTHELIAL_GROWTH_FACTOR_SIGNALING_PATHWAY	14	0.393	0.0109	0.255	0.061753	1
GO_HEXOSAMINIDASE_ACTIVITY	15	0.401	0.0115	0.261	0.061835	1
GO_INTRACELLULAR_LIGAND_GATED_ION_CHANNEL_ACTIVITY	27	0.253	0.00974	0.165	0.062001	1
GO_HMG_BOX_DOMAIN_BINDING	18	0.293	0.00919	0.19	0.062198	1
GO_NEGATIVE_REGULATION_OF_GLIAL_CELL_DIFFERENTIATION	25	0.302	0.0112	0.197	0.062348	1
GO_REGULATION_OF_PRODUCTION_OF_MOLECULAR_MEDIATOR_OF_IMMUNE_RESPONSE	94	0.139	0.00992	0.0902	0.062367	1
GO_NUCLEAR_PERIPHERY	112	0.126	0.00988	0.0823	0.062396	1
GO_REGULATION_OF_HORMONE_BIOSYNTHETIC_PROCESS	18	0.315	0.0099	0.205	0.06254	1
GO_REGULATION_OF_RESPIRATORY_GASEOUS_EXCHANGE_BY_NEUROLOGICAL_SYSTEM_PROCESS	11	0.418	0.0103	0.273	0.062624	1
GO_PIGMENT_GRANULE_ORGANIZATION	22	0.322	0.0112	0.21	0.062839	1
GO_GLUTAMINE_FAMILY_AMINO_ACID_CATABOLIC_PROCESS	23	0.275	0.00976	0.18	0.063052	1
GO_CELL_MIGRATION_INVOLVED_IN_SPROUTING_ANGIOGENESIS	15	0.357	0.0102	0.234	0.063243	1
GO_AMINOPEPTIDASE_ACTIVITY	39	0.199	0.0092	0.13	0.063303	1
GO_CYCLIC_NUCLEOTIDE_BINDING	35	0.214	0.00937	0.14	0.063807	1
GO_NEGATIVE_REGULATION_OF_HORMONE_SECRETION	72	0.148	0.00928	0.097	0.063823	1
GO_REGULATION_OF_MEMBRANE_PROTEIN_ECTODOMAIN_PROTEOLYSIS	20	0.328	0.0109	0.216	0.06397	1
GO_CYSTEINE_TYPE_ENDOPEPTIDASE_ACTIVITY	81	0.161	0.0107	0.105	0.063976	1
GO_SYNAPSE_PART	574	0.0576	0.0101	0.038	0.064833	1
GO_DNA_DIRECTED_RNA_POLYMERASE_III_COMPLEX	18	0.344	0.0108	0.227	0.064993	1
GO_REGULATION_OF_SISTER_CHROMATID_SEGREGATION	63	0.17	0.00996	0.112	0.06506	1
GO_ER_ASSOCIATED_UBIQUITIN_DEPENDENT_PROTEIN_CATABOLIC_PROCESS	60	0.17	0.00973	0.112	0.06525	1
GO_CHROMATIN_DISASSEMBLY	17	0.362	0.0111	0.24	0.065342	1
GO_GLUCOSE_METABOLIC_PROCESS	111	0.135	0.0105	0.0891	0.065632	1
GO_OSTEOBLAST_DIFFERENTIATION	122	0.116	0.00942	0.0766	0.065832	1
GO_REGULATION_OF_NEURON_PROJECTION_DEVELOPMENT	385	0.0666	0.00958	0.0443	0.066371	1
REACTOME_APOPTOTIC_EXECUTION_PHASE	47	0.19	0.00964	0.127	0.066515	1
GO_CYTOPLASMIC_EXOSOME_RNASE_COMPLEX_	15	0.304	0.00872	0.202	0.066618	1
GO_NEGATIVE_REGULATION_OF_HEART_GROWTH	12	0.415	0.0106	0.276	0.066624	1
GO_MEMBRANE_PROTEIN_PROTEOLYSIS	33	0.21	0.00892	0.14	0.066987	1
GO_OPSONIN_BINDING	11	0.448	0.011	0.299	0.067243	1
GO_ION_CHANNEL_BINDING	106	0.119	0.00903	0.0793	0.067283	1
GO_MYOSIN_V_BINDING	16	0.364	0.0108	0.243	0.067352	1
GO_POSITIVE_REGULATION_OF_INTERLEUKIN_6_PRODUCTION	65	0.15	0.00897	0.101	0.067665	1
GO_NEGATIVE_REGULATION_OF_AXON_GUIDANCE	26	0.232	0.00875	0.155	0.067791	1
GO_MICROTUBULE	381	0.0659	0.00942	0.0441	0.06783	1
GO_REGULATION_OF_CHROMATIN_ORGANIZATION	144	0.109	0.00961	0.0729	0.068366	1
GO_SNRNA_PROCESSING	22	0.309	0.0107	0.208	0.068737	1
GO_REGULATION_OF_AXONOGENESIS	158	0.1	0.0093	0.0676	0.068873	1
GO_PYRIMIDINE_RIBONUCLEOTIDE_METABOLIC_PROCESS	22	0.254	0.00883	0.171	0.068903	1
REACTOME_SIGNALING_BY_NOTCH2	12	0.342	0.00877	0.23	0.068953	1
GO_ENDOCARDIAL_CUSHION_DEVELOPMENT	32	0.225	0.00944	0.152	0.068964	1
GO_CLATHRIN_COAT_OF_TRANS_GOLGI_NETWORK_VESICLE	11	0.388	0.00952	0.261	0.069002	1
GO_FOREBRAIN_REGIONALIZATION	24	0.253	0.00919	0.171	0.069176	1
GO_ANKYRIN_BINDING	20	0.257	0.00851	0.173	0.069239	1
GO_REGULATION_OF_B_CELL_MEDIATED_IMMUNITY	39	0.224	0.0103	0.151	0.069243	1
GO_SMALL_GTPASE_MEDIATED_SIGNAL_TRANSDUCTION	334	0.0728	0.00977	0.0492	0.069388	1
GO_POSITIVE_REGULATION_OF_NIK_NF_KAPPAB_SIGNALING	28	0.217	0.00851	0.147	0.069473	1
GO_TRICARBOXYLIC_ACID_METABOLIC_PROCESS	35	0.205	0.00896	0.138	0.069549	1
GO_ORGANELLE_FISSION	473	0.0581	0.00923	0.0393	0.069574	1
GO_OXALOACETATE_METABOLIC_PROCESS	11	0.398	0.00977	0.269	0.069594	1
GO_NEGATIVE_REGULATION_OF_LIPID_STORAGE	17	0.338	0.0103	0.228	0.069643	1
GO_BRANCHING_INVOLVED_IN_URETERIC_BUD_MORPHOGENESIS	42	0.204	0.00976	0.138	0.069761	1
GO_REGULATION_OF_PEPTIDE_SECRETION	198	0.0902	0.00935	0.061	0.069769	1
GO_NEGATIVE_REGULATION_OF_STEM_CELL_DIFFERENTIATION	43	0.189	0.00915	0.128	0.069828	1
GO_TRANSCRIPTION_COREPRESSOR_ACTIVITY	197	0.0907	0.00938	0.0614	0.069828	1
GO_REGULATION_OF_HISTONE_H3_K4_METHYLATION	25	0.271	0.01	0.185	0.070692	1
GO_MICROTUBULE_BUNDLE_FORMATION	67	0.167	0.0101	0.114	0.070779	1
GO_DEMETHYLASE_ACTIVITY	29	0.231	0.0092	0.157	0.070832	1
GO_PHOSPHORIC_DIESTER_HYDROLASE_ACTIVITY	88	0.136	0.0094	0.0922	0.070876	1
GO_SPINDLE	277	0.0765	0.00936	0.0521	0.071086	1
GO_ROUGH_ENDOPLASMIC_RETICULUM_MEMBRANE	18	0.332	0.0104	0.226	0.071178	1
GO_ACETYL_COA_BIOSYNTHETIC_PROCESS	11	0.322	0.00791	0.22	0.071199	1
GO_PROTEIN_O_LINKED_FUCOSYLATION	11	0.391	0.0096	0.267	0.071324	1
GO_VENTRAL_SPINAL_CORD_INTERNEURON_SPECIFICATION	11	0.427	0.0105	0.291	0.071325	1
GO_REGULATION_OF_ANION_TRANSPORT	130	0.103	0.0087	0.0705	0.071373	1
GO_NEUROTRANSMITTER_TRANSPORT	145	0.113	0.01	0.0769	0.071425	1
GO_CRANIAL_NERVE_DEVELOPMENT	42	0.229	0.011	0.156	0.071456	1
GO_TRANSCRIPTION_COFACTOR_BINDING	23	0.249	0.00885	0.17	0.07183	1
GO_SULFATION	16	0.3	0.0089	0.205	0.071846	1
GO_NARROW_PORE_CHANNEL_ACTIVITY	17	0.36	0.011	0.247	0.072043	1
GO_LYMPHOCYTE_HOMEOSTASIS	47	0.185	0.00939	0.127	0.072193	1
GO_SWI_SNF_SUPERFAMILY_TYPE_COMPLEX	68	0.162	0.00989	0.111	0.072231	1
GO_NUCLEAR_EUCHROMATIN	22	0.32	0.0111	0.219	0.072246	1
GO_CORE_PROMOTER_PROXIMAL_REGION_DNA_BINDING	357	0.0705	0.00978	0.0483	0.072343	1
GO_REGULATION_OF_HOMOTYPIC_CELL_CELL_ADHESION	293	0.076	0.00956	0.0521	0.072436	1
GO_POSITIVE_REGULATION_OF_AUTOPHAGY	73	0.141	0.0089	0.0966	0.072462	1
GO_REGULATION_OF_TOLERANCE_INDUCTION	17	0.269	0.0082	0.184	0.072682	1
GO_REGULATION_OF_AMINO_ACID_TRANSPORT	25	0.265	0.00982	0.182	0.072937	1
GO_REGULATION_OF_GLOMERULAR_FILTRATION	12	0.405	0.0104	0.279	0.073194	1
GO_NEGATIVE_REGULATION_OF_BLOOD_CIRCULATION	34	0.195	0.00843	0.134	0.073284	1
GO_REGULATION_OF_RHODOPSIN_MEDIATED_SIGNALING_PATHWAY	25	0.246	0.00912	0.17	0.073385	1
GO_PYRIMIDINE_CONTAINING_COMPOUND_METABOLIC_PROCESS	72	0.152	0.00953	0.105	0.073409	1
GO_REGULATION_OF_WOUND_HEALING	124	0.114	0.00938	0.0787	0.073484	1
GO_PALMITOYL_COA_HYDROLASE_ACTIVITY	11	0.398	0.00977	0.274	0.073692	1
GO_HISTONE_H4_K16_ACETYLATION	15	0.364	0.0104	0.251	0.073701	1
GO_RRNA_CATABOLIC_PROCESS	17	0.282	0.00862	0.195	0.073878	1
REACTOME_CGMP_EFFECTS	19	0.26	0.0084	0.18	0.073926	1
GO_RRNA_METHYLTRANSFERASE_ACTIVITY	13	0.512	0.0137	0.354	0.074122	1
GO_NEGATIVE_REGULATION_OF_NEURON_DEATH	164	0.0965	0.00912	0.0668	0.074225	1
GO_METHYLOSOME	12	0.465	0.0119	0.322	0.07423	1
GO_CARDIAC_RIGHT_VENTRICLE_MORPHOGENESIS	16	0.304	0.00899	0.21	0.074318	1
REACTOME_RECYCLING_OF_BILE_ACIDS_AND_SALTS	11	0.425	0.0104	0.294	0.074341	1
GO_CARBOXYLIC_ESTER_HYDROLASE_ACTIVITY	127	0.116	0.00962	0.0801	0.074485	1
GO_REGULATION_OF_DNA_DAMAGE_CHECKPOINT	13	0.344	0.00917	0.238	0.074647	1
GO_RAS_GUANYL_NUCLEOTIDE_EXCHANGE_FACTOR_ACTIVITY	217	0.0882	0.00957	0.0612	0.074771	1
GO_DENDRITIC_CELL_CHEMOTAXIS	16	0.276	0.00816	0.191	0.074814	1
GO_DETECTION_OF_OTHER_ORGANISM	17	0.281	0.00859	0.195	0.074845	1
GO_NEGATIVE_REGULATION_OF_CELL_DIFFERENTIATION	573	0.0534	0.00932	0.0372	0.075229	1
GO_NEURON_PART	1191	0.038	0.00939	0.0265	0.075454	1
GO_OPTIC_NERVE_DEVELOPMENT	11	0.384	0.00944	0.268	0.075742	1
GO_NUCLEAR_TRANSCRIBED_MRNA_CATABOLIC_PROCESS_DEADENYLATION_DEPENDENT_DECAY	57	0.171	0.00955	0.119	0.075755	1
GO_MANGANESE_ION_BINDING	47	0.181	0.00919	0.126	0.075806	1
GO_KIDNEY_EPITHELIUM_DEVELOPMENT	121	0.113	0.00921	0.0791	0.076074	1
GO_HEART_VALVE_DEVELOPMENT	32	0.209	0.00877	0.146	0.076173	1
GO_METAL_ION_TRANSMEMBRANE_TRANSPORTER_ACTIVITY	397	0.0637	0.0093	0.0445	0.076307	1
GO__DE_NOVO_PROTEIN_FOLDING	19	0.32	0.0103	0.224	0.076446	1
GO_CGMP_BINDING	15	0.313	0.00898	0.219	0.07674	1
GO_CEREBRAL_CORTEX_DEVELOPMENT	100	0.125	0.00922	0.0875	0.076943	1
GO_SENSORY_PERCEPTION_OF_TEMPERATURE_STIMULUS	21	0.268	0.00908	0.188	0.07719	1
GO_METALLOAMINOPEPTIDASE_ACTIVITY	14	0.316	0.00876	0.222	0.077192	1
GO_RENAL_SYSTEM_PROCESS_INVOLVED_IN_REGULATION_OF_BLOOD_VOLUME	17	0.314	0.00959	0.221	0.077444	1
GO_MODULATION_BY_SYMBIONT_OF_HOST_CELLULAR_PROCESS	27	0.21	0.00808	0.148	0.077499	1
GO_GLUTAMINE_FAMILY_AMINO_ACID_BIOSYNTHETIC_PROCESS	17	0.32	0.00978	0.226	0.078139	1
GO_REGULATION_OF_TRANSCRIPTION_INVOLVED_IN_G1_S_TRANSITION_OF_MITOTIC_CELL_CYCLE	25	0.217	0.00803	0.153	0.078141	1
GO_RESPONSE_TO_STIMULUS_INVOLVED_IN_REGULATION_OF_MUSCLE_ADAPTATION	15	0.425	0.0122	0.3	0.07827	1
REACTOME_TCR_SIGNALING	48	0.178	0.00911	0.125	0.078416	1
GO_REGULATION_OF_VASOCONSTRICTION	63	0.148	0.00869	0.105	0.078459	1
GO_REGULATION_OF_LIPID_KINASE_ACTIVITY	48	0.179	0.00916	0.126	0.078592	1
GO_NEGATIVE_REGULATION_OF_NF_KAPPAB_IMPORT_INTO_NUCLEUS	16	0.297	0.0088	0.21	0.079155	1
GO_POSITIVE_REGULATION_OF_EXTRINSIC_APOPTOTIC_SIGNALING_PATHWAY_VIA_DEATH_DOMAIN_RECEPTORS	17	0.271	0.00827	0.192	0.079261	1
GO_GPI_ANCHOR_METABOLIC_PROCESS	32	0.185	0.00774	0.132	0.079819	1
GO_NEGATIVE_REGULATION_OF_WOUND_HEALING	56	0.161	0.00893	0.115	0.080138	1
REACTOME_INWARDLY_RECTIFYING_K_CHANNELS	31	0.256	0.0106	0.183	0.08033	1
GO_CARTILAGE_DEVELOPMENT_INVOLVED_IN_ENDOCHONDRAL_BONE_MORPHOGENESIS	19	0.277	0.00893	0.197	0.080339	1
GO_SKELETAL_MUSCLE_TISSUE_REGENERATION	27	0.271	0.0104	0.193	0.080364	1
GO_MATURATION_OF_5_8S_RRNA	28	0.268	0.0105	0.191	0.080516	1
GO_GLUTAMATE_METABOLIC_PROCESS	27	0.212	0.00817	0.152	0.08058	1
GO_TRANSCRIPTIONAL_ACTIVATOR_ACTIVITY_RNA_POLYMERASE_II_DISTAL_ENHANCER_SEQUENCE_SPECIFIC_BINDING	24	0.266	0.00964	0.19	0.080691	1
GO_REGULATION_OF_TRANSLATIONAL_FIDELITY	15	0.292	0.00837	0.209	0.080985	1
GO_EXTRACELLULAR_MATRIX_COMPONENT	118	0.116	0.00934	0.0833	0.081128	1
GO_PHOSPHATASE_REGULATOR_ACTIVITY	81	0.137	0.00912	0.0981	0.081166	1
GO_CALCIUM_ACTIVATED_CATION_CHANNEL_ACTIVITY	28	0.211	0.00828	0.151	0.081393	1
GO_CELLULAR_RESPONSE_TO_ELECTRICAL_STIMULUS	13	0.314	0.00839	0.225	0.081408	1
GO_PROTEIN_ACETYLATION	115	0.124	0.00979	0.0885	0.081448	1
GO_REGULATION_OF_MUSCLE_TISSUE_DEVELOPMENT	101	0.125	0.00928	0.0897	0.081759	1
GO_ORGANONITROGEN_COMPOUND_CATABOLIC_PROCESS	327	0.068	0.00902	0.0488	0.081985	1
GO_GLYCERALDEHYDE_3_PHOSPHATE_METABOLIC_PROCESS	17	0.269	0.00823	0.194	0.08201	1
GO_PROTEIN_HOMOTRIMERIZATION	18	0.284	0.00893	0.204	0.08202	1
GO_POSITIVE_REGULATION_OF_NEURON_DIFFERENTIATION	292	0.071	0.00892	0.051	0.082049	1
GO_ORGAN_MORPHOGENESIS	813	0.0449	0.00927	0.0323	0.082325	1
REACTOME_FORMATION_OF_RNA_POL_II_ELONGATION_COMPLEX_	40	0.201	0.00941	0.145	0.082383	1
GO_DNA_DIRECTED_RNA_POLYMERASE_II_CORE_COMPLEX	16	0.364	0.0108	0.262	0.082464	1
GO_AUDITORY_RECEPTOR_CELL_MORPHOGENESIS	13	0.392	0.0105	0.283	0.082732	1
GO_REGULATION_OF_FATTY_ACID_BETA_OXIDATION	16	0.315	0.00933	0.227	0.082758	1
GO_NEGATIVE_REGULATION_OF_HUMORAL_IMMUNE_RESPONSE	13	0.377	0.0101	0.272	0.082819	1
KEGG_PROPANOATE_METABOLISM	32	0.204	0.00855	0.147	0.082879	1
GO_VENTRICULAR_CARDIAC_MUSCLE_CELL_ACTION_POTENTIAL	14	0.319	0.00885	0.231	0.082976	1
GO_SKELETAL_SYSTEM_DEVELOPMENT	439	0.0609	0.00934	0.0439	0.082996	1
GO_REGULATION_OF_BIOMINERAL_TISSUE_DEVELOPMENT	70	0.15	0.0093	0.109	0.083269	1
GO_PEPTIDYL_GLUTAMIC_ACID_MODIFICATION	28	0.219	0.00857	0.158	0.083355	1
GO_DETECTION_OF_ABIOTIC_STIMULUS	110	0.113	0.00876	0.0818	0.083397	1
GO_NUCLEOBASE_METABOLIC_PROCESS	36	0.184	0.00819	0.133	0.083489	1
GO_SPINAL_CORD_ASSOCIATION_NEURON_DIFFERENTIATION	14	0.311	0.00863	0.225	0.083555	1
GO_REGULATION_OF_TELOMERASE_RNA_LOCALIZATION_TO_CAJAL_BODY	14	0.331	0.00916	0.239	0.083568	1
GO_PROTEIN_LOCALIZATION_TO_ENDOPLASMIC_RETICULUM	117	0.117	0.00933	0.0846	0.083628	1
GO_REGULATION_OF_HORMONE_SECRETION	249	0.076	0.00883	0.0551	0.083963	1
GO_DEAMINASE_ACTIVITY	32	0.201	0.0084	0.146	0.084024	1
GO_RESPONSE_TO_MURAMYL_DIPEPTIDE	15	0.293	0.00841	0.213	0.084067	1
GO_POSITIVE_REGULATION_OF_MUSCLE_CELL_DIFFERENTIATION	83	0.138	0.00931	0.1	0.084303	1
REACTOME_RNA_POL_II_PRE_TRANSCRIPTION_EVENTS	55	0.169	0.00926	0.123	0.084448	1
GO_MALE_MEIOSIS	37	0.193	0.00871	0.141	0.084829	1
GO_OSSIFICATION	242	0.0771	0.00882	0.0561	0.084901	1
GO_PHOSPHATASE_INHIBITOR_ACTIVITY	34	0.192	0.00828	0.14	0.084954	1
GO_NEGATIVE_REGULATION_OF_LYMPHOCYTE_MEDIATED_IMMUNITY	35	0.207	0.00909	0.151	0.084959	1
GO_ORGANELLE_LOCALIZATION	397	0.061	0.00891	0.0445	0.085005	1
REACTOME_REGULATION_OF_INSULIN_SECRETION	86	0.136	0.0093	0.0989	0.085015	1
GO_CAMP_RESPONSE_ELEMENT_BINDING	13	0.374	0.00998	0.272	0.085016	1
GO_REGULATION_OF_CELL_MATURATION	18	0.287	0.00901	0.209	0.085403	1
GO_CELL_MORPHOGENESIS_INVOLVED_IN_NEURON_DIFFERENTIATION	349	0.0642	0.0088	0.0469	0.085517	1
GO_POSITIVE_REGULATION_OF_ALCOHOL_BIOSYNTHETIC_PROCESS	23	0.234	0.00831	0.171	0.085548	1
GO_NEGATIVE_REGULATION_OF_MACROPHAGE_DERIVED_FOAM_CELL_DIFFERENTIATION	13	0.348	0.00929	0.254	0.085733	1
GO_CONDENSED_CHROMOSOME_CENTROMERIC_REGION	97	0.117	0.00851	0.0855	0.085841	1
GO_LIGAND_GATED_CALCIUM_CHANNEL_ACTIVITY	16	0.287	0.00851	0.21	0.085908	1
GO_NUCLEOPLASM_PART	652	0.0483	0.00897	0.0353	0.085927	1
REACTOME_PD1_SIGNALING	17	0.299	0.00914	0.219	0.086146	1
GO_PATTERN_SPECIFICATION_PROCESS	402	0.0628	0.00923	0.0461	0.086458	1
GO_SINGLE_ORGANISM_MEMBRANE_BUDDING	69	0.154	0.00944	0.113	0.086489	1
GO_POSITIVE_REGULATION_OF_AMINE_TRANSPORT	31	0.205	0.00844	0.15	0.086527	1
GO_REGULATION_OF_REGULATED_SECRETORY_PATHWAY	118	0.107	0.00861	0.0789	0.086764	1
GO_REGULATION_OF_SKELETAL_MUSCLE_CELL_PROLIFERATION	12	0.317	0.00812	0.233	0.086995	1
GO_REGIONALIZATION	301	0.073	0.00931	0.0537	0.087041	1
GO_NEGATIVE_REGULATION_OF_MULTICELLULAR_ORGANISMAL_PROCESS	937	0.0393	0.00869	0.0289	0.087043	1
GO_SIGNALING_PATTERN_RECOGNITION_RECEPTOR_ACTIVITY	17	0.267	0.00815	0.196	0.087107	1
GO_RESPONSE_TO_GLUCAGON	45	0.176	0.00876	0.13	0.08717	1
GO_SNORNA_BINDING	25	0.233	0.00863	0.172	0.087343	1
GO_AXO_DENDRITIC_TRANSPORT	36	0.2	0.00888	0.147	0.087372	1
GO_POSITIVE_REGULATION_OF_HEART_GROWTH	27	0.237	0.00912	0.175	0.087373	1
KEGG_RNA_DEGRADATION	57	0.153	0.00854	0.113	0.08773	1
GO_NEGATIVE_REGULATION_OF_CELL_CELL_ADHESION	134	0.102	0.00874	0.0755	0.087786	1
GO_REGULATION_OF_COFACTOR_METABOLIC_PROCESS	46	0.169	0.00849	0.125	0.088001	1
REACTOME_POST_TRANSLATIONAL_MODIFICATION_SYNTHESIS_OF_GPI_ANCHORED_PROTEINS	25	0.2	0.00741	0.148	0.088087	1
GO_PRECATALYTIC_SPLICEOSOME	20	0.242	0.00802	0.179	0.08819	1
GO_REGULATION_OF_SYNAPSE_STRUCTURE_OR_ACTIVITY	221	0.0801	0.00877	0.0593	0.088334	1
GO_DNA_REPLICATION_FACTOR_A_COMPLEX	14	0.264	0.0073	0.195	0.088425	1
GO_PHOTORECEPTOR_DISC_MEMBRANE	16	0.272	0.00805	0.201	0.088451	1
GO_REGULATION_OF_SPINDLE_ORGANIZATION	20	0.256	0.00848	0.19	0.088476	1
KEGG_TYPE_II_DIABETES_MELLITUS	46	0.169	0.00849	0.125	0.088603	1
GO_LYTIC_VACUOLE_ORGANIZATION	49	0.161	0.00832	0.119	0.08867	1
GO_CELLULAR_RESPONSE_TO_ESTROGEN_STIMULUS	40	0.18	0.00843	0.134	0.088902	1
GO_CHRONIC_INFLAMMATORY_RESPONSE	15	0.305	0.00874	0.226	0.088963	1
GO_REGULATION_OF_PRI_MIRNA_TRANSCRIPTION_FROM_RNA_POLYMERASE_II_PROMOTER	17	0.284	0.00867	0.211	0.089021	1
GO_REGULATION_OF_DEFENSE_RESPONSE_TO_BACTERIUM	9	0.407	0.00905	0.302	0.089044	1
GO_NEGATIVE_REGULATION_OF_ORGANIC_ACID_TRANSPORT	16	0.285	0.00845	0.212	0.089072	1
GO_DEVELOPMENTAL_CELL_GROWTH	71	0.139	0.00866	0.103	0.089151	1
BIOCARTA_RB_PATHWAY	13	0.305	0.00816	0.227	0.089254	1
GO_SKELETAL_MUSCLE_ADAPTATION	11	0.361	0.00887	0.269	0.089917	1
GO_RNA_POLYMERASE_II_TRANSCRIPTION_COREPRESSOR_ACTIVITY	23	0.242	0.00859	0.18	0.089931	1
GO_PRESYNAPTIC_PROCESS_INVOLVED_IN_SYNAPTIC_TRANSMISSION	109	0.118	0.0091	0.0881	0.0901	1
GO_MELANOCYTE_DIFFERENTIATION	19	0.277	0.00896	0.207	0.090165	1
GO_NEGATIVE_REGULATION_OF_CHONDROCYTE_DIFFERENTIATION	20	0.262	0.00868	0.196	0.090219	1
GO_DETECTION_OF_MOLECULE_OF_BACTERIAL_ORIGIN	11	0.33	0.00809	0.246	0.090354	1
GO_PROTEIN_IMPORT	150	0.0959	0.00867	0.0717	0.090458	1
GO_REGULATION_OF_SYNAPTIC_TRANSMISSION_GLUTAMATERGIC	48	0.176	0.00901	0.131	0.090507	1
GO_EYE_PHOTORECEPTOR_CELL_DEVELOPMENT	31	0.239	0.00986	0.179	0.090523	1
REACTOME_UNFOLDED_PROTEIN_RESPONSE	74	0.13	0.00827	0.0974	0.09086	1
GO_PHOTOTRANSDUCTION	38	0.175	0.00798	0.131	0.090974	1
GO_REGULATION_OF_PROTEIN_MODIFICATION_PROCESS	1626	0.0303	0.00865	0.0227	0.091007	1
GO_POSITIVE_REGULATION_OF_HISTONE_METHYLATION	32	0.195	0.00818	0.147	0.091203	1
GO_TRANSMEMBRANE_RECEPTOR_PROTEIN_PHOSPHATASE_ACTIVITY	17	0.323	0.00985	0.242	0.09121	1
GO_CARBOHYDRATE_DERIVATIVE_CATABOLIC_PROCESS	165	0.0942	0.00892	0.0707	0.091284	1
GO_ACID_THIOL_LIGASE_ACTIVITY	19	0.261	0.00843	0.196	0.091294	1
GO_EMBRYONIC_VISCEROCRANIUM_MORPHOGENESIS	11	0.343	0.00842	0.258	0.091969	1
GO_MUSCLE_CELL_CELLULAR_HOMEOSTASIS	16	0.305	0.00903	0.23	0.092049	1
GO_ENDOCARDIAL_CUSHION_FORMATION	15	0.259	0.00743	0.195	0.092435	1
BIOCARTA_RNA_PATHWAY	10	0.355	0.00832	0.268	0.092645	1
GO_DETECTION_OF_LIGHT_STIMULUS	52	0.154	0.00824	0.117	0.093058	1
GO_POSITIVE_REGULATION_OF_POTASSIUM_ION_TRANSPORT	35	0.196	0.0086	0.149	0.093089	1
GO_GUANYL_NUCLEOTIDE_BINDING	358	0.0629	0.00873	0.0476	0.09337	1
GO_MACROMITOPHAGY	130	0.0997	0.00839	0.0756	0.093508	1
GO_INORGANIC_ION_TRANSMEMBRANE_TRANSPORT	550	0.0505	0.00863	0.0383	0.093562	1
GO_SPHINGOMYELIN_METABOLIC_PROCESS	13	0.323	0.00864	0.245	0.093758	1
GO_REGULATION_OF_CHROMOSOME_SEGREGATION	81	0.131	0.00875	0.0997	0.093808	1
GO_TELOMERE_MAINTENANCE_VIA_TELOMERE_LENGTHENING	25	0.195	0.00723	0.148	0.093858	1
GO_REGULATION_OF_NF_KAPPAB_IMPORT_INTO_NUCLEUS	44	0.174	0.00855	0.132	0.093869	1
GO_INNATE_IMMUNE_RESPONSE_ACTIVATING_CELL_SURFACE_RECEPTOR_SIGNALING_PATHWAY	101	0.109	0.00807	0.0825	0.093913	1
GO_POSITIVE_REGULATION_OF_MACROPHAGE_DERIVED_FOAM_CELL_DIFFERENTIATION	15	0.294	0.00842	0.223	0.094037	1
GO_POLYUBIQUITIN_BINDING	39	0.197	0.00908	0.149	0.094112	1
GO_MODULATION_BY_VIRUS_OF_HOST_MORPHOLOGY_OR_PHYSIOLOGY	35	0.171	0.00748	0.13	0.094201	1
REACTOME_RNA_POL_III_CHAIN_ELONGATION	17	0.299	0.00914	0.228	0.094628	1
GO_POSITIVE_REGULATION_OF_NERVOUS_SYSTEM_DEVELOPMENT	416	0.0571	0.00853	0.0435	0.094646	1
GO_RESPONSE_TO_MUSCLE_STRETCH	18	0.253	0.00796	0.193	0.09484	1
GO_BLOC_1_COMPLEX	15	0.306	0.00878	0.234	0.095114	1
GO_PODOSOME	23	0.238	0.00845	0.182	0.095343	1
GO_NEURON_DEVELOPMENT	654	0.046	0.00857	0.0352	0.095374	1
GO_INTERLEUKIN_1_PRODUCTION	15	0.284	0.00816	0.217	0.095381	1
GO_VIRAL_GENOME_REPLICATION	20	0.232	0.00768	0.177	0.095487	1
GO_SINGLE_ORGANISM_CATABOLIC_PROCESS	920	0.0395	0.00865	0.0302	0.095534	1
GO_GLOMERULUS_DEVELOPMENT	48	0.166	0.00851	0.127	0.095724	1
REACTOME_IRAK1_RECRUITS_IKK_COMPLEX	8	0.402	0.00843	0.309	0.096227	1
GO_DNA_METHYLATION_INVOLVED_IN_GAMETE_GENERATION	18	0.233	0.00732	0.179	0.096257	1
BIOCARTA_IL3_PATHWAY	14	0.383	0.0106	0.294	0.096439	1
GO_PROTEIN_LOCALIZATION_TO_CENTROSOME	17	0.275	0.00838	0.211	0.096461	1
GO_BLOC_COMPLEX	20	0.25	0.00828	0.192	0.096521	1
GO_NEGATIVE_REGULATION_OF_TRANSCRIPTION_FROM_RNA_POLYMERASE_II_PROMOTER	696	0.0436	0.00835	0.0336	0.097088	1
GO_MUSCLE_ADAPTATION	29	0.196	0.00781	0.151	0.097214	1
GO_HISTONE_H3_K4_TRIMETHYLATION	13	0.367	0.00981	0.283	0.09726	1
GO_TELOMERE_CAP_COMPLEX	13	0.294	0.00786	0.227	0.097305	1
GO_REGULATION_OF_OSTEOCLAST_DIFFERENTIATION	60	0.147	0.00843	0.113	0.097361	1
GO_REGULATION_OF_NON_CANONICAL_WNT_SIGNALING_PATHWAY	18	0.283	0.0089	0.218	0.097449	1
GO_POSITIVE_REGULATION_OF_CREB_TRANSCRIPTION_FACTOR_ACTIVITY	14	0.328	0.00909	0.253	0.097631	1
GO_ANTEROGRADE_AXONAL_TRANSPORT	25	0.225	0.00832	0.174	0.097783	1
GO_TOLERANCE_INDUCTION	11	0.328	0.00805	0.253	0.097899	1
GO_NEUROPILIN_BINDING	15	0.269	0.00771	0.208	0.097901	1
GO_REGULATION_OF_EMBRYONIC_DEVELOPMENT	108	0.113	0.00867	0.0874	0.09797	1
GO_ORGANELLE_ASSEMBLY	473	0.0506	0.00805	0.0391	0.097978	1
REACTOME_ACTIVATION_OF_NMDA_RECEPTOR_UPON_GLUTAMATE_BINDING_AND_POSTSYNAPTIC_EVENTS	33	0.204	0.00869	0.158	0.098236	1
GO_REGULATION_OF_NLRP3_INFLAMMASOME_COMPLEX_ASSEMBLY	10	0.352	0.00824	0.272	0.098389	1
BIOCARTA_IL1R_PATHWAY	32	0.203	0.0085	0.157	0.098441	1
REACTOME_IL_RECEPTOR_SHC_SIGNALING	24	0.221	0.008	0.171	0.098466	1
GO_REGULATION_OF_ERK1_AND_ERK2_CASCADE	229	0.0757	0.00844	0.0588	0.098673	1
GO_SYNAPSE_ORGANIZATION	131	0.1	0.00847	0.0778	0.09875	1
GO_STRIATED_MUSCLE_ADAPTATION	23	0.231	0.00819	0.179	0.098957	1
KEGG_LEISHMANIA_INFECTION	68	0.142	0.00867	0.11	0.099017	1
REACTOME_METABOLISM_OF_PORPHYRINS	13	0.264	0.00706	0.205	0.09906	1
REACTOME_DEVELOPMENTAL_BIOLOGY	368	0.0589	0.00829	0.0458	0.09912	1
GO_RESPONSE_TO_ANGIOTENSIN	16	0.29	0.00859	0.225	0.099167	1
BIOCARTA_DC_PATHWAY	21	0.243	0.00825	0.189	0.099231	1
GO_RNA_SURVEILLANCE	14	0.32	0.00887	0.249	0.099233	1
GO_ESTABLISHMENT_OF_PROTEIN_LOCALIZATION_TO_ENDOPLASMIC_RETICULUM	99	0.117	0.00863	0.0913	0.099334	1
REACTOME_TRIF_MEDIATED_TLR3_SIGNALING	67	0.128	0.00774	0.0995	0.099421	1
GO_BONE_REMODELING	34	0.196	0.00844	0.152	0.099495	1
GO_SPINAL_CORD_MOTOR_NEURON_DIFFERENTIATION	33	0.214	0.00911	0.167	0.099607	1
GO_NEGATIVE_REGULATION_OF_AXONOGENESIS	59	0.136	0.00773	0.106	0.099911	1
GO_MICROVILLUS	73	0.135	0.00854	0.105	0.099994	1
KEGG_GLYCOSYLPHOSPHATIDYLINOSITOL_GPI_ANCHOR_BIOSYNTHESIS	24	0.187	0.00679	0.146	0.10006	1
BIOCARTA_EXTRINSIC_PATHWAY	13	0.294	0.00786	0.23	0.10052	1
GO_POSITIVE_REGULATION_OF_CELL_FATE_COMMITMENT	11	0.329	0.00809	0.258	0.10063	1
GO_PROTEIN_LOCALIZATION_TO_ORGANELLE	536	0.0485	0.0082	0.038	0.10099	1
GO_AMELOGENESIS	19	0.263	0.00848	0.206	0.10109	1
GO_REGULATION_OF_AUTOPHAGY	238	0.0697	0.00792	0.0547	0.1011	1
GO_ADRENERGIC_RECEPTOR_SIGNALING_PATHWAY	21	0.251	0.00852	0.197	0.1011	1
GO_MACROAUTOPHAGY	271	0.0684	0.00828	0.0536	0.10118	1
GO_NEGATIVE_REGULATION_OF_COAGULATION	47	0.158	0.00802	0.124	0.10118	1
REACTOME_PLATELET_SENSITIZATION_BY_LDL	16	0.29	0.00859	0.228	0.10129	1
GO_MICROVILLUS_MEMBRANE	18	0.258	0.00812	0.203	0.1014	1
GO_HEXOSE_METABOLIC_PROCESS	148	0.101	0.0091	0.0796	0.10152	1
GO_PHAGOCYTOSIS	157	0.0889	0.00821	0.0699	0.10196	1
GO_PERIPHERAL_NERVOUS_SYSTEM_NEURON_DIFFERENTIATION	13	0.316	0.00843	0.249	0.10221	1
GO_MONOVALENT_INORGANIC_CATION_TRANSMEMBRANE_TRANSPORTER_ACTIVITY	345	0.0611	0.00833	0.0483	0.10277	1
GO_NEGATIVE_REGULATION_OF_BINDING	126	0.0971	0.00805	0.0767	0.10281	1
BIOCARTA_IGF1R_PATHWAY	23	0.232	0.00824	0.184	0.10308	1
GO_REGULATION_OF_NOREPINEPHRINE_SECRETION	16	0.24	0.00709	0.189	0.10309	1
GO_AXON_PART	208	0.0752	0.00799	0.0595	0.10324	1
REACTOME_INTEGRATION_OF_ENERGY_METABOLISM	111	0.104	0.0081	0.0825	0.10346	1
REACTOME_REGULATION_OF_KIT_SIGNALING	16	0.258	0.00764	0.205	0.10357	1
GO_VESICLE_TARGETING	74	0.141	0.00895	0.112	0.10373	1
GO_TONGUE_DEVELOPMENT	20	0.242	0.00801	0.192	0.10378	1
GO_CARDIAC_VENTRICLE_MORPHOGENESIS	62	0.147	0.00855	0.117	0.10381	1
GO_ENAMEL_MINERALIZATION	10	0.354	0.00829	0.281	0.10384	1
GO_PEPTIDASE_INHIBITOR_ACTIVITY	164	0.0915	0.00864	0.0726	0.10385	1
GO_NITRIC_OXIDE_MEDIATED_SIGNAL_TRANSDUCTION	18	0.269	0.00847	0.214	0.10387	1
GO_NEGATIVE_REGULATION_OF_IMMUNE_EFFECTOR_PROCESS	99	0.117	0.0086	0.0929	0.10392	1
GO_NUCLEAR_EXOSOME_RNASE_COMPLEX_	15	0.287	0.00823	0.228	0.10406	1
REACTOME_CITRIC_ACID_CYCLE_TCA_CYCLE	18	0.259	0.00813	0.206	0.1041	1
GO_REGULATION_OF_CELL_CYCLE_CHECKPOINT	29	0.208	0.00829	0.165	0.10412	1
GO_POSITIVE_REGULATION_OF_PROTEIN_TYROSINE_KINASE_ACTIVITY	36	0.176	0.00783	0.14	0.10425	1
GO_NEGATIVE_REGULATION_OF_VIRAL_ENTRY_INTO_HOST_CELL	18	0.262	0.00823	0.208	0.1043	1
GO_REGULATION_OF_ACTIVATED_T_CELL_PROLIFERATION	38	0.173	0.00791	0.138	0.1045	1
GO_MEMBRANE_LIPID_CATABOLIC_PROCESS	23	0.226	0.00802	0.18	0.10469	1
GO_LAMELLIPODIUM_MEMBRANE	19	0.24	0.00775	0.191	0.10486	1
GO_REGULATION_OF_MEMBRANE_LIPID_METABOLIC_PROCESS	13	0.395	0.0105	0.315	0.10515	1
GO_FERTILIZATION	142	0.0919	0.00809	0.0735	0.10548	1
GO_RESPONSE_TO_ENDOPLASMIC_RETICULUM_STRESS	227	0.0698	0.00775	0.0558	0.10558	1
GO_REGULATION_OF_LYMPHOCYTE_MEDIATED_IMMUNITY	109	0.108	0.00831	0.0862	0.10558	1
GO_SIGNAL_TRANSDUCTION_BY_PROTEIN_PHOSPHORYLATION	385	0.0553	0.00795	0.0443	0.1061	1
GO_IMMUNOGLOBULIN_RECEPTOR_BINDING	6	0.422	0.00766	0.339	0.10628	1
GO_INTRACELLULAR_SIGNAL_TRANSDUCTION	1493	0.0293	0.00803	0.0235	0.10636	1
GO_REPLACEMENT_OSSIFICATION	25	0.203	0.00753	0.163	0.10661	1
GO_PROTEIN_FOLDING	207	0.0775	0.00821	0.0623	0.1067	1
GO_NEGATIVE_REGULATION_OF_RHO_PROTEIN_SIGNAL_TRANSDUCTION	14	0.3	0.00832	0.241	0.10686	1
GO_HYDROLASE_ACTIVITY_ACTING_ON_ESTER_BONDS	692	0.0426	0.00813	0.0342	0.107	1
GO_CELL_CORTEX_REGION	16	0.231	0.00685	0.186	0.10709	1
GO_NEGATIVE_REGULATION_OF_ACTIN_FILAMENT_BUNDLE_ASSEMBLY	17	0.259	0.00792	0.209	0.10726	1
GO_REGULATION_OF_INTRINSIC_APOPTOTIC_SIGNALING_PATHWAY	137	0.0948	0.00819	0.0764	0.10753	1
GO_NEGATIVE_REGULATION_OF_NEUROTRANSMITTER_SECRETION	9	0.38	0.00844	0.306	0.10762	1
GO_REGULATION_OF_SYNAPTIC_VESICLE_EXOCYTOSIS	18	0.279	0.00877	0.225	0.10764	1
GO_PROTEIN_ALKYLATION	112	0.109	0.00852	0.088	0.10772	1
GO_LEUKOCYTE_PROLIFERATION	85	0.126	0.00857	0.102	0.1082	1
GO_POSITIVE_REGULATION_OF_CHROMATIN_MODIFICATION	82	0.116	0.00778	0.0941	0.10822	1
GO_REGULATION_OF_ARP2_3_COMPLEX_MEDIATED_ACTIN_NUCLEATION	14	0.34	0.00941	0.275	0.10824	1
GO_REGULATION_OF_VIRAL_RELEASE_FROM_HOST_CELL	30	0.195	0.00792	0.158	0.10833	1
GO_NEURON_PROJECTION_TERMINUS	120	0.097	0.00785	0.0786	0.10839	1
GO_RELAXATION_OF_MUSCLE	20	0.224	0.00743	0.182	0.10844	1
GO_REGULATION_OF_GLIOGENESIS	89	0.118	0.0082	0.0953	0.10861	1
KEGG_SULFUR_METABOLISM	12	0.292	0.00749	0.237	0.10874	1
GO_FOREBRAIN_DEVELOPMENT	341	0.059	0.00799	0.0478	0.10885	1
GO_REGULATION_OF_PROTEIN_INSERTION_INTO_MITOCHONDRIAL_MEMBRANE_INVOLVED_IN_APOPTOTIC_SIGNALING_PATHWAY	29	0.186	0.00743	0.151	0.10898	1
GO_NADP_METABOLIC_PROCESS	27	0.194	0.00746	0.157	0.109	1
GO_NEURON_FATE_SPECIFICATION	31	0.21	0.00866	0.171	0.10919	1
GO_ENDOPLASMIC_RETICULUM_CHAPERONE_COMPLEX	10	0.308	0.00722	0.251	0.10956	1
GO_REGULATION_OF_CATECHOLAMINE_SECRETION	42	0.149	0.00713	0.121	0.10978	1
REACTOME_NETRIN1_SIGNALING	37	0.179	0.00807	0.146	0.10998	1
GO_MHC_CLASS_I_PROTEIN_COMPLEX	10	0.288	0.00675	0.235	0.11012	1
GO_ATPASE_ACTIVATOR_ACTIVITY	17	0.331	0.0101	0.271	0.11046	1
GO_REGULATION_OF_CELL_PROJECTION_ORGANIZATION	531	0.0464	0.0078	0.0379	0.11058	1
GO_PALLIUM_DEVELOPMENT	147	0.0892	0.00798	0.0729	0.11058	1
GO_MANNOSE_BINDING	17	0.262	0.00799	0.214	0.11068	1
GO_NUCLEAR_IMPORT	126	0.0943	0.00782	0.0772	0.11094	1
GO_NEGATIVE_REGULATION_OF_INTRACELLULAR_STEROID_HORMONE_RECEPTOR_SIGNALING_PATHWAY	29	0.199	0.00795	0.163	0.11103	1
GO_REGULATION_OF_PLATELET_AGGREGATION	17	0.255	0.00778	0.209	0.11108	1
GO_QUINONE_BINDING	17	0.261	0.00798	0.215	0.11169	1
GO_NEGATIVE_REGULATION_OF_LEUKOCYTE_MEDIATED_IMMUNITY	45	0.157	0.0078	0.129	0.11189	1
GO_REGULATION_OF_EXOCYTOSIS	170	0.0808	0.00777	0.0664	0.11192	1
GO_ORGANELLE_DISASSEMBLY	174	0.0789	0.00768	0.0649	0.11211	1
GO_RESPONSE_TO_GRAVITY	11	0.315	0.00773	0.259	0.11226	1
GO_MULTI_ORGANISM_LOCALIZATION	66	0.133	0.00798	0.109	0.11226	1
GO_RNA_POLYMERASE_II_TRANSCRIPTION_FACTOR_COMPLEX	94	0.118	0.00847	0.0974	0.11229	1
GO_REGULATION_OF_ADAPTIVE_IMMUNE_RESPONSE	119	0.097	0.00781	0.0799	0.11238	1
REACTOME_PLATELET_HOMEOSTASIS	74	0.123	0.00784	0.102	0.1125	1
GO_COMPLEX_OF_COLLAGEN_TRIMERS	21	0.251	0.00852	0.207	0.11258	1
GO_CILIUM_MORPHOGENESIS	199	0.0737	0.00766	0.0608	0.11283	1
REACTOME_RECRUITMENT_OF_NUMA_TO_MITOTIC_CENTROSOMES	10	0.418	0.0098	0.345	0.11286	1
GO_HOPS_COMPLEX	14	0.227	0.00628	0.187	0.11293	1
GO_MITOTIC_NUCLEAR_DIVISION	343	0.0558	0.00758	0.0462	0.1135	1
GO_NEUROMUSCULAR_PROCESS_CONTROLLING_BALANCE	51	0.141	0.00746	0.117	0.11361	1
GO_REGULATION_OF_CERAMIDE_BIOSYNTHETIC_PROCESS	11	0.384	0.00943	0.318	0.11377	1
REACTOME_POST_NMDA_RECEPTOR_ACTIVATION_EVENTS	30	0.199	0.00806	0.165	0.11386	1
GO_HINDBRAIN_MORPHOGENESIS	39	0.174	0.00806	0.145	0.11402	1
GO_POSITIVE_REGULATION_OF_HUMORAL_IMMUNE_RESPONSE	14	0.268	0.00742	0.222	0.11425	1
GO_NEGATIVE_REGULATION_OF_IMMUNE_RESPONSE	117	0.101	0.00804	0.0836	0.11444	1
GO_CAMERA_TYPE_EYE_MORPHOGENESIS	98	0.111	0.00816	0.0927	0.11444	1
GO_RESPIRATORY_SYSTEM_PROCESS	13	0.312	0.00834	0.26	0.11483	1
GO_REGULATION_OF_PLATELET_ACTIVATION	30	0.189	0.00768	0.158	0.11493	1
GO_RNA_SECONDARY_STRUCTURE_UNWINDING	41	0.166	0.00788	0.138	0.11496	1
BIOCARTA_EPO_PATHWAY	18	0.303	0.00953	0.253	0.11503	1
BIOCARTA_RANKL_PATHWAY	14	0.276	0.00766	0.23	0.11507	1
GO_SODIUM_AMINO_ACID_SYMPORTER_ACTIVITY	12	0.332	0.00853	0.277	0.11523	1
GO_NEGATIVE_REGULATION_OF_NATURAL_KILLER_CELL_MEDIATED_IMMUNITY	12	0.309	0.00792	0.258	0.11527	1
GO_POSITIVE_REGULATION_OF_INTERLEUKIN_12_PRODUCTION	32	0.194	0.00812	0.162	0.11553	1
GO_MALE_SEX_DETERMINATION	11	0.367	0.00902	0.307	0.11561	1
GO_POSITIVE_REGULATION_OF_TRANSFERASE_ACTIVITY	589	0.0435	0.0077	0.0363	0.11561	1
BIOCARTA_AMI_PATHWAY	18	0.248	0.00779	0.207	0.11568	1
GO_REGULATION_OF_BMP_SIGNALING_PATHWAY	73	0.122	0.0077	0.102	0.11611	1
GO_MULTICELLULAR_ORGANISM_GROWTH	74	0.116	0.00741	0.0975	0.1162	1
GO_SYNAPSE_ASSEMBLY	63	0.137	0.00806	0.115	0.11624	1
GO_PROTEIN_HOMOTETRAMERIZATION	57	0.136	0.00762	0.114	0.11625	1
GO_PYRIMIDINE_CONTAINING_COMPOUND_BIOSYNTHETIC_PROCESS	37	0.164	0.00737	0.137	0.11633	1
GO_CYCLIC_NUCLEOTIDE_MEDIATED_SIGNALING	46	0.155	0.00777	0.13	0.11637	1
GO_AORTA_MORPHOGENESIS	22	0.231	0.00802	0.194	0.11682	1
GO_RESPONSE_TO_TOPOLOGICALLY_INCORRECT_PROTEIN	160	0.0779	0.00727	0.0654	0.11683	1
BIOCARTA_BAD_PATHWAY	25	0.208	0.0077	0.175	0.11734	1
GO_REGULATION_OF_POTASSIUM_ION_TRANSPORT	80	0.109	0.00723	0.092	0.11743	1
GO_VOLTAGE_GATED_CHLORIDE_CHANNEL_ACTIVITY	10	0.291	0.00682	0.245	0.11769	1
GO_REGULATION_OF_RESPONSE_TO_STRESS	1411	0.0282	0.00755	0.0238	0.11775	1
REACTOME_RNA_POL_III_TRANSCRIPTION_INITIATION_FROM_TYPE_2_PROMOTER	23	0.21	0.00746	0.177	0.11777	1
BIOCARTA_HDAC_PATHWAY	29	0.185	0.00738	0.156	0.11789	1
REACTOME_NGF_SIGNALLING_VIA_TRKA_FROM_THE_PLASMA_MEMBRANE	130	0.0884	0.00744	0.0746	0.11789	1
GO_SKELETAL_MUSCLE_CELL_DIFFERENTIATION	51	0.141	0.00743	0.119	0.11792	1
GO_REGULATION_OF_ANDROGEN_RECEPTOR_SIGNALING_PATHWAY	21	0.216	0.00732	0.182	0.11827	1
GO_MODULATION_OF_SYNAPTIC_TRANSMISSION	290	0.0596	0.00746	0.0504	0.1184	1
GO_MACROMOLECULE_DEACYLATION	58	0.132	0.00743	0.112	0.11922	1
GO_REGULATION_OF_SULFUR_METABOLIC_PROCESS	18	0.225	0.00708	0.191	0.11937	1
GO_MYELOID_LEUKOCYTE_DIFFERENTIATION	88	0.112	0.00776	0.095	0.11944	1
GO_ESTABLISHMENT_OF_PROTEIN_LOCALIZATION_TO_ORGANELLE	348	0.0561	0.00768	0.0477	0.11944	1
REACTOME_EFFECTS_OF_PIP2_HYDROLYSIS	22	0.228	0.00791	0.193	0.11958	1
GO_SUPRAMOLECULAR_FIBER	640	0.0444	0.00817	0.0378	0.11986	1
GO_T_CELL_RECEPTOR_SIGNALING_PATHWAY	134	0.09	0.00769	0.0766	0.11997	1
GO_POSITIVE_REGULATION_OF_MULTI_ORGANISM_PROCESS	151	0.0809	0.00734	0.0689	0.12005	1
GO_SODIUM_CHANNEL_REGULATOR_ACTIVITY	31	0.17	0.007	0.145	0.12012	1
GO_VESICLE_LOCALIZATION	212	0.0716	0.00768	0.061	0.12028	1
GO_PHOSPHOLIPASE_C_ACTIVITY	31	0.191	0.00787	0.163	0.12063	1
GO_REGULATION_OF_RENAL_SYSTEM_PROCESS	36	0.163	0.00725	0.139	0.12065	1
GO_PYRIMIDINE_NUCLEOSIDE_BIOSYNTHETIC_PROCESS	28	0.177	0.00692	0.151	0.1207	1
GO_SYNAPTIC_TRANSMISSION_GLUTAMATERGIC	22	0.212	0.00737	0.181	0.12082	1
GO_NEGATIVE_REGULATION_OF_ORGANELLE_ASSEMBLY	21	0.213	0.00722	0.182	0.12086	1
GO_GOLGI_RIBBON_FORMATION	11	0.283	0.00696	0.242	0.12086	1
GO_POSITIVE_REGULATION_OF_FATTY_ACID_OXIDATION	14	0.273	0.00756	0.233	0.12091	1
GO_SOMATIC_RECOMBINATION_OF_IMMUNOGLOBULIN_GENE_SEGMENTS	20	0.221	0.00732	0.189	0.12092	1
REACTOME_INTRINSIC_PATHWAY_FOR_APOPTOSIS	28	0.205	0.00802	0.175	0.12098	1
GO_OXIDOREDUCTASE_ACTIVITY_ACTING_ON_A_HEME_GROUP_OF_DONORS	24	0.225	0.00815	0.192	0.12099	1
REACTOME_FRS2_MEDIATED_CASCADE	36	0.175	0.00776	0.149	0.1211	1
REACTOME_ACTIVATION_OF_BH3_ONLY_PROTEINS	16	0.264	0.00782	0.226	0.12117	1
GO_DICARBOXYLIC_ACID_METABOLIC_PROCESS	96	0.0975	0.00706	0.0834	0.1212	1
GO_VACUOLE_FUSION	23	0.252	0.00894	0.216	0.12141	1
REACTOME_CYTOSOLIC_SULFONATION_OF_SMALL_MOLECULES	13	0.258	0.00688	0.221	0.12142	1
GO_MITOCHONDRIAL_MATRIX	395	0.0536	0.0078	0.0459	0.12147	1
GO_RNA_POLYMERASE_II_TRANSCRIPTION_COACTIVATOR_ACTIVITY	33	0.187	0.00794	0.16	0.12154	1
GO_GUANYL_NUCLEOTIDE_EXCHANGE_FACTOR_ACTIVITY	288	0.0615	0.00767	0.0527	0.12161	1
KEGG_PYRUVATE_METABOLISM	39	0.166	0.00767	0.142	0.12171	1
GO_WNT_SIGNALOSOME	11	0.317	0.00778	0.271	0.12177	1
GO_ACETYLCHOLINE_BINDING	24	0.211	0.00764	0.181	0.12216	1
GO_RETINA_VASCULATURE_DEVELOPMENT_IN_CAMERA_TYPE_EYE	15	0.244	0.007	0.21	0.12236	1
GO_TRANSCRIPTION_ELONGATION_FROM_RNA_POLYMERASE_II_PROMOTER	78	0.116	0.00756	0.0999	0.12313	1
GO_O_METHYLTRANSFERASE_ACTIVITY	17	0.247	0.00754	0.213	0.1232	1
GO_AXONEME_ASSEMBLY	43	0.16	0.00776	0.138	0.12328	1
GO_MAP_KINASE_KINASE_KINASE_ACTIVITY	21	0.238	0.00807	0.205	0.12341	1
GO_REGULATION_OF_HEAT_GENERATION	14	0.27	0.00748	0.233	0.1235	1
GO_CELLULAR_RESPONSE_TO_ESTRADIOL_STIMULUS	29	0.184	0.00733	0.159	0.12353	1
REACTOME_SIGNALING_BY_NOTCH3	12	0.276	0.00709	0.239	0.12365	1
GO_REGULATION_OF_GASTRULATION	34	0.184	0.00794	0.159	0.12382	1
GO_REGULATION_OF_FATTY_ACID_OXIDATION	28	0.187	0.00734	0.162	0.12395	1
GO_POSITIVE_REGULATION_OF_KINASE_ACTIVITY	462	0.0465	0.00731	0.0402	0.12399	1
GO_PROTEIN_LOCALIZATION_TO_CHROMOSOME	44	0.16	0.00788	0.139	0.12405	1
REACTOME_SIGNALLING_BY_NGF	199	0.0712	0.0074	0.0617	0.12406	1
GO_REGULATION_OF_LAMELLIPODIUM_ORGANIZATION	35	0.169	0.00741	0.146	0.12408	1
REACTOME_ANTIVIRAL_MECHANISM_BY_IFN_STIMULATED_GENES	64	0.115	0.00678	0.0992	0.12412	1
GO_COLUMNAR_CUBOIDAL_EPITHELIAL_CELL_DEVELOPMENT	46	0.152	0.00763	0.132	0.12461	1
REACTOME_RORA_ACTIVATES_CIRCADIAN_EXPRESSION	23	0.168	0.00595	0.146	0.12477	1
GO_CELLULAR_RESPONSE_TO_CALCIUM_ION	48	0.145	0.00746	0.126	0.12489	1
GO_NEPHRON_EPITHELIUM_DEVELOPMENT	89	0.106	0.00741	0.0924	0.12495	1
GO_CALCIUM_ION_REGULATED_EXOCYTOSIS_OF_NEUROTRANSMITTER	30	0.204	0.00826	0.177	0.12508	1
GO_CELLULAR_RESPONSE_TO_EXTERNAL_STIMULUS	255	0.0622	0.00731	0.0541	0.12519	1
GO_REGULATION_OF_HORMONE_METABOLIC_PROCESS	26	0.195	0.00736	0.17	0.12542	1
GO_PLASMA_MEMBRANE_RECEPTOR_COMPLEX	170	0.0774	0.00745	0.0675	0.12555	1
GO_RNA_POLYMERASE_II_TRANSCRIPTION_COFACTOR_ACTIVITY	84	0.111	0.00751	0.0967	0.12582	1
GO_RIBONUCLEOPROTEIN_COMPLEX_BIOGENESIS	409	0.0502	0.00743	0.0438	0.126	1
GO_EPITHELIAL_STRUCTURE_MAINTENANCE	20	0.25	0.00827	0.218	0.12606	1
GO_REGULATION_OF_NITRIC_OXIDE_SYNTHASE_BIOSYNTHETIC_PROCESS	19	0.195	0.0063	0.171	0.12637	1
GO_CARBOHYDRATE_METABOLIC_PROCESS	627	0.0419	0.00765	0.0367	0.12641	1
GO_CARBOHYDRATE_PHOSPHATASE_ACTIVITY	10	0.355	0.0083	0.31	0.12643	1
GO_G_PROTEIN_COUPLED_PURINERGIC_NUCLEOTIDE_RECEPTOR_SIGNALING_PATHWAY	10	0.309	0.00724	0.27	0.12649	1
BIOCARTA_SALMONELLA_PATHWAY	13	0.297	0.00794	0.26	0.12658	1
GO_PROTEIN_K63_LINKED_UBIQUITINATION	35	0.148	0.00649	0.13	0.12678	1
GO_MAP_KINASE_ACTIVITY	14	0.275	0.00762	0.241	0.12685	1
GO_SOLUTE_PROTON_ANTIPORTER_ACTIVITY	17	0.258	0.00787	0.226	0.12695	1
GO_RESPONSE_TO_COLD	39	0.165	0.00763	0.145	0.12704	1
GO_OXIDOREDUCTION_COENZYME_METABOLIC_PROCESS	100	0.101	0.00744	0.0884	0.1274	1
GO_NEUROTRANSMITTER_METABOLIC_PROCESS	24	0.201	0.00727	0.176	0.12743	1
GO_REGULATION_OF_LIPOPOLYSACCHARIDE_MEDIATED_SIGNALING_PATHWAY	19	0.234	0.00754	0.205	0.12759	1
REACTOME_GAMMA_CARBOXYLATION_TRANSPORT_AND_AMINO_TERMINAL_CLEAVAGE_OF_PROTEINS	9	0.286	0.00635	0.251	0.128	1
GO_RECEPTOR_REGULATOR_ACTIVITY	43	0.145	0.00704	0.128	0.12818	1
GO_REGULATION_OF_ACTIN_CYTOSKELETON_REORGANIZATION	31	0.173	0.00712	0.152	0.12823	1
GO_REGULATION_OF_PHOSPHATIDYLINOSITOL_3_KINASE_ACTIVITY	40	0.16	0.00748	0.141	0.12835	1
GO_REGULATION_OF_DNA_RECOMBINATION	56	0.133	0.00738	0.118	0.12854	1
GO_REGULATION_OF_SENSORY_PERCEPTION	36	0.161	0.00715	0.142	0.12857	1
GO_NEGATIVE_REGULATION_OF_SERINE_TYPE_PEPTIDASE_ACTIVITY	10	0.332	0.00778	0.294	0.12891	1
GO_REGULATION_OF_GLUTAMATE_SECRETION	15	0.249	0.00715	0.221	0.12906	1
GO_SENSORY_ORGAN_MORPHOGENESIS	235	0.069	0.00778	0.061	0.12908	1
GO_NEGATIVE_REGULATION_OF_AMINE_TRANSPORT	24	0.184	0.00668	0.163	0.12932	1
GO_GLUCOSIDASE_ACTIVITY	13	0.293	0.00782	0.259	0.12936	1
GO_REGULATION_OF_TRANSLATIONAL_ELONGATION	23	0.193	0.00687	0.171	0.12939	1
REACTOME_IL1_SIGNALING	36	0.15	0.00667	0.133	0.12964	1
GO_OXIDOREDUCTASE_ACTIVITY_ACTING_ON_PAIRED_DONORS_WITH_INCORPORATION_OR_REDUCTION_OF_MOLECULAR_OXYGEN_2_OXOGLUTARATE_AS_ONE_DONOR_AND_INCORPORATION_OF_ONE_ATOM_EACH_OF_OXYGEN_INTO_BOTH_DONORS	39	0.165	0.00763	0.146	0.12967	1
GO_REGULATION_OF_NUCLEAR_DIVISION	160	0.0829	0.00774	0.0735	0.12976	1
REACTOME_APOPTOTIC_CLEAVAGE_OF_CELL_ADHESION_PROTEINS	10	0.323	0.00757	0.287	0.12988	1
GO_RIBOSOMAL_SMALL_SUBUNIT_BIOGENESIS	55	0.13	0.00716	0.116	0.12996	1
REACTOME_SYNTHESIS_OF_GLYCOSYLPHOSPHATIDYLINOSITOL_GPI	16	0.208	0.00615	0.184	0.12997	1
GO_NEGATIVE_REGULATION_OF_CATECHOLAMINE_SECRETION	15	0.228	0.00653	0.202	0.13002	1
REACTOME_SIGNALING_BY_NOTCH4	12	0.268	0.00689	0.238	0.13012	1
GO_ION_TRANSMEMBRANE_TRANSPORT	771	0.0368	0.00741	0.0327	0.13014	1
GO_MUSCLE_HYPERTROPHY	27	0.189	0.00727	0.168	0.13014	1
GO_LIPID_STORAGE	27	0.197	0.00759	0.175	0.13021	1
GO_REGULATION_OF_TRANSMISSION_OF_NERVE_IMPULSE	13	0.275	0.00735	0.245	0.13026	1
GO_PROTEIN_SELF_ASSOCIATION	43	0.152	0.0074	0.136	0.13037	1
GO_VIRAL_LIFE_CYCLE	281	0.0597	0.00736	0.0531	0.13057	1
REACTOME_HIV_LIFE_CYCLE	110	0.0975	0.00756	0.0868	0.13057	1
GO_NEGATIVE_REGULATION_OF_SUBSTRATE_ADHESION_DEPENDENT_CELL_SPREADING	13	0.251	0.00671	0.224	0.1307	1
GO_POSITIVE_REGULATION_OF_AMINO_ACID_TRANSPORT	13	0.281	0.0075	0.25	0.13071	1
GO_PROTEIN_LOCALIZATION	1718	0.0251	0.00734	0.0224	0.13096	1
GO_RRNA_CONTAINING_RIBONUCLEOPROTEIN_COMPLEX_EXPORT_FROM_NUCLEUS	11	0.334	0.00819	0.297	0.13096	1
GO_CELLULAR_RESPONSE_TO_VASCULAR_ENDOTHELIAL_GROWTH_FACTOR_STIMULUS	30	0.185	0.00751	0.165	0.13098	1
GO_RETROGRADE_TRANSPORT_ENDOSOME_TO_PLASMA_MEMBRANE	13	0.291	0.00777	0.259	0.13101	1
GO_MONOVALENT_INORGANIC_CATION_HOMEOSTASIS	115	0.0902	0.00714	0.0804	0.13101	1
GO_CELLULAR_RESPONSE_TO_FATTY_ACID	49	0.141	0.00729	0.126	0.13123	1
GO_MONOSACCHARIDE_BINDING	66	0.127	0.00763	0.113	0.13128	1
GO_REGULATION_OF_PROTEIN_SECRETION	375	0.0496	0.00705	0.0443	0.13148	1
BIOCARTA_MAPK_PATHWAY	84	0.108	0.00732	0.0966	0.13184	1
REACTOME_MRNA_PROCESSING	148	0.0789	0.00708	0.0706	0.13194	1
GO_INNER_EAR_RECEPTOR_CELL_DEVELOPMENT	35	0.178	0.00779	0.159	0.13196	1
GO_T_CELL_PROLIFERATION	35	0.156	0.00684	0.14	0.132	1
GO_MITOGEN_ACTIVATED_PROTEIN_KINASE_KINASE_BINDING	15	0.248	0.00711	0.222	0.13218	1
GO_AMPA_GLUTAMATE_RECEPTOR_COMPLEX	24	0.178	0.00647	0.16	0.13257	1
GO_REGULATION_OF_VIRAL_ENTRY_INTO_HOST_CELL	26	0.186	0.00703	0.167	0.13287	1
GO_MULTICELLULAR_ORGANISMAL_MACROMOLECULE_METABOLIC_PROCESS	74	0.124	0.00791	0.112	0.13302	1
GO_REGULATION_OF_CGMP_BIOSYNTHETIC_PROCESS	22	0.194	0.00674	0.175	0.13309	1
GO_NEUROBLAST_PROLIFERATION	28	0.185	0.00726	0.167	0.13334	1
GO_REGULATION_OF_SUBSTRATE_ADHESION_DEPENDENT_CELL_SPREADING	42	0.153	0.00735	0.138	0.13346	1
GO_SHORT_CHAIN_FATTY_ACID_METABOLIC_PROCESS	14	0.245	0.00678	0.221	0.13366	1
GO_AMINOACYL_TRNA_EDITING_ACTIVITY	10	0.249	0.00583	0.225	0.13373	1
GO_NEGATIVE_REGULATION_OF_NUCLEOTIDE_CATABOLIC_PROCESS	14	0.25	0.00693	0.226	0.13415	1
GO_FUCOSYLATION	23	0.229	0.00814	0.207	0.13416	1
GO_REGULATION_OF_DOUBLE_STRAND_BREAK_REPAIR_VIA_HOMOLOGOUS_RECOMBINATION	19	0.218	0.00702	0.197	0.13434	1
REACTOME_ACTIVATED_AMPK_STIMULATES_FATTY_ACID_OXIDATION_IN_MUSCLE	18	0.227	0.00713	0.205	0.1345	1
GO_ASTROCYTE_DIFFERENTIATION	38	0.153	0.00696	0.138	0.13461	1
GO_EYE_MORPHOGENESIS	133	0.0887	0.00755	0.0803	0.13466	1
GO_REGULATION_OF_HUMORAL_IMMUNE_RESPONSE	49	0.142	0.00734	0.128	0.13468	1
GO_NEGATIVE_REGULATION_OF_ERK1_AND_ERK2_CASCADE	51	0.126	0.00668	0.114	0.13476	1
GO_EAR_DEVELOPMENT	191	0.0715	0.00728	0.0647	0.13476	1
GO_BONE_RESORPTION	21	0.211	0.00716	0.191	0.13501	1
GO_PRESYNAPTIC_MEMBRANE	53	0.139	0.00747	0.126	0.13512	1
GO_MORPHOGENESIS_OF_AN_EPITHELIAL_FOLD	15	0.295	0.00847	0.268	0.13525	1
GO_NEGATIVE_REGULATION_OF_DEVELOPMENTAL_PROCESS	753	0.0356	0.0071	0.0323	0.13527	1
GO_REGULATION_OF_SMOOTH_MUSCLE_CONTRACTION	60	0.116	0.00665	0.105	0.13541	1
GO_VESICLE_MEDIATED_TRANSPORT_BETWEEN_ENDOSOMAL_COMPARTMENTS	19	0.203	0.00656	0.185	0.13547	1
GO_FEAR_RESPONSE	27	0.172	0.00663	0.157	0.13559	1
GO_PURINERGIC_NUCLEOTIDE_RECEPTOR_SIGNALING_PATHWAY	18	0.205	0.00643	0.186	0.13563	1
REACTOME_INNATE_IMMUNE_SYSTEM	244	0.0643	0.00739	0.0586	0.13618	1
GO_MONOVALENT_INORGANIC_ANION_HOMEOSTASIS	17	0.242	0.00739	0.221	0.13627	1
GO_MICROTUBULE_SEVERING_ATPASE_ACTIVITY	11	0.317	0.00779	0.289	0.13633	1
GO_LONG_CHAIN_FATTY_ACID_COA_LIGASE_ACTIVITY	12	0.256	0.00657	0.234	0.13634	1
BIOCARTA_41BB_PATHWAY	17	0.225	0.00687	0.205	0.13638	1
GO_INTEGRIN_MEDIATED_SIGNALING_PATHWAY	81	0.11	0.00734	0.101	0.13645	1
GO_TOLL_LIKE_RECEPTOR_9_SIGNALING_PATHWAY	11	0.269	0.00661	0.245	0.1366	1
GO_DICARBOXYLIC_ACID_BIOSYNTHETIC_PROCESS	11	0.255	0.00626	0.233	0.1366	1
KEGG_ADIPOCYTOKINE_SIGNALING_PATHWAY	64	0.117	0.00694	0.107	0.13683	1
GO_CELLULAR_RESPONSE_TO_TOPOLOGICALLY_INCORRECT_PROTEIN	119	0.0814	0.00656	0.0744	0.13691	1
GO_NEUROMUSCULAR_SYNAPTIC_TRANSMISSION	26	0.181	0.00682	0.165	0.13691	1
GO_IRE1_MEDIATED_UNFOLDED_PROTEIN_RESPONSE	55	0.12	0.00657	0.109	0.13697	1
GO_HYDROLASE_ACTIVITY_HYDROLYZING_O_GLYCOSYL_COMPOUNDS	91	0.106	0.0075	0.0973	0.13698	1
GO_MEMBRANE_BUDDING	111	0.0965	0.00751	0.0883	0.13732	1
GO_FOREBRAIN_MORPHOGENESIS	14	0.229	0.00636	0.21	0.13734	1
GO_ESTABLISHMENT_OF_LOCALIZATION_IN_CELL	1589	0.0253	0.00715	0.0232	0.13741	1
GO_POSITIVE_REGULATION_OF_T_CELL_CYTOKINE_PRODUCTION	13	0.278	0.00743	0.255	0.13758	1
GO_REGULATION_OF_INTERFERON_BETA_PRODUCTION	41	0.147	0.00695	0.134	0.13763	1
GO_DEMETHYLATION	49	0.131	0.00679	0.12	0.13764	1
GO_CYCLIC_NUCLEOTIDE_PHOSPHODIESTERASE_ACTIVITY	25	0.179	0.00664	0.165	0.13779	1
BIOCARTA_IL17_PATHWAY	17	0.277	0.00847	0.255	0.1379	1
GO_NEUROTRANSMITTER_BINDING	30	0.174	0.00705	0.16	0.13833	1
GO_POSITIVE_REGULATION_OF_RESPONSE_TO_DNA_DAMAGE_STIMULUS	63	0.109	0.00637	0.0998	0.13842	1
GO_CEREBELLAR_CORTEX_DEVELOPMENT	44	0.149	0.00732	0.137	0.13866	1
GO_LABYRINTHINE_LAYER_BLOOD_VESSEL_DEVELOPMENT	16	0.258	0.00763	0.237	0.13866	1
GO_NEGATIVE_REGULATION_OF_NEUROTRANSMITTER_TRANSPORT	13	0.271	0.00723	0.249	0.13871	1
GO_PHOTOTRANSDUCTION_VISIBLE_LIGHT	18	0.205	0.00644	0.189	0.13876	1
GO_HEAD_DEVELOPMENT	670	0.0373	0.00702	0.0344	0.13893	1
GO_CELL_CELL_RECOGNITION	60	0.111	0.00637	0.102	0.13896	1
GO_MECHANOSENSORY_BEHAVIOR	12	0.261	0.0067	0.241	0.13914	1
GO_NEGATIVE_REGULATION_OF_MYELOID_LEUKOCYTE_DIFFERENTIATION	42	0.154	0.00737	0.142	0.1392	1
GO_POSITIVE_REGULATION_OF_APOPTOTIC_SIGNALING_PATHWAY	165	0.0698	0.00662	0.0645	0.13964	1
GO_REGULATION_OF_NIK_NF_KAPPAB_SIGNALING	40	0.138	0.00645	0.128	0.14045	1
GO_RENAL_FILTRATION	9	0.344	0.00764	0.319	0.1405	1
GO_SUCKLING_BEHAVIOR	13	0.258	0.0069	0.24	0.14082	1
GO_TRANSCRIPTION_FACTOR_ACTIVITY_RNA_POLYMERASE_II_TRANSCRIPTION_FACTOR_BINDING	126	0.0843	0.00699	0.0784	0.14106	1
GO_INORGANIC_CATION_TRANSMEMBRANE_TRANSPORTER_ACTIVITY	498	0.0432	0.00705	0.0402	0.14114	1
GO_ENDOPLASMIC_RETICULUM_TUBULAR_NETWORK	12	0.224	0.00575	0.208	0.14115	1
GO_BRANCHED_CHAIN_AMINO_ACID_METABOLIC_PROCESS	22	0.22	0.00764	0.205	0.14116	1
GO_TRANSCRIPTION_FACTOR_BINDING	478	0.0439	0.00702	0.0409	0.14182	1
KEGG_MATURITY_ONSET_DIABETES_OF_THE_YOUNG	25	0.193	0.00714	0.18	0.14191	1
GO_RENAL_SYSTEM_PROCESS	97	0.0948	0.0069	0.0886	0.1423	1
GO_SH3_DOMAIN_BINDING	107	0.0971	0.00742	0.0908	0.14242	1
GO_EPITHELIAL_TO_MESENCHYMAL_TRANSITION_INVOLVED_IN_ENDOCARDIAL_CUSHION_FORMATION	11	0.252	0.0062	0.236	0.14275	1
GO_REGULATION_OF_APOPTOTIC_SIGNALING_PATHWAY	346	0.049	0.00668	0.0458	0.1428	1
GO_NEGATIVE_REGULATION_OF_INTRINSIC_APOPTOTIC_SIGNALING_PATHWAY_IN_RESPONSE_TO_DNA_DAMAGE	26	0.191	0.00723	0.179	0.14296	1
GO_NEGATIVE_REGULATION_OF_DIGESTIVE_SYSTEM_PROCESS	13	0.244	0.00651	0.229	0.14326	1
GO_ESCRT_III_COMPLEX	11	0.301	0.00739	0.282	0.14335	1
GO_POSITIVE_REGULATION_OF_SODIUM_ION_TRANSPORT	32	0.162	0.00678	0.152	0.14352	1
GO_WASH_COMPLEX	8	0.375	0.00786	0.353	0.1436	1
GO_HISTONE_METHYLATION	79	0.111	0.0073	0.104	0.14367	1
REACTOME_RAP1_SIGNALLING	16	0.243	0.00719	0.228	0.14383	1
GO_EUCHROMATIN	28	0.194	0.00759	0.182	0.14384	1
GO_TRANSCRIPTIONAL_REPRESSOR_ACTIVITY_RNA_POLYMERASE_II_CORE_PROMOTER_PROXIMAL_REGION_SEQUENCE_SPECIFIC_BINDING	103	0.0954	0.00715	0.0899	0.14435	1
GO_NEGATIVE_REGULATION_OF_DNA_BIOSYNTHETIC_PROCESS	30	0.171	0.00694	0.161	0.14437	1
KEGG_ARGININE_AND_PROLINE_METABOLISM	47	0.128	0.00652	0.121	0.14461	1
GO_CHEMOATTRACTANT_ACTIVITY	26	0.209	0.00789	0.197	0.14475	1
GO_MODIFICATION_BY_SYMBIONT_OF_HOST_MORPHOLOGY_OR_PHYSIOLOGY	43	0.129	0.00624	0.121	0.1448	1
REACTOME_LATE_PHASE_OF_HIV_LIFE_CYCLE	97	0.098	0.00713	0.0928	0.14547	1
GO_ANION_TRANSMEMBRANE_TRANSPORTING_ATPASE_ACTIVITY	11	0.298	0.00733	0.282	0.14556	1
GO_RNA_PROCESSING	778	0.0342	0.00691	0.0324	0.14565	1
GO_NEGATIVE_REGULATION_OF_CYTOSKELETON_ORGANIZATION	208	0.0609	0.00647	0.0577	0.14582	1
GO_METHYL_CPG_BINDING	19	0.227	0.00734	0.216	0.14585	1
REACTOME_FGFR1_LIGAND_BINDING_AND_ACTIVATION	14	0.26	0.0072	0.247	0.14586	1
REACTOME_NRIF_SIGNALS_CELL_DEATH_FROM_THE_NUCLEUS	14	0.241	0.00668	0.229	0.14588	1
GO_ARYL_SULFOTRANSFERASE_ACTIVITY	10	0.291	0.00681	0.276	0.14611	1
BIOCARTA_DREAM_PATHWAY	14	0.278	0.0077	0.264	0.14618	1
GO_DNA_DEPENDENT_DNA_REPLICATION_MAINTENANCE_OF_FIDELITY	22	0.198	0.00688	0.188	0.14618	1
GO_STEM_CELL_PROLIFERATION	56	0.125	0.00691	0.119	0.1463	1
GO_TRANSCYTOSIS	11	0.214	0.00525	0.203	0.14631	1
GO_CELLULAR_COMPONENT_DISASSEMBLY	492	0.0424	0.00687	0.0403	0.14641	1
GO_ERAD_PATHWAY	73	0.11	0.00695	0.105	0.14642	1
GO_REGULATION_OF_DELAYED_RECTIFIER_POTASSIUM_CHANNEL_ACTIVITY	18	0.186	0.00585	0.177	0.14661	1
GO_PROTEIN_HYDROXYLATION	17	0.214	0.00655	0.204	0.14689	1
GO_REGULATION_OF_SERINE_TYPE_PEPTIDASE_ACTIVITY	12	0.298	0.00765	0.284	0.14705	1
GO_NEGATIVE_REGULATION_OF_CARTILAGE_DEVELOPMENT	26	0.175	0.00662	0.167	0.14708	1
GO_NEGATIVE_REGULATION_OF_TYPE_2_IMMUNE_RESPONSE	11	0.288	0.00707	0.274	0.14709	1
GO_SINGLE_FERTILIZATION	108	0.0852	0.00654	0.0813	0.14721	1
REACTOME_GLUCAGON_SIGNALING_IN_METABOLIC_REGULATION	31	0.16	0.0066	0.153	0.14746	1
GO_PHOSPHORIC_ESTER_HYDROLASE_ACTIVITY	348	0.0505	0.00691	0.0482	0.14752	1
REACTOME_ACETYLCHOLINE_NEUROTRANSMITTER_RELEASE_CYCLE	10	0.326	0.00764	0.312	0.14789	1
GO_RESPONSE_TO_TRANSFORMING_GROWTH_FACTOR_BETA	138	0.0784	0.00679	0.075	0.14811	1
GO_ACETYLTRANSFERASE_COMPLEX	87	0.104	0.00715	0.0993	0.1482	1
GO_NEGATIVE_REGULATION_OF_TELOMERASE_ACTIVITY	15	0.24	0.00688	0.23	0.14843	1
GO_ANTIGEN_PROCESSING_AND_PRESENTATION_OF_EXOGENOUS_PEPTIDE_ANTIGEN_VIA_MHC_CLASS_I	62	0.118	0.00686	0.113	0.14856	1
GO_RESPONSE_TO_MECHANICAL_STIMULUS	205	0.0608	0.00642	0.0584	0.14872	1
GO_ENDOPLASMIC_RETICULUM_LUMEN	188	0.067	0.00677	0.0643	0.14881	1
GO_EYE_PHOTORECEPTOR_CELL_DIFFERENTIATION	42	0.16	0.00766	0.153	0.14893	1
GO_EPITHELIAL_CILIUM_MOVEMENT	17	0.215	0.00657	0.207	0.14893	1
GO_REGULATION_OF_CARDIAC_CONDUCTION	64	0.115	0.00679	0.11	0.14898	1
REACTOME_NUCLEOTIDE_LIKE_PURINERGIC_RECEPTORS	13	0.231	0.00616	0.222	0.14908	1
REACTOME_ANTIGEN_PROCESSING_CROSS_PRESENTATION	69	0.113	0.00694	0.109	0.14914	1
BIOCARTA_NFKB_PATHWAY	21	0.203	0.00687	0.195	0.14917	1
GO_DETECTION_OF_VISIBLE_LIGHT	37	0.147	0.00662	0.141	0.14917	1
GO_REGULATION_OF_NEUROTRANSMITTER_RECEPTOR_ACTIVITY	29	0.165	0.00657	0.159	0.14924	1
GO_REGULATION_OF_INFLAMMATORY_RESPONSE_TO_ANTIGENIC_STIMULUS	18	0.197	0.00619	0.189	0.1493	1
GO_REGULATION_OF_REMOVAL_OF_SUPEROXIDE_RADICALS	9	0.272	0.00605	0.262	0.14955	1
GO_RESPONSE_TO_REDOX_STATE	12	0.241	0.00618	0.232	0.14957	1
GO_TRNA_TRANSPORT	34	0.151	0.0065	0.145	0.1497	1
GO_REGULATION_OF_CLATHRIN_MEDIATED_ENDOCYTOSIS	15	0.212	0.00608	0.204	0.14975	1
GO_DORSAL_VENTRAL_NEURAL_TUBE_PATTERNING	17	0.224	0.00685	0.216	0.14977	1
GO_REGULATION_OF_SYNAPSE_ORGANIZATION	105	0.0926	0.00701	0.0893	0.14988	1
GO_GLYCOLIPID_BINDING	19	0.173	0.00558	0.167	0.15027	1
GO_MULTICELLULAR_ORGANISM_METABOLIC_PROCESS	87	0.105	0.00724	0.101	0.15032	1
GO_REGULATION_OF_BLOOD_VESSEL_ENDOTHELIAL_CELL_MIGRATION	48	0.133	0.00681	0.128	0.15033	1
GO_REGULATION_OF_DNA_BIOSYNTHETIC_PROCESS	88	0.0992	0.00688	0.0959	0.15038	1
GO_PROTEIN_LOCALIZATION_TO_VACUOLE	44	0.128	0.0063	0.124	0.15084	1
GO_FOREBRAIN_NEURON_DEVELOPMENT	30	0.179	0.00728	0.174	0.15085	1
GO_POSITIVE_REGULATION_OF_SYNAPTIC_TRANSMISSION	107	0.0811	0.0062	0.0786	0.15089	1
GO_OTIC_VESICLE_DEVELOPMENT	15	0.228	0.00654	0.221	0.15095	1
GO_PROTEIN_PHOSPHATASE_TYPE_1_COMPLEX	10	0.322	0.00755	0.312	0.151	1
GO_CYTOKINE_BINDING	86	0.0939	0.00643	0.0909	0.15101	1
GO_POSITIVE_REGULATION_OF_CELL_DIFFERENTIATION	789	0.0328	0.00667	0.0318	0.15126	1
GO_EMBRYONIC_HEART_TUBE_MORPHOGENESIS	61	0.114	0.00659	0.111	0.15159	1
GO_NUCLEAR_INNER_MEMBRANE	51	0.113	0.00598	0.11	0.15174	1
GO_APICAL_PART_OF_CELL	346	0.0487	0.00665	0.0474	0.15228	1
GO_VACUOLE_ORGANIZATION	158	0.072	0.00668	0.0702	0.15232	1
GO_REGULATION_OF_INTERFERON_GAMMA_SECRETION	11	0.313	0.00768	0.305	0.15234	1
GO_INWARD_RECTIFIER_POTASSIUM_CHANNEL_ACTIVITY	21	0.213	0.00722	0.208	0.15261	1
GO_REGULATION_OF_NUCLEOTIDE_CATABOLIC_PROCESS	35	0.15	0.00659	0.147	0.15311	1
GO_NEGATIVE_REGULATION_OF_BMP_SIGNALING_PATHWAY	40	0.135	0.00631	0.132	0.15314	1
GO_VASCULAR_PROCESS_IN_CIRCULATORY_SYSTEM	156	0.0698	0.00643	0.0682	0.15316	1
GO_ENDOPLASMIC_RETICULUM_GOLGI_INTERMEDIATE_COMPARTMENT_MEMBRANE	59	0.123	0.007	0.12	0.15317	1
GO_MONOSACCHARIDE_TRANSMEMBRANE_TRANSPORTER_ACTIVITY	20	0.212	0.00702	0.208	0.15352	1
GO_ENDOPLASMIC_RETICULUM_PART	1106	0.0276	0.0066	0.0271	0.15377	1
GO_RESPONSE_TO_EXTERNAL_STIMULUS	1715	0.023	0.00672	0.0226	0.15402	1
GO_REGULATION_OF_MEGAKARYOCYTE_DIFFERENTIATION	27	0.183	0.00704	0.18	0.15402	1
REACTOME_SIGNALING_BY_FGFR1_MUTANTS	29	0.169	0.00673	0.166	0.15418	1
REACTOME_CREATION_OF_C4_AND_C2_ACTIVATORS	8	0.423	0.00886	0.416	0.15496	1
GO_CARDIAC_CONDUCTION	79	0.0994	0.00653	0.0981	0.15546	1
GO_RESPONSE_TO_INACTIVITY	13	0.29	0.00776	0.287	0.15572	1
GO_REPLISOME	26	0.152	0.00574	0.15	0.15583	1
REACTOME_PYRIMIDINE_METABOLISM	24	0.178	0.00645	0.176	0.15592	1
REACTOME_G2_M_DNA_DAMAGE_CHECKPOINT	9	0.269	0.00598	0.266	0.156	1
GO_PIRNA_METABOLIC_PROCESS	15	0.185	0.00532	0.184	0.15617	1
REACTOME_ACTIVATION_OF_THE_AP1_FAMILY_OF_TRANSCRIPTION_FACTORS	10	0.278	0.0065	0.275	0.1565	1
GO_MULTI_ORGANISM_METABOLIC_PROCESS	133	0.0786	0.00669	0.0779	0.15654	1
GO_INDUCTION_OF_POSITIVE_CHEMOTAXIS	11	0.315	0.00773	0.312	0.15665	1
GO_HYDROLASE_ACTIVITY_ACTING_ON_ETHER_BONDS	11	0.272	0.00668	0.27	0.15701	1
GO_DETECTION_OF_BIOTIC_STIMULUS	25	0.162	0.00601	0.161	0.15702	1
GO_GDP_BINDING	47	0.133	0.00673	0.132	0.15705	1
GO_MICROTUBULE_POLYMERIZATION_OR_DEPOLYMERIZATION	39	0.13	0.00602	0.13	0.15736	1
GO_RNA_POLYMERASE_II_CORE_PROMOTER_SEQUENCE_SPECIFIC_DNA_BINDING	50	0.125	0.00656	0.125	0.15754	1
GO_LYSOPHOSPHOLIPID_ACYLTRANSFERASE_ACTIVITY	17	0.26	0.00794	0.259	0.1577	1
GO_REGULATION_OF_TUMOR_NECROSIS_FACTOR_BIOSYNTHETIC_PROCESS	17	0.234	0.00713	0.233	0.15783	1
GO_NEGATIVE_REGULATION_OF_PROTEIN_METABOLIC_PROCESS	1030	0.0281	0.0065	0.0281	0.1581	1
GO_NEGATIVE_REGULATION_OF_CELL_ACTIVATION	151	0.0714	0.00647	0.0712	0.15814	1
GO_HIPPO_SIGNALING	26	0.16	0.00605	0.16	0.15817	1
REACTOME_PHOSPHORYLATION_OF_CD3_AND_TCR_ZETA_CHAINS	15	0.235	0.00674	0.235	0.15824	1
GO_LYMPH_NODE_DEVELOPMENT	17	0.208	0.00634	0.207	0.1583	1
GO_VESICLE_MEMBRANE	484	0.0399	0.00641	0.0398	0.15832	1
GO_REGULATION_OF_TYPE_2_IMMUNE_RESPONSE	26	0.163	0.00617	0.163	0.15833	1
REACTOME_GLUCOSE_METABOLISM	59	0.119	0.00676	0.119	0.15854	1
BIOCARTA_MTA3_PATHWAY	18	0.237	0.00745	0.237	0.15858	1
GO_POSITIVE_REGULATION_OF_LIPID_TRANSPORT	51	0.113	0.00596	0.113	0.15858	1
GO_CHROMATIN_ASSEMBLY_OR_DISASSEMBLY	153	0.0773	0.00705	0.0773	0.15876	1
GO_PYRIMIDINE_NUCLEOSIDE_CATABOLIC_PROCESS	21	0.22	0.00747	0.22	0.15881	1
GO_REGULATION_OF_CELL_PROLIFERATION_INVOLVED_IN_HEART_MORPHOGENESIS	15	0.231	0.00663	0.231	0.15889	1
GO_POSITIVE_REGULATION_OF_CELLULAR_AMINE_METABOLIC_PROCESS	11	0.28	0.00689	0.281	0.15901	1
GO_REGULATION_OF_RESPIRATORY_SYSTEM_PROCESS	14	0.236	0.00653	0.236	0.15921	1
GO_MULTICELLULAR_ORGANISMAL_MOVEMENT	40	0.15	0.00704	0.151	0.15962	1
GO_SINGLE_ORGANISM_CELLULAR_LOCALIZATION	859	0.0308	0.00653	0.0309	0.15967	1
GO_CELLULAR_COPPER_ION_HOMEOSTASIS	11	0.33	0.0081	0.331	0.15968	1
GO_CARBOHYDRATE_TRANSMEMBRANE_TRANSPORT	23	0.189	0.00672	0.19	0.1597	1
GO_NEGATIVE_REGULATION_OF_GLIOGENESIS	36	0.158	0.00702	0.159	0.15986	1
REACTOME_METABOLISM_OF_MRNA	202	0.0634	0.00664	0.0638	0.15989	1
GO_SPERMATID_NUCLEUS_DIFFERENTIATION	18	0.185	0.00581	0.186	0.15992	1
KEGG_PROTEASOME	44	0.129	0.00632	0.129	0.15996	1
GO_REGULATION_OF_MAPK_CASCADE	627	0.0355	0.00647	0.0357	0.16004	1
GO_REGULATION_OF_CALCIUM_ION_DEPENDENT_EXOCYTOSIS	77	0.0974	0.00632	0.098	0.16021	1
REACTOME_INITIAL_TRIGGERING_OF_COMPLEMENT	12	0.316	0.00811	0.318	0.16026	1
GO_LAMELLIPODIUM_ORGANIZATION	34	0.164	0.00707	0.165	0.16046	1
REACTOME_ERKS_ARE_INACTIVATED	12	0.242	0.00621	0.244	0.16071	1
GO_CGMP_METABOLIC_PROCESS	21	0.192	0.00653	0.194	0.16074	1
GO_POSITIVE_REGULATION_OF_CELL_DEVELOPMENT	454	0.0415	0.00647	0.0419	0.16096	1
REACTOME_ACTIVATION_OF_GENES_BY_ATF4	24	0.183	0.00663	0.185	0.16125	1
GO_NEGATIVE_REGULATION_OF_T_CELL_RECEPTOR_SIGNALING_PATHWAY	16	0.244	0.00723	0.247	0.1614	1
REACTOME_GLUCONEOGENESIS	29	0.18	0.00718	0.182	0.16148	1
GO_PROTEIN_ACYLATION	142	0.0785	0.0069	0.0795	0.16167	1
BIOCARTA_RAB_PATHWAY	11	0.288	0.00707	0.291	0.16172	1
GO_APICAL_PLASMA_MEMBRANE	280	0.0518	0.00637	0.0524	0.16172	1
GO_DNA_LIGATION_INVOLVED_IN_DNA_REPAIR	12	0.253	0.00648	0.256	0.1618	1
GO_ACTIN_CYTOSKELETON	429	0.0422	0.0064	0.0428	0.16211	1
REACTOME_INTERACTIONS_OF_VPR_WITH_HOST_CELLULAR_PROTEINS	30	0.159	0.00646	0.162	0.16232	1
GO_EXCITATORY_POSTSYNAPTIC_POTENTIAL	25	0.153	0.00566	0.155	0.1624	1
GO_NEGATIVE_REGULATION_OF_EXOCYTOSIS	23	0.165	0.00585	0.167	0.16247	1
GO_CYCLASE_ACTIVITY	21	0.173	0.00587	0.176	0.16307	1
GO_CYTOCHROME_COMPLEX	20	0.217	0.00717	0.221	0.16314	1
GO_REGULATION_OF_CIRCADIAN_SLEEP_WAKE_CYCLE_NON_REM_SLEEP	12	0.226	0.0058	0.23	0.1633	1
GO_DNA_APURINIC_OR_APYRIMIDINIC_SITE_LYASE_ACTIVITY	13	0.281	0.00751	0.287	0.16356	1
GO_POSITIVE_REGULATION_OF_PRI_MIRNA_TRANSCRIPTION_FROM_RNA_POLYMERASE_II_PROMOTER	11	0.261	0.0064	0.266	0.1636	1
GO_CELLULAR_COMPONENT_DISASSEMBLY_INVOLVED_IN_EXECUTION_PHASE_OF_APOPTOSIS	40	0.129	0.00605	0.132	0.16373	1
GO_CHEMOKINE_BINDING	19	0.187	0.00605	0.191	0.16385	1
GO_POSTREPLICATION_REPAIR	51	0.113	0.00595	0.115	0.16405	1
GO_KINASE_BINDING	587	0.0354	0.00626	0.0362	0.16407	1
GO_STABILIZATION_OF_MEMBRANE_POTENTIAL	16	0.245	0.00726	0.251	0.16433	1
GO_HETEROCHROMATIN	62	0.114	0.00664	0.117	0.16446	1
GO_REGULATION_OF_CARDIAC_MUSCLE_CELL_MEMBRANE_REPOLARIZATION	20	0.171	0.00566	0.175	0.16485	1
GO_REGULATION_OF_SEQUESTERING_OF_TRIGLYCERIDE	12	0.233	0.00597	0.239	0.16492	1
GO_BASEMENT_MEMBRANE	86	0.0936	0.00642	0.0961	0.16499	1
GO_CELLULAR_RESPONSE_TO_CORTICOSTEROID_STIMULUS	55	0.104	0.0057	0.107	0.16506	1
GO_ACTIVATION_OF_PROTEIN_KINASE_ACTIVITY	268	0.051	0.00614	0.0523	0.16506	1
REACTOME_RNA_POL_III_TRANSCRIPTION_TERMINATION	19	0.204	0.00658	0.209	0.16507	1
GO_GLUTATHIONE_PEROXIDASE_ACTIVITY	17	0.207	0.00633	0.213	0.1651	1
REACTOME_E2F_ENABLED_INHIBITION_OF_PRE_REPLICATION_COMPLEX_FORMATION	10	0.277	0.00648	0.285	0.1655	1
GO_COATED_PIT	65	0.101	0.00602	0.104	0.16553	1
REACTOME_DIABETES_PATHWAYS	125	0.076	0.00628	0.0783	0.16567	1
GO_CONDENSED_CHROMOSOME	186	0.0597	0.006	0.0614	0.1658	1
GO_POSITIVE_REGULATION_OF_NOTCH_SIGNALING_PATHWAY	34	0.144	0.00622	0.148	0.16589	1
GO_HISTONE_H2A_UBIQUITINATION	13	0.226	0.00603	0.233	0.16589	1
GO_QUATERNARY_AMMONIUM_GROUP_BINDING	49	0.123	0.00639	0.127	0.16612	1
GO_RESPONSE_TO_BIOTIC_STIMULUS	826	0.0307	0.00638	0.0316	0.16622	1
GO_PHOTORECEPTOR_OUTER_SEGMENT	62	0.108	0.00628	0.111	0.1663	1
GO_REGULATION_OF_T_CELL_MEDIATED_IMMUNITY	49	0.114	0.00588	0.117	0.16678	1
BIOCARTA_ALK_PATHWAY	37	0.15	0.00675	0.155	0.16681	1
GO_LOW_DENSITY_LIPOPROTEIN_PARTICLE_REMODELING	11	0.255	0.00626	0.264	0.16687	1
GO_SPLICEOSOMAL_SNRNP_ASSEMBLY	35	0.135	0.0059	0.139	0.16687	1
GO_OMEGA_PEPTIDASE_ACTIVITY	15	0.232	0.00664	0.24	0.16703	1
REACTOME_SHC_MEDIATED_CASCADE	28	0.163	0.00639	0.169	0.16709	1
GO_REPRODUCTIVE_BEHAVIOR	30	0.151	0.00612	0.156	0.16725	1
GO_PEPTIDYL_THREONINE_MODIFICATION	43	0.133	0.00646	0.138	0.16729	1
GO_CELL_PROJECTION_ASSEMBLY	250	0.0528	0.00614	0.0547	0.16746	1
GO_POLY_A_RNA_BINDING	1113	0.0258	0.00617	0.0267	0.1675	1
GO_RIBONUCLEOTIDE_BINDING	1745	0.021	0.00619	0.0218	0.16765	1
KEGG_NEUROTROPHIN_SIGNALING_PATHWAY	118	0.0774	0.00621	0.0803	0.16775	1
GO_RENAL_TUBULE_DEVELOPMENT	75	0.0967	0.00619	0.1	0.16787	1
GO_POSITIVE_REGULATION_OF_WOUND_HEALING	48	0.123	0.00628	0.127	0.16803	1
GO_MONOSACCHARIDE_BIOSYNTHETIC_PROCESS	49	0.133	0.00689	0.139	0.16868	1
GO_BASAL_TRANSCRIPTION_MACHINERY_BINDING	27	0.143	0.00552	0.149	0.16869	1
GO_PROTEIN_METHYLTRANSFERASE_ACTIVITY	80	0.0986	0.00652	0.103	0.1688	1
GO_RNA_POLYMERASE_COMPLEX	114	0.0822	0.00649	0.0858	0.16881	1
GO_CELL_GROWTH	126	0.0739	0.00613	0.0771	0.16883	1
GO_LIPOPROTEIN_METABOLIC_PROCESS	117	0.0731	0.00584	0.0763	0.16915	1
GO_DETECTION_OF_TEMPERATURE_STIMULUS	17	0.198	0.00606	0.207	0.16936	1
GO_PONS_DEVELOPMENT	11	0.265	0.0065	0.277	0.16937	1
GO_NEGATIVE_REGULATION_OF_DENDRITE_MORPHOGENESIS	14	0.21	0.00582	0.22	0.16943	1
GO_REGULATION_OF_ISOTYPE_SWITCHING	23	0.194	0.0069	0.203	0.16944	1
GO_RESPONSE_TO_NICOTINE	51	0.123	0.00652	0.129	0.16957	1
GO_PHOSPHATE_CONTAINING_COMPOUND_METABOLIC_PROCESS	1877	0.0205	0.00624	0.0215	0.16958	1
GO_DIVALENT_INORGANIC_ANION_HOMEOSTASIS	11	0.271	0.00665	0.283	0.16962	1
REACTOME_CREB_PHOSPHORYLATION_THROUGH_THE_ACTIVATION_OF_RAS	24	0.181	0.00657	0.19	0.16974	1
GO_CELL_PROJECTION_CYTOPLASM	47	0.12	0.00611	0.126	0.16984	1
GO_HELICASE_ACTIVITY	146	0.0639	0.0057	0.0669	0.16989	1
GO_UBIQUITIN_LIKE_PROTEIN_LIGASE_BINDING	248	0.0532	0.00616	0.0557	0.16997	1
GO_RIBOSOME	208	0.0595	0.00632	0.0624	0.17013	1
GO_DIACYLGLYCEROL_BINDING	11	0.252	0.0062	0.265	0.17016	1
GO_CENTROSOME_LOCALIZATION	18	0.177	0.00555	0.186	0.17042	1
GO_AUTOPHAGY	378	0.0436	0.00622	0.0458	0.17051	1
GO_MESONEPHROS_DEVELOPMENT	88	0.0879	0.00609	0.0924	0.17068	1
REACTOME_METABOLISM_OF_NON_CODING_RNA	46	0.121	0.00606	0.127	0.17093	1
GO_CELL_PROLIFERATION_IN_FOREBRAIN	26	0.151	0.00571	0.159	0.17103	1
KEGG_PENTOSE_PHOSPHATE_PATHWAY	23	0.166	0.0059	0.175	0.17113	1
GO_REGULATION_OF_BLOOD_VOLUME_BY_RENIN_ANGIOTENSIN	9	0.283	0.00628	0.298	0.17115	1
GO_ENDOCYTOSIS	467	0.0385	0.00609	0.0406	0.17117	1
GO_PHOSPHATASE_COMPLEX	44	0.131	0.00642	0.138	0.17122	1
GO_NEUROPEPTIDE_BINDING	21	0.168	0.00572	0.177	0.17128	1
GO_CELL_AGGREGATION	21	0.178	0.00604	0.188	0.17131	1
GO_NUCLEOTIDE_SUGAR_METABOLIC_PROCESS	31	0.164	0.00677	0.173	0.17133	1
GO_RIBOSOMAL_SUBUNIT	150	0.0707	0.00639	0.0746	0.17149	1
GO_COHESIN_COMPLEX	10	0.263	0.00615	0.277	0.17164	1
GO_PROTEIN_DEMANNOSYLATION	13	0.251	0.0067	0.265	0.17169	1
GO_REGULATION_OF_LIPID_TRANSPORT	93	0.0831	0.00592	0.0877	0.1717	1
GO_CHLORIDE_CHANNEL_REGULATOR_ACTIVITY	15	0.215	0.00616	0.227	0.17181	1
KEGG_BETA_ALANINE_METABOLISM	21	0.177	0.006	0.187	0.17192	1
GO_REGULATION_OF_TRANSCRIPTION_REGULATORY_REGION_DNA_BINDING	35	0.143	0.00625	0.151	0.17195	1
GO_CLEAVAGE_INVOLVED_IN_RRNA_PROCESSING	19	0.233	0.00752	0.246	0.17207	1
GO_TRIGLYCERIDE_LIPASE_ACTIVITY	19	0.223	0.00721	0.236	0.17211	1
GO_PARENTAL_BEHAVIOR	12	0.223	0.00573	0.236	0.1722	1
GO_ACROSOME_ASSEMBLY	13	0.221	0.00591	0.234	0.17222	1
GO_PROTEIN_CARBOXYLATION	10	0.224	0.00526	0.237	0.17225	1
REACTOME_TRANSCRIPTIONAL_REGULATION_OF_WHITE_ADIPOCYTE_DIFFERENTIATION	68	0.097	0.00592	0.103	0.17233	1
REACTOME_OPSINS	7	0.282	0.00553	0.299	0.1726	1
GO_CELLULAR_RESPONSE_TO_GLUCAGON_STIMULUS	36	0.137	0.00609	0.145	0.17281	1
GO_MANNOSYLATION	33	0.134	0.00569	0.142	0.17286	1
GO_PROTEIN_PHOSPHATASE_BINDING	117	0.0795	0.00635	0.0844	0.17291	1
GO_PHOTORECEPTOR_CELL_DEVELOPMENT	39	0.147	0.00678	0.156	0.17315	1
GO_PROTEIN_TARGETING	390	0.0425	0.00615	0.0451	0.17319	1
GO_SEMAPHORIN_RECEPTOR_BINDING	22	0.163	0.00567	0.173	0.17353	1
GO_TUMOR_NECROSIS_FACTOR_RECEPTOR_BINDING	28	0.152	0.00597	0.162	0.17357	1
BIOCARTA_THELPER_PATHWAY	14	0.215	0.00597	0.229	0.17371	1
REACTOME_E2F_MEDIATED_REGULATION_OF_DNA_REPLICATION	30	0.138	0.0056	0.147	0.17372	1
REACTOME_PERK_REGULATED_GENE_EXPRESSION	27	0.168	0.00646	0.179	0.17375	1
GO_NEURON_MATURATION	28	0.151	0.00591	0.161	0.17385	1
GO_RRNA_MODIFICATION	24	0.197	0.00713	0.209	0.17391	1
GO_MANNOSIDASE_ACTIVITY	15	0.234	0.00671	0.25	0.17415	1
BIOCARTA_IL10_PATHWAY	17	0.189	0.00577	0.202	0.17432	1
REACTOME_LYSOSOME_VESICLE_BIOGENESIS	21	0.201	0.00684	0.215	0.17437	1
GO_INOSITOL_METABOLIC_PROCESS	10	0.25	0.00587	0.268	0.17461	1
GO_REGULATION_OF_INOSITOL_PHOSPHATE_BIOSYNTHETIC_PROCESS	14	0.212	0.00586	0.226	0.17475	1
GO_ENDOCARDIAL_CUSHION_MORPHOGENESIS	22	0.162	0.00563	0.173	0.17478	1
GO_REGULATION_OF_SODIUM_ION_TRANSMEMBRANE_TRANSPORT	46	0.118	0.00591	0.126	0.17494	1
GO_CAMP_MEDIATED_SIGNALING	37	0.132	0.00596	0.142	0.17503	1
GO_POSITIVE_REGULATION_OF_MITOCHONDRIAL_OUTER_MEMBRANE_PERMEABILIZATION_INVOLVED_IN_APOPTOTIC_SIGNALING_PATHWAY	36	0.123	0.00547	0.132	0.17533	1
REACTOME_INFLUENZA_LIFE_CYCLE	130	0.0741	0.00624	0.0795	0.17538	1
GO_POSITIVE_REGULATION_OF_CELL_ACTIVATION	275	0.0495	0.00604	0.0531	0.17563	1
GO_CAMP_BINDING	22	0.171	0.00593	0.183	0.1758	1
GO_REGULATION_OF_RESPONSE_TO_EXTERNAL_STIMULUS	891	0.0275	0.00594	0.0296	0.17585	1
REACTOME_VIRAL_MESSENGER_RNA_SYNTHESIS	14	0.263	0.00728	0.282	0.17599	1
GO_COLUMNAR_CUBOIDAL_EPITHELIAL_CELL_DIFFERENTIATION	107	0.0802	0.00613	0.0862	0.17609	1
GO_MHC_PROTEIN_COMPLEX	24	0.171	0.00619	0.183	0.17616	1
GO_REGULATION_OF_CELL_ADHESION	603	0.0333	0.00596	0.0358	0.17617	1
GO_REGULATION_OF_PH	83	0.0885	0.00596	0.0953	0.17649	1
REACTOME_ENOS_ACTIVATION_AND_REGULATION	19	0.168	0.00542	0.181	0.17664	1
GO_POSITIVE_REGULATION_OF_CELL_COMMUNICATION	1465	0.022	0.00599	0.0237	0.17665	1
GO_CENTRAL_NERVOUS_SYSTEM_NEURON_DIFFERENTIATION	159	0.0667	0.0062	0.0718	0.1767	1
GO_REGULATION_OF_COAGULATION	87	0.086	0.00593	0.0929	0.17723	1
REACTOME_INHIBITION_OF_VOLTAGE_GATED_CA2_CHANNELS_VIA_GBETA_GAMMA_SUBUNITS	25	0.187	0.00692	0.202	0.17725	1
GO_REGULATION_OF_PHOSPHOLIPID_METABOLIC_PROCESS	59	0.106	0.00604	0.115	0.17771	1
GO_SPLICEOSOMAL_COMPLEX	160	0.0638	0.00595	0.0691	0.17795	1
REACTOME_NOTCH_HLH_TRANSCRIPTION_PATHWAY	11	0.253	0.00621	0.274	0.17807	1
GO_SOMATIC_DIVERSIFICATION_OF_IMMUNE_RECEPTORS	39	0.129	0.00596	0.14	0.17815	1
GO_TRANS_GOLGI_NETWORK_TRANSPORT_VESICLE_MEMBRANE	13	0.217	0.0058	0.236	0.17817	1
GO_BONE_MORPHOGENESIS	77	0.0909	0.00589	0.0985	0.17824	1
GO_POSITIVE_REGULATION_OF_INTERFERON_GAMMA_PRODUCTION	61	0.112	0.00646	0.121	0.17834	1
GO_ENERGY_HOMEOSTASIS	13	0.228	0.00608	0.247	0.17835	1
GO_NEGATIVE_REGULATION_OF_LEUKOCYTE_APOPTOTIC_PROCESS	41	0.122	0.00578	0.132	0.17839	1
GO_NEGATIVE_REGULATION_OF_PEPTIDASE_ACTIVITY	227	0.0558	0.00619	0.0606	0.17853	1
GO_NEGATIVE_REGULATION_OF_PHOSPHORYLATION	407	0.0399	0.00589	0.0434	0.17907	1
BIOCARTA_CDMAC_PATHWAY	16	0.202	0.006	0.22	0.17911	1
GO_SYNAPTIC_SIGNALING	404	0.0411	0.00606	0.0448	0.17928	1
GO_ACTION_POTENTIAL	91	0.0799	0.00563	0.0871	0.17938	1
REACTOME_NEF_MEDIATED_DOWNREGULATION_OF_MHC_CLASS_I_COMPLEX_CELL_SURFACE_EXPRESSION	8	0.295	0.00618	0.321	0.17947	1
GO_REGULATION_OF_RENAL_SODIUM_EXCRETION	22	0.152	0.00529	0.166	0.17964	1
GO_TOOTH_MINERALIZATION	13	0.223	0.00596	0.244	0.17967	1
GO_REGULATION_OF_POTASSIUM_ION_TRANSMEMBRANE_TRANSPORT	58	0.0961	0.00541	0.105	0.17969	1
GO_LEUKOCYTE_HOMEOSTASIS	57	0.105	0.00587	0.115	0.17998	1
GO_RECEPTOR_INHIBITOR_ACTIVITY	11	0.239	0.00588	0.261	0.18001	1
GO_REGULATION_OF_VITAMIN_METABOLIC_PROCESS	12	0.211	0.00541	0.231	0.18045	1
GO_PLATELET_AGGREGATION	37	0.136	0.00612	0.149	0.18063	1
GO_THIOL_DEPENDENT_UBIQUITIN_SPECIFIC_PROTEASE_ACTIVITY	64	0.102	0.00603	0.112	0.18121	1
GO_INTRACELLULAR_VESICLE	1191	0.0242	0.00599	0.0266	0.18128	1
GO_REGULATION_OF_LEUKOCYTE_APOPTOTIC_PROCESS	76	0.0906	0.00584	0.0997	0.18158	1
GO_CCR_CHEMOKINE_RECEPTOR_BINDING	32	0.18	0.00753	0.198	0.18168	1
GO_PROTEIN_C_TERMINUS_BINDING	178	0.057	0.0056	0.0627	0.182	1
GO_POSITIVE_REGULATION_OF_INTERLEUKIN_4_PRODUCTION	19	0.168	0.00543	0.185	0.18202	1
GO_MACROPHAGE_CHEMOTAXIS	12	0.224	0.00574	0.247	0.18222	1
GO_REGULATION_OF_TELOMERE_MAINTENANCE_VIA_TELOMERE_LENGTHENING	48	0.119	0.0061	0.131	0.18236	1
GO_NITRIC_OXIDE_SYNTHASE_BINDING	18	0.168	0.00528	0.185	0.1824	1
GO_REGULATION_OF_LIPID_STORAGE	41	0.129	0.00611	0.142	0.18262	1
GO_PATTERN_RECOGNITION_RECEPTOR_SIGNALING_PATHWAY	102	0.0754	0.00563	0.0834	0.18283	1
GO_VASODILATION	24	0.157	0.00569	0.174	0.18299	1
GO_RNA_POLYMERASE_ACTIVITY	41	0.135	0.00642	0.15	0.18307	1
GO_REGULATION_OF_OSSIFICATION	170	0.0621	0.00597	0.0687	0.18338	1
GO_ENDOSOME_ORGANIZATION	60	0.099	0.00568	0.11	0.18366	1
REACTOME_DCC_MEDIATED_ATTRACTIVE_SIGNALING	13	0.243	0.00649	0.27	0.18373	1
GO_CELLULAR_RESPONSE_TO_HYDROGEN_PEROXIDE	59	0.102	0.00579	0.113	0.18387	1
REACTOME_ACTIVATION_OF_IRF3_IRF7_MEDIATED_BY_TBK1_IKK_EPSILON	13	0.185	0.00494	0.206	0.18409	1
GO_PEPTIDYL_LYSINE_METHYLATION	71	0.0952	0.00593	0.106	0.18441	1
KEGG_SELENOAMINO_ACID_METABOLISM	26	0.141	0.00532	0.157	0.18468	1
GO_CELL_FATE_SPECIFICATION	71	0.101	0.0063	0.113	0.18476	1
GO_REGULATION_OF_CHOLESTEROL_BIOSYNTHETIC_PROCESS	13	0.22	0.00589	0.246	0.18477	1
GO_NEURONAL_POSTSYNAPTIC_DENSITY	51	0.107	0.00566	0.119	0.18485	1
GO_MICROTUBULE_POLYMERIZATION	25	0.144	0.00532	0.16	0.18494	1
GO_POSITIVE_REGULATION_OF_VIRAL_RELEASE_FROM_HOST_CELL	15	0.205	0.00588	0.229	0.18507	1
GO_CALCIUM_ION_IMPORT_INTO_CYTOSOL	41	0.125	0.00592	0.139	0.18507	1
GO_INO80_TYPE_COMPLEX	21	0.183	0.00621	0.204	0.18534	1
GO_REGULATION_OF_LEUKOCYTE_DIFFERENTIATION	221	0.0536	0.00587	0.0599	0.18538	1
REACTOME_PROCESSING_OF_CAPPED_INTRON_CONTAINING_PRE_MRNA	130	0.067	0.00564	0.075	0.18553	1
GO_NEURAL_TUBE_PATTERNING	33	0.144	0.0061	0.16	0.18555	1
GO_VOCALIZATION_BEHAVIOR	10	0.25	0.00586	0.28	0.18559	1
GO_CELL_PART_MORPHOGENESIS	603	0.0318	0.00569	0.0356	0.18573	1
GO_POLY_PYRIMIDINE_TRACT_BINDING	16	0.164	0.00485	0.183	0.18591	1
GO_REGULATION_OF_SYNAPTIC_PLASTICITY	135	0.0664	0.00569	0.0743	0.18592	1
GO_REGULATION_OF_POSTTRANSCRIPTIONAL_GENE_SILENCING	20	0.158	0.00523	0.177	0.18609	1
GO_PROTEIN_TRANSMEMBRANE_TRANSPORT	50	0.109	0.00572	0.122	0.1861	1
GO_REGULATION_OF_MICROTUBULE_POLYMERIZATION_OR_DEPOLYMERIZATION	168	0.0567	0.00542	0.0636	0.18612	1
GO_MONOVALENT_CATION_PROTON_ANTIPORTER_ACTIVITY	10	0.27	0.00632	0.302	0.18615	1
GO_REGULATION_OF_TELOMERASE_ACTIVITY	42	0.131	0.00627	0.147	0.1863	1
GO_LAMELLIPODIUM_ASSEMBLY	28	0.161	0.00632	0.181	0.1863	1
GO_LOW_DENSITY_LIPOPROTEIN_PARTICLE	13	0.19	0.00507	0.213	0.18639	1
GO_PROTEIN_PHOSPHORYLATION	897	0.0268	0.0058	0.0301	0.18647	1
REACTOME_TRANSCRIPTION	196	0.0619	0.00639	0.0696	0.18664	1
GO_REGULATION_OF_TUMOR_NECROSIS_FACTOR_SUPERFAMILY_CYTOKINE_PRODUCTION	98	0.0739	0.00541	0.0831	0.18668	1
GO_PHOTORECEPTOR_ACTIVITY	11	0.217	0.00533	0.244	0.18674	1
GO_POSITIVE_REGULATION_OF_GLUCONEOGENESIS	13	0.194	0.00517	0.218	0.18688	1
GO_REGULATION_OF_GRANULOCYTE_DIFFERENTIATION	14	0.198	0.00548	0.222	0.18703	1
GO_CARDIAC_VENTRICLE_DEVELOPMENT	105	0.0788	0.00597	0.0887	0.18717	1
GO_REGULATION_OF_FATTY_ACID_METABOLIC_PROCESS	82	0.085	0.00569	0.0957	0.1873	1
GO_MATURATION_OF_SSU_RRNA	40	0.116	0.00542	0.131	0.18774	1
GO_PHOSPHATE_ION_TRANSPORT	17	0.173	0.00529	0.195	0.18788	1
REACTOME_ACTIVATION_OF_CHAPERONE_GENES_BY_XBP1S	43	0.107	0.0052	0.121	0.18796	1
GO_N_ACETYLGLUCOSAMINE_METABOLIC_PROCESS	13	0.223	0.00594	0.251	0.188	1
GO_ACID_AMINO_ACID_LIGASE_ACTIVITY	21	0.151	0.00512	0.17	0.18822	1
GO_FLAVONOID_METABOLIC_PROCESS	27	0.166	0.0064	0.188	0.18833	1
GO_REGULATION_OF_DNA_TEMPLATED_TRANSCRIPTION_IN_RESPONSE_TO_STRESS	65	0.0924	0.00551	0.105	0.18886	1
BIOCARTA_PDGF_PATHWAY	30	0.153	0.0062	0.173	0.18891	1
GO_NUCLEOSIDE_DIPHOSPHATASE_ACTIVITY	12	0.242	0.00622	0.275	0.18904	1
GO_PCG_PROTEIN_COMPLEX	40	0.124	0.0058	0.141	0.18907	1
GO_NEGATIVE_REGULATION_OF_RESPONSE_TO_WOUNDING	151	0.0605	0.00548	0.0688	0.18956	1
GO_CELLULAR_RESPONSE_TO_MECHANICAL_STIMULUS	76	0.0883	0.00569	0.1	0.18969	1
GO_REGULATION_OF_SEQUENCE_SPECIFIC_DNA_BINDING_TRANSCRIPTION_FACTOR_ACTIVITY	343	0.0408	0.00554	0.0464	0.1899	1
GO_L_ASCORBIC_ACID_BINDING	20	0.18	0.00597	0.205	0.19007	1
GO_PEPTIDASE_REGULATOR_ACTIVITY	200	0.0558	0.00581	0.0636	0.19012	1
GO_NEURON_PROJECTION_GUIDANCE	195	0.0545	0.00561	0.0621	0.19017	1
GO_OXIDIZED_NAD_BINDING	12	0.17	0.00436	0.194	0.19045	1
GO_AMINO_SUGAR_BIOSYNTHETIC_PROCESS	9	0.337	0.00748	0.384	0.19069	1
REACTOME_MRNA_DECAY_BY_5_TO_3_EXORIBONUCLEASE	14	0.183	0.00507	0.209	0.19071	1
GO_NUCLEAR_TRANSCRIPTION_FACTOR_COMPLEX	119	0.075	0.00604	0.0857	0.19077	1
GO_NUCLEOTIDE_KINASE_ACTIVITY	21	0.171	0.0058	0.196	0.19098	1
GO_REGULATION_OF_MEMBRANE_POTENTIAL	334	0.0407	0.00546	0.0465	0.19109	1
GO_PYRIMIDINE_CONTAINING_COMPOUND_CATABOLIC_PROCESS	32	0.145	0.00606	0.166	0.19121	1
GO_TELOMERE_MAINTENANCE_VIA_TELOMERASE	16	0.166	0.00492	0.19	0.19121	1
GO_UDP_N_ACETYLGLUCOSAMINE_METABOLIC_PROCESS	12	0.249	0.00639	0.285	0.19137	1
REACTOME_ACTIVATED_NOTCH1_TRANSMITS_SIGNAL_TO_THE_NUCLEUS	25	0.146	0.0054	0.167	0.19138	1
GO_NEGATIVE_REGULATION_OF_LYMPHOCYTE_APOPTOTIC_PROCESS	25	0.152	0.00563	0.174	0.19144	1
GO_ACTIVATION_OF_NF_KAPPAB_INDUCING_KINASE_ACTIVITY	16	0.187	0.00555	0.215	0.19148	1
REACTOME_CRMPS_IN_SEMA3A_SIGNALING	13	0.205	0.00546	0.235	0.19154	1
GO_REGULATION_OF_VIRAL_TRANSCRIPTION	59	0.0925	0.00526	0.106	0.19185	1
GO_NEGATIVE_REGULATION_OF_PHOSPHORUS_METABOLIC_PROCESS	522	0.0333	0.00556	0.0383	0.19194	1
GO_TRANSCRIPTION_FROM_RNA_POLYMERASE_III_PROMOTER	40	0.117	0.00549	0.135	0.19217	1
GO_PROTEIN_AUTOPHOSPHORYLATION	179	0.0576	0.00568	0.0662	0.19227	1
GO_RAS_PROTEIN_SIGNAL_TRANSDUCTION	139	0.0641	0.00558	0.0738	0.19234	1
REACTOME_CROSS_PRESENTATION_OF_SOLUBLE_EXOGENOUS_ANTIGENS_ENDOSOMES	45	0.112	0.00558	0.129	0.19238	1
GO_AEROBIC_RESPIRATION	50	0.105	0.0055	0.121	0.19275	1
GO_REGULATION_OF_SYNAPSE_ASSEMBLY	72	0.0909	0.00571	0.105	0.19285	1
GO_NEGATIVE_REGULATION_OF_PATHWAY_RESTRICTED_SMAD_PROTEIN_PHOSPHORYLATION	11	0.21	0.00516	0.243	0.19303	1
GO_NUCLEAR_BODY	326	0.041	0.00544	0.0473	0.19308	1
GO_ICOSANOID_RECEPTOR_ACTIVITY	14	0.2	0.00555	0.231	0.19319	1
REACTOME_METABOLISM_OF_NUCLEOTIDES	70	0.0856	0.0053	0.0989	0.1932	1
BIOCARTA_AHSP_PATHWAY	11	0.235	0.00576	0.271	0.19334	1
GO_PHAGOLYSOSOME_ASSEMBLY	10	0.263	0.00617	0.305	0.19367	1
GO_POSITIVE_REGULATION_OF_MYELOID_LEUKOCYTE_DIFFERENTIATION	48	0.11	0.00564	0.127	0.19375	1
REACTOME_REGULATED_PROTEOLYSIS_OF_P75NTR	10	0.243	0.00569	0.281	0.1939	1
GO_PHOSPHOLIPID_TRANSLOCATING_ATPASE_ACTIVITY	15	0.196	0.00562	0.227	0.194	1
GO_POSITIVE_REGULATION_OF_DNA_METABOLIC_PROCESS	179	0.0557	0.00549	0.0645	0.19407	1
GO_AXONEMAL_DYNEIN_COMPLEX_ASSEMBLY	21	0.164	0.00556	0.19	0.19416	1
GO_SECRETORY_GRANULE_ORGANIZATION	27	0.138	0.00533	0.161	0.1942	1
REACTOME_INHIBITION_OF_INSULIN_SECRETION_BY_ADRENALINE_NORADRENALINE	24	0.165	0.00599	0.192	0.19424	1
GO_NEGATIVE_REGULATION_OF_LIPID_CATABOLIC_PROCESS	21	0.174	0.0059	0.202	0.1944	1
GO_REGULATION_OF_CELLULAR_RESPONSE_TO_GROWTH_FACTOR_STIMULUS	217	0.0522	0.00566	0.0606	0.19448	1
GO_NEGATIVE_REGULATION_OF_RESPONSE_TO_DNA_DAMAGE_STIMULUS	50	0.103	0.00538	0.119	0.1947	1
GO_CHROMATIN_REMODELING	141	0.0652	0.00572	0.0759	0.1949	1
GO_FUCOSE_METABOLIC_PROCESS	16	0.219	0.00649	0.255	0.1953	1
GO_NEGATIVE_REGULATION_OF_TRANSCRIPTION_FACTOR_IMPORT_INTO_NUCLEUS	37	0.121	0.00543	0.141	0.19545	1
GO_SMAD_BINDING	67	0.0896	0.00543	0.104	0.19548	1
GO_CARDIAC_MUSCLE_CELL_ACTION_POTENTIAL	35	0.127	0.00556	0.148	0.19557	1
GO_KIDNEY_MORPHOGENESIS	77	0.0864	0.00561	0.101	0.19575	1
GO_METALLOEXOPEPTIDASE_ACTIVITY	51	0.101	0.00533	0.118	0.19589	1
REACTOME_REGULATION_OF_GLUCOKINASE_BY_GLUCOKINASE_REGULATORY_PROTEIN	27	0.141	0.00543	0.165	0.196	1
GO_POSITIVE_REGULATION_OF_INTERLEUKIN_2_PRODUCTION	30	0.145	0.0059	0.17	0.19608	1
GO_SENSORY_PERCEPTION_OF_LIGHT_STIMULUS	198	0.0549	0.00569	0.0642	0.19616	1
GO_PEPTIDYL_LYSINE_MODIFICATION	291	0.0459	0.00576	0.0537	0.19627	1
GO_POSITIVE_REGULATION_OF_CARDIAC_MUSCLE_CONTRACTION	11	0.211	0.00519	0.247	0.19635	1
GO_CELLULAR_RESPONSE_TO_INORGANIC_SUBSTANCE	151	0.0626	0.00568	0.0733	0.19648	1
GO_REGULATION_OF_MITOCHONDRIAL_TRANSLATION	11	0.234	0.00574	0.274	0.19668	1
GO_GLUCOSE_6_PHOSPHATE_METABOLIC_PROCESS	21	0.151	0.00514	0.178	0.19689	1
GO_INNER_EAR_MORPHOGENESIS	91	0.0816	0.00575	0.0957	0.1969	1
GO_REGULATION_OF_SPINDLE_ASSEMBLY	15	0.209	0.00599	0.245	0.19698	1
GO_NUCLEUS_ORGANIZATION	134	0.0651	0.00556	0.0764	0.19707	1
GO_HYDROLASE_ACTIVITY_ACTING_ON_CARBON_NITROGEN_BUT_NOT_PEPTIDE_BONDS_IN_LINEAR_AMIDES	78	0.0839	0.00548	0.0987	0.19755	1
REACTOME_HIV_INFECTION	185	0.0557	0.00558	0.0655	0.19774	1
GO_REGULATION_OF_MONOCYTE_DIFFERENTIATION	13	0.227	0.00606	0.267	0.19778	1
GO_CYTOSOLIC_TRANSPORT	202	0.0529	0.00554	0.0623	0.1978	1
GO_POSITIVE_REGULATION_OF_TRIGLYCERIDE_LIPASE_ACTIVITY	11	0.243	0.00597	0.286	0.19786	1
REACTOME_CASPASE_MEDIATED_CLEAVAGE_OF_CYTOSKELETAL_PROTEINS	12	0.192	0.00493	0.226	0.19792	1
GO_ESTABLISHMENT_OF_PROTEIN_LOCALIZATION_TO_VACUOLE	31	0.135	0.00557	0.159	0.19795	1
GO_SYNAPTONEMAL_COMPLEX_ORGANIZATION	20	0.154	0.00508	0.181	0.19796	1
GO_TERMINAL_BOUTON	60	0.0924	0.00529	0.109	0.19801	1
GO_N_TERMINAL_PROTEIN_ACETYLTRANSFERASE_COMPLEX	10	0.341	0.00798	0.402	0.19819	1
GO_MITOGEN_ACTIVATED_PROTEIN_KINASE_BINDING	23	0.134	0.00474	0.158	0.19851	1
GO_RESPONSE_TO_LITHIUM_ION	27	0.14	0.00538	0.165	0.19853	1
GO_NEGATIVE_REGULATION_OF_MUSCLE_TISSUE_DEVELOPMENT	35	0.133	0.00583	0.157	0.19859	1
REACTOME_TETRAHYDROBIOPTERIN_BH4_SYNTHESIS_RECYCLING_SALVAGE_AND_REGULATION	12	0.182	0.00466	0.215	0.19907	1
GO_RIBONUCLEOPROTEIN_COMPLEX_LOCALIZATION	108	0.0713	0.00547	0.0843	0.19908	1
GO_INORGANIC_ANION_EXCHANGER_ACTIVITY	21	0.176	0.00596	0.208	0.19931	1
GO_POSITIVE_REGULATION_OF_CD4_POSITIVE_ALPHA_BETA_T_CELL_ACTIVATION	25	0.14	0.00518	0.166	0.19967	1
REACTOME_IL_2_SIGNALING	38	0.116	0.0053	0.138	0.19976	1
GO_CELL_CELL_SIGNALING	726	0.0286	0.00559	0.034	0.19987	1
REACTOME_GABA_B_RECEPTOR_ACTIVATION	38	0.121	0.00554	0.144	0.20014	1
GO_POSITIVE_REGULATION_OF_OSTEOCLAST_DIFFERENTIATION	23	0.149	0.00529	0.177	0.20019	1
GO_REGULATION_OF_CATABOLIC_PROCESS	697	0.0277	0.00531	0.033	0.20055	1
GO_CATION_TRANSMEMBRANE_TRANSPORTER_ACTIVITY	589	0.0311	0.00551	0.0371	0.20061	1
GO_INOSITOL_PHOSPHATE_METABOLIC_PROCESS	52	0.102	0.00544	0.121	0.20062	1
GO_LIGASE_REGULATOR_ACTIVITY	14	0.214	0.00592	0.255	0.2007	1
KEGG_FOLATE_BIOSYNTHESIS	11	0.193	0.00473	0.23	0.20081	1
GO_NEGATIVE_REGULATION_OF_OSTEOBLAST_DIFFERENTIATION	38	0.117	0.00535	0.14	0.20093	1
BIOCARTA_TCYTOTOXIC_PATHWAY	14	0.193	0.00536	0.231	0.20095	1
GO_RESPONSE_TO_PROTOZOAN	20	0.171	0.00568	0.205	0.20121	1
BIOCARTA_CCR5_PATHWAY	17	0.177	0.00541	0.212	0.20122	1
GO_REGULATION_OF_MEMBRANE_LIPID_DISTRIBUTION	36	0.128	0.00567	0.153	0.20147	1
GO_OUTFLOW_TRACT_MORPHOGENESIS	55	0.104	0.0057	0.124	0.20158	1
GO_VERY_LONG_CHAIN_FATTY_ACID_METABOLIC_PROCESS	28	0.148	0.00581	0.178	0.2017	1
GO_DETECTION_OF_TEMPERATURE_STIMULUS_INVOLVED_IN_SENSORY_PERCEPTION	13	0.198	0.00527	0.237	0.20211	1
GO_POSITIVE_REGULATION_OF_VASCULAR_ENDOTHELIAL_GROWTH_FACTOR_RECEPTOR_SIGNALING_PATHWAY	16	0.194	0.00576	0.233	0.20236	1
GO_CELLULAR_RESPONSE_TO_LIPID	441	0.0344	0.00529	0.0413	0.20239	1
GO_SNRNA_METABOLIC_PROCESS	81	0.082	0.00546	0.0985	0.2024	1
GO_ORGANELLE_INNER_MEMBRANE	492	0.0332	0.00538	0.0399	0.20249	1
GO_MORPHOGENESIS_OF_AN_ENDOTHELIUM	16	0.176	0.0052	0.211	0.20282	1
GO_TRANSCRIPTION_FACTOR_TFIID_COMPLEX	20	0.168	0.00557	0.202	0.20288	1
REACTOME_FACILITATIVE_NA_INDEPENDENT_GLUCOSE_TRANSPORTERS	12	0.217	0.00557	0.261	0.20315	1
GO_ACYL_COA_DEHYDROGENASE_ACTIVITY	17	0.175	0.00536	0.212	0.20343	1
GO_C_C_CHEMOKINE_RECEPTOR_ACTIVITY	12	0.215	0.00551	0.26	0.204	1
GO_ORGANELLE_MEMBRANE_FUSION	89	0.08	0.00558	0.0968	0.20438	1
GO_REGULATION_OF_MYELOID_CELL_APOPTOTIC_PROCESS	24	0.14	0.00509	0.17	0.20442	1
GO_FILAMENTOUS_ACTIN	18	0.184	0.00579	0.224	0.20476	1
BIOCARTA_PTC1_PATHWAY	11	0.193	0.00475	0.235	0.20486	1
GO_NIK_NF_KAPPAB_SIGNALING	81	0.0808	0.00537	0.0981	0.20515	1
GO_GLYCOPROTEIN_CATABOLIC_PROCESS	15	0.216	0.0062	0.263	0.20517	1
GO_PHOSPHOLIPID_TRANSPORTER_ACTIVITY	47	0.106	0.0054	0.129	0.20521	1
GO_POSITIVE_REGULATION_OF_FIBROBLAST_PROLIFERATION	52	0.108	0.00579	0.132	0.20556	1
GO__DE_NOVO_POSTTRANSLATIONAL_PROTEIN_FOLDING	14	0.232	0.00643	0.283	0.20595	1
GO_CALCIUM_ION_TRANSMEMBRANE_TRANSPORT	152	0.059	0.00536	0.0718	0.20596	1
GO_REGULATION_OF_HISTONE_PHOSPHORYLATION	13	0.225	0.00601	0.274	0.20624	1
GO_POSITIVE_REGULATION_OF_TUMOR_NECROSIS_FACTOR_SUPERFAMILY_CYTOKINE_PRODUCTION	55	0.0921	0.00506	0.113	0.20646	1
GO_REGULATION_OF_CHRONIC_INFLAMMATORY_RESPONSE	10	0.181	0.00423	0.221	0.20649	1
BIOCARTA_TNFR2_PATHWAY	17	0.164	0.00501	0.201	0.20661	1
GO_METHYLATED_HISTONE_BINDING	44	0.108	0.00528	0.131	0.20665	1
GO_ORGANELLAR_RIBOSOME	71	0.087	0.00542	0.106	0.20669	1
GO_TRANSCRIPTIONAL_REPRESSOR_ACTIVITY_RNA_POLYMERASE_II_TRANSCRIPTION_FACTOR_BINDING	80	0.0804	0.00532	0.0983	0.20679	1
GO_PHOSPHATIDYLINOSITOL_3_KINASE_COMPLEX	20	0.148	0.00491	0.181	0.2069	1
GO_G_PROTEIN_COUPLED_RECEPTOR_SIGNALING_PATHWAY_COUPLED_TO_CYCLIC_NUCLEOTIDE_SECOND_MESSENGER	165	0.054	0.00512	0.0661	0.20691	1
GO_REGULATION_OF_LEUKOCYTE_DEGRANULATION	38	0.111	0.00505	0.135	0.20707	1
GO_REGULATION_OF_ANTIGEN_PROCESSING_AND_PRESENTATION	22	0.144	0.005	0.177	0.20788	1
REACTOME_MITOTIC_G2_G2_M_PHASES	75	0.0752	0.00481	0.0924	0.20799	1
REACTOME_CALNEXIN_CALRETICULIN_CYCLE	11	0.22	0.00541	0.271	0.208	1
GO_CORE_PROMOTER_SEQUENCE_SPECIFIC_DNA_BINDING	98	0.0686	0.00502	0.0845	0.20835	1
GO_TRANSFORMING_GROWTH_FACTOR_BETA_RECEPTOR_SIGNALING_PATHWAY	90	0.0757	0.00531	0.0933	0.2085	1
GO_PROTEIN_PHOSPHATASE_TYPE_2A_COMPLEX	19	0.174	0.00563	0.215	0.20872	1
REACTOME_IMMUNE_SYSTEM	846	0.0253	0.00533	0.0312	0.20877	1
GO_B_CELL_ACTIVATION	127	0.0631	0.00525	0.078	0.20914	1
GO_DENDRITIC_CELL_MIGRATION	21	0.14	0.00475	0.173	0.20924	1
GO_REGULATION_OF_INNATE_IMMUNE_RESPONSE	341	0.0374	0.00507	0.0463	0.2095	1
GO_INTRINSIC_COMPONENT_OF_ENDOPLASMIC_RETICULUM_MEMBRANE	130	0.0646	0.00544	0.08	0.20952	1
GO_POSITIVE_REGULATION_OF_EXTRINSIC_APOPTOTIC_SIGNALING_PATHWAY	51	0.0986	0.00521	0.122	0.20954	1
GO_EXCITATORY_EXTRACELLULAR_LIGAND_GATED_ION_CHANNEL_ACTIVITY	52	0.0998	0.00532	0.124	0.20979	1
GO_RESPONSE_TO_UV_B	15	0.185	0.0053	0.229	0.2101	1
GO_NEGATIVE_REGULATION_OF_MULTI_ORGANISM_PROCESS	145	0.0581	0.00517	0.0722	0.21046	1
GO_COENZYME_METABOLIC_PROCESS	252	0.0422	0.00493	0.0525	0.21059	1
GO_POSITIVE_REGULATION_OF_LAMELLIPODIUM_ORGANIZATION	23	0.148	0.00526	0.185	0.21114	1
GO_PHOTORECEPTOR_INNER_SEGMENT	35	0.123	0.00538	0.153	0.21116	1
REACTOME_CLASS_I_MHC_MEDIATED_ANTIGEN_PROCESSING_PRESENTATION	222	0.0479	0.00526	0.0598	0.21144	1
GO_INTRINSIC_COMPONENT_OF_ORGANELLE_MEMBRANE	265	0.0441	0.00528	0.0552	0.21199	1
GO_ION_GATED_CHANNEL_ACTIVITY	43	0.104	0.00505	0.13	0.21205	1
GO_ESTABLISHMENT_OF_ENDOTHELIAL_INTESTINAL_BARRIER	10	0.221	0.00517	0.276	0.21219	1
GO_SMALL_NUCLEAR_RIBONUCLEOPROTEIN_COMPLEX	58	0.089	0.00502	0.112	0.21232	1
GO_NEGATIVE_REGULATION_OF_RESPONSE_TO_BIOTIC_STIMULUS	29	0.134	0.00536	0.169	0.21267	1
GO_REGULATION_OF_TYPE_I_INTERFERON_PRODUCTION	105	0.0657	0.00498	0.0825	0.21276	1
GO_BARBED_END_ACTIN_FILAMENT_CAPPING	13	0.186	0.00498	0.234	0.21277	1
GO_REGULATION_OF_TRANSFORMING_GROWTH_FACTOR_BETA_PRODUCTION	22	0.16	0.00555	0.201	0.21283	1
GO_LIPOPOLYSACCHARIDE_BINDING	21	0.153	0.0052	0.193	0.21286	1
GO_PYRIMIDINE_NUCLEOSIDE_TRIPHOSPHATE_METABOLIC_PROCESS	21	0.143	0.00486	0.18	0.21328	1
GO_THYROID_HORMONE_RECEPTOR_BINDING	28	0.119	0.00466	0.15	0.21353	1
KEGG_DRUG_METABOLISM_OTHER_ENZYMES	49	0.109	0.00563	0.137	0.21362	1
GO_POSITIVE_REGULATION_OF_TYPE_I_INTERFERON_PRODUCTION	66	0.0812	0.00488	0.102	0.21382	1
GO_POSITIVE_REGULATION_OF_NEUROLOGICAL_SYSTEM_PROCESS	23	0.147	0.00523	0.186	0.21387	1
GO_LIPID_PHOSPHORYLATION	94	0.0734	0.00526	0.0926	0.21408	1
REACTOME_THE_NLRP3_INFLAMMASOME	11	0.199	0.00488	0.251	0.21438	1
GO_PROTEIN_SERINE_THREONINE_PHOSPHATASE_INHIBITOR_ACTIVITY	11	0.202	0.00497	0.257	0.2153	1
REACTOME_NA_CL_DEPENDENT_NEUROTRANSMITTER_TRANSPORTERS	16	0.189	0.00559	0.239	0.21534	1
GO_EXTRACELLULAR_STRUCTURE_ORGANIZATION	287	0.0422	0.00525	0.0536	0.21559	1
GO_REGULATION_OF_SPINDLE_CHECKPOINT	14	0.194	0.00538	0.247	0.21578	1
GO_TRANSCRIPTIONAL_REPRESSOR_ACTIVITY_RNA_POLYMERASE_II_ACTIVATING_TRANSCRIPTION_FACTOR_BINDING	50	0.102	0.00535	0.13	0.21594	1
REACTOME_EXTRACELLULAR_MATRIX_ORGANIZATION	81	0.0808	0.00537	0.103	0.21599	1
GO_CALCIUM_ION_TRANSMEMBRANE_TRANSPORTER_ACTIVITY	122	0.0625	0.0051	0.0797	0.21615	1
GO_NEGATIVE_REGULATION_OF_COFACTOR_METABOLIC_PROCESS	11	0.196	0.00482	0.25	0.21617	1
GO_CLATHRIN_COAT_OF_COATED_PIT	16	0.155	0.0046	0.198	0.2162	1
GO_REGULATION_OF_ANATOMICAL_STRUCTURE_MORPHOGENESIS	976	0.0225	0.00507	0.0287	0.21623	1
GO_CLATHRIN_ADAPTOR_COMPLEX	27	0.137	0.00528	0.175	0.21639	1
GO_MICROTUBULE_NUCLEATION	18	0.154	0.00483	0.196	0.21664	1
GO_REGULATION_OF_FIBROBLAST_GROWTH_FACTOR_RECEPTOR_SIGNALING_PATHWAY	25	0.14	0.00519	0.179	0.21687	1
GO_CYCLIC_NUCLEOTIDE_CATABOLIC_PROCESS	17	0.157	0.00479	0.2	0.21693	1
GO_REGULATION_OF_MICROTUBULE_BASED_PROCESS	232	0.0416	0.00467	0.0532	0.21703	1
GO_REGULATION_OF_MYELINATION	33	0.122	0.00517	0.156	0.21718	1
GO_REGULATION_OF_INTERLEUKIN_2_PRODUCTION	46	0.1	0.00504	0.128	0.21723	1
GO_SPERM_EGG_RECOGNITION	45	0.0898	0.00446	0.115	0.21745	1
GO_ANTIGEN_RECEPTOR_MEDIATED_SIGNALING_PATHWAY	163	0.055	0.00518	0.0705	0.21747	1
GO_POST_ANAL_TAIL_MORPHOGENESIS	17	0.155	0.00474	0.199	0.21761	1
GO_CELLULAR_HOMEOSTASIS	641	0.0272	0.00502	0.0349	0.21767	1
GO_REGULATION_OF_TRANSCRIPTION_FACTOR_IMPORT_INTO_NUCLEUS	89	0.0703	0.0049	0.0902	0.2178	1
GO_NEGATIVE_REGULATION_OF_PEPTIDE_SECRETION	47	0.0888	0.00451	0.114	0.21788	1
GO_REGULATION_OF_FATTY_ACID_TRANSPORT	25	0.119	0.00442	0.153	0.21809	1
REACTOME_CYCLIN_A_B1_ASSOCIATED_EVENTS_DURING_G2_M_TRANSITION	15	0.172	0.00493	0.221	0.21814	1
GO_REGULATION_OF_CELL_AGING	33	0.108	0.0046	0.139	0.21819	1
REACTOME_GLUCOSE_TRANSPORT	38	0.111	0.00508	0.143	0.21834	1
GO_POSITIVE_REGULATION_OF_RESPONSE_TO_EXTRACELLULAR_STIMULUS	48	0.0939	0.00481	0.121	0.21846	1
GO_RECEPTOR_ACTIVATOR_ACTIVITY	31	0.114	0.0047	0.147	0.21852	1
GO_U5_SNRNP	16	0.158	0.00468	0.204	0.21892	1
GO_CYTOPLASMIC_SEQUESTERING_OF_TRANSCRIPTION_FACTOR	17	0.154	0.00471	0.199	0.21916	1
GO_INNER_EAR_RECEPTOR_STEREOCILIUM_ORGANIZATION	21	0.162	0.00548	0.209	0.21927	1
GO_HOMOTYPIC_CELL_CELL_ADHESION	49	0.0988	0.00512	0.128	0.21948	1
GO_RNA_3_END_PROCESSING	92	0.075	0.00531	0.097	0.21978	1
GO_MIDBODY	128	0.0627	0.00524	0.0812	0.21979	1
GO_NEGATIVE_REGULATION_OF_ANTIGEN_RECEPTOR_MEDIATED_SIGNALING_PATHWAY	20	0.165	0.00545	0.213	0.2198	1
GO_POSITIVE_REGULATION_OF_ENDOCYTOSIS	112	0.0609	0.00476	0.0788	0.21986	1
GO_REGULATION_OF_PATHWAY_RESTRICTED_SMAD_PROTEIN_PHOSPHORYLATION	59	0.0921	0.00523	0.119	0.22009	1
GO_NUCLEOSIDE_TRIPHOSPHATE_CATABOLIC_PROCESS	12	0.188	0.00482	0.244	0.22052	1
GO_REGULATION_OF_HISTONE_H3_K9_METHYLATION	17	0.159	0.00486	0.207	0.22053	1
KEGG_PPAR_SIGNALING_PATHWAY	66	0.0766	0.00461	0.0995	0.22061	1
GO_GROWTH_PLATE_CARTILAGE_DEVELOPMENT	12	0.184	0.00473	0.24	0.22075	1
GO_REGULATION_OF_CHROMATIN_BINDING	17	0.149	0.00455	0.194	0.22087	1
GO_NEUROTRANSMITTER_BIOSYNTHETIC_PROCESS	14	0.164	0.00455	0.213	0.22107	1
GO_MYELOID_DENDRITIC_CELL_DIFFERENTIATION	20	0.158	0.00522	0.205	0.2212	1
GO_ADAPTIVE_IMMUNE_RESPONSE_BASED_ON_SOMATIC_RECOMBINATION_OF_IMMUNE_RECEPTORS_BUILT_FROM_IMMUNOGLOBULIN_SUPERFAMILY_DOMAINS	116	0.0619	0.00492	0.0805	0.22122	1
GO_FANCONI_ANAEMIA_NUCLEAR_COMPLEX	12	0.284	0.00729	0.371	0.22156	1
GO_CEREBELLAR_PURKINJE_CELL_LAYER_DEVELOPMENT	23	0.155	0.00549	0.202	0.22233	1
GO_SUGAR_TRANSMEMBRANE_TRANSPORTER_ACTIVITY	31	0.119	0.00492	0.156	0.22237	1
GO_NEGATIVE_REGULATION_OF_HOMOTYPIC_CELL_CELL_ADHESION	98	0.0684	0.00501	0.0896	0.22242	1
GO_METHYLTRANSFERASE_COMPLEX	84	0.0764	0.00518	0.1	0.22266	1
GO_ADENYLATE_CYCLASE_INHIBITING_G_PROTEIN_COUPLED_RECEPTOR_SIGNALING_PATHWAY	66	0.0796	0.00478	0.104	0.22304	1
GO_RIBONUCLEOTIDE_CATABOLIC_PROCESS	27	0.131	0.00505	0.172	0.22343	1
GO_REGULATION_OF_SYNAPSE_MATURATION	14	0.18	0.005	0.237	0.22374	1
GO_MOTOR_ACTIVITY	127	0.0573	0.00477	0.0755	0.22396	1
GO_KERATAN_SULFATE_CATABOLIC_PROCESS	12	0.23	0.00589	0.303	0.22399	1
KEGG_PROXIMAL_TUBULE_BICARBONATE_RECLAMATION	21	0.134	0.00456	0.177	0.22407	1
GO_PLASMA_MEMBRANE_PROTEIN_COMPLEX	487	0.0309	0.00498	0.0407	0.22427	1
GO_REGULATION_OF_DNA_DAMAGE_RESPONSE_SIGNAL_TRANSDUCTION_BY_P53_CLASS_MEDIATOR	27	0.123	0.00474	0.162	0.22432	1
GO_POSITIVE_REGULATION_OF_NEUROTRANSMITTER_SECRETION	12	0.185	0.00474	0.244	0.22453	1
GO_SMALL_RIBOSOMAL_SUBUNIT	62	0.085	0.00495	0.112	0.2246	1
GO_ADRENERGIC_RECEPTOR_ACTIVITY	14	0.179	0.00496	0.236	0.22466	1
KEGG_PYRIMIDINE_METABOLISM	92	0.0712	0.00504	0.0942	0.22491	1
GO_FOREBRAIN_NEURON_FATE_COMMITMENT	12	0.183	0.0047	0.243	0.22508	1
GO_REGULATION_OF_ANATOMICAL_STRUCTURE_SIZE	449	0.0308	0.00478	0.0408	0.22515	1
KEGG_ENDOCYTOSIS	176	0.051	0.00499	0.0677	0.2253	1
GO_ACIDIC_AMINO_ACID_TRANSMEMBRANE_TRANSPORTER_ACTIVITY	14	0.186	0.00517	0.247	0.22554	1
GO_PROTEIN_AUTOUBIQUITINATION	47	0.0908	0.00461	0.121	0.22555	1
GO_NEGATIVE_REGULATION_OF_NERVOUS_SYSTEM_DEVELOPMENT	250	0.0414	0.00482	0.055	0.22566	1
GO_NEGATIVE_REGULATION_OF_EPITHELIAL_TO_MESENCHYMAL_TRANSITION	23	0.137	0.00486	0.182	0.22576	1
GO_ASPARTIC_TYPE_PEPTIDASE_ACTIVITY	23	0.124	0.00442	0.166	0.22614	1
REACTOME_DOWNSTREAM_SIGNALING_OF_ACTIVATED_FGFR	95	0.0674	0.00485	0.0897	0.22629	1
GO_REGULATION_OF_IMMUNOGLOBULIN_PRODUCTION	43	0.113	0.00549	0.151	0.22639	1
BIOCARTA_NKT_PATHWAY	27	0.128	0.00491	0.17	0.22676	1
GO_CARDIAC_MUSCLE_ADAPTATION	11	0.189	0.00465	0.253	0.22692	1
REACTOME_RNA_POL_II_TRANSCRIPTION_PRE_INITIATION_AND_PROMOTER_OPENING	37	0.119	0.00534	0.159	0.22721	1
GO_ENZYME_REGULATOR_ACTIVITY	902	0.0227	0.00491	0.0303	0.22747	1
GO_CERAMIDE_CATABOLIC_PROCESS	11	0.202	0.00497	0.271	0.22763	1
GO_SUMO_TRANSFERASE_ACTIVITY	15	0.21	0.00602	0.281	0.22767	1
GO_POSITIVE_REGULATION_OF_RESPONSE_TO_WOUNDING	157	0.0527	0.00487	0.0707	0.22794	1
GO_PERIKARYON	98	0.0642	0.00469	0.0863	0.22845	1
GO_TISSUE_REGENERATION	52	0.0915	0.00488	0.123	0.22851	1
GO_COPPER_ION_HOMEOSTASIS	13	0.212	0.00566	0.285	0.22856	1
GO_REGULATION_OF_CELLULAR_RESPONSE_TO_TRANSFORMING_GROWTH_FACTOR_BETA_STIMULUS	96	0.065	0.0047	0.0876	0.22906	1
GO_EXOSOME_RNASE_COMPLEX_	21	0.13	0.00442	0.176	0.2291	1
GO_FC_EPSILON_RECEPTOR_SIGNALING_PATHWAY	119	0.06	0.00483	0.0809	0.2292	1
GO_EPOXYGENASE_P450_PATHWAY	18	0.155	0.00487	0.209	0.22927	1
GO_DNA_TEMPLATED_TRANSCRIPTION_ELONGATION	93	0.0685	0.00488	0.0924	0.22939	1
REACTOME_SIGNALING_BY_ACTIVATED_POINT_MUTANTS_OF_FGFR1	11	0.193	0.00475	0.261	0.2295	1
REACTOME_N_GLYCAN_TRIMMING_IN_THE_ER_AND_CALNEXIN_CALRETICULIN_CYCLE	13	0.165	0.00441	0.223	0.22953	1
GO_EXONUCLEASE_ACTIVITY	75	0.0741	0.00474	0.1	0.22961	1
REACTOME_BRANCHED_CHAIN_AMINO_ACID_CATABOLISM	16	0.166	0.00491	0.224	0.22961	1
GO_PHOTORECEPTOR_CELL_DIFFERENTIATION	50	0.102	0.00534	0.138	0.2297	1
REACTOME_REGULATION_OF_PYRUVATE_DEHYDROGENASE_PDH_COMPLEX	10	0.199	0.00466	0.269	0.22979	1
GO_POSITIVE_REGULATION_OF_CYTOKINE_PRODUCTION	354	0.0336	0.00464	0.0454	0.22991	1
GO_LIPASE_ACTIVITY	116	0.0605	0.00481	0.0818	0.22991	1
GO_CARDIOLIPIN_METABOLIC_PROCESS	12	0.18	0.00461	0.244	0.23024	1
GO_EXTRACELLULAR_MATRIX_ASSEMBLY	14	0.153	0.00425	0.208	0.23029	1
GO_REGULATION_OF_ACTIN_NUCLEATION	26	0.125	0.00471	0.169	0.23056	1
REACTOME_CDT1_ASSOCIATION_WITH_THE_CDC6_ORC_ORIGIN_COMPLEX	53	0.0902	0.00486	0.122	0.23066	1
REACTOME_PYRUVATE_METABOLISM	15	0.165	0.00474	0.225	0.23072	1
REACTOME_MRNA_SPLICING_MINOR_PATHWAY	42	0.104	0.00501	0.142	0.23085	1
GO_TRANSFERASE_ACTIVITY_TRANSFERRING_SULFUR_CONTAINING_GROUPS	64	0.0827	0.00489	0.112	0.2309	1
GO_CALCIUM_DEPENDENT_CYSTEINE_TYPE_ENDOPEPTIDASE_ACTIVITY	20	0.145	0.00481	0.197	0.23106	1
GO_CELLULAR_RESPONSE_TO_ABIOTIC_STIMULUS	247	0.0398	0.0046	0.0541	0.2311	1
GO_CYTOSKELETAL_PART	1379	0.0182	0.00483	0.0248	0.23121	1
GO_GLYCOLIPID_BIOSYNTHETIC_PROCESS	61	0.0772	0.00446	0.105	0.23161	1
GO_OLFACTORY_BULB_INTERNEURON_DIFFERENTIATION	14	0.191	0.0053	0.261	0.23167	1
GO_REGENERATION	157	0.05	0.00463	0.0682	0.23168	1
GO_POSITIVE_REGULATION_OF_EXECUTION_PHASE_OF_APOPTOSIS	11	0.154	0.00378	0.21	0.23173	1
GO_REGULATION_OF_ACYL_COA_BIOSYNTHETIC_PROCESS	11	0.189	0.00464	0.258	0.23192	1
GO_IMMUNE_RESPONSE_REGULATING_CELL_SURFACE_RECEPTOR_SIGNALING_PATHWAY	278	0.0386	0.00473	0.0527	0.23196	1
GO_REGULATION_OF_B_CELL_PROLIFERATION	53	0.0894	0.00481	0.122	0.23201	1
GO_MEMBRANE_ORGANIZATION	844	0.0227	0.00477	0.031	0.23205	1
GO_GERM_CELL_DEVELOPMENT	201	0.0448	0.00468	0.0612	0.23205	1
GO_NEGATIVE_REGULATION_OF_DEVELOPMENTAL_GROWTH	78	0.0706	0.00461	0.0964	0.23209	1
GO_RESPONSE_TO_AUDITORY_STIMULUS	23	0.13	0.00463	0.178	0.23241	1
GO_ORGANELLAR_LARGE_RIBOSOMAL_SUBUNIT	31	0.123	0.00507	0.168	0.23245	1
GO_POSITIVE_REGULATION_OF_HORMONE_METABOLIC_PROCESS	11	0.205	0.00503	0.281	0.23279	1
GO_MEMBRANE_INVAGINATION	28	0.118	0.00463	0.162	0.23291	1
GO_POSITIVE_REGULATION_OF_SYNAPSE_MATURATION	11	0.201	0.00494	0.276	0.23327	1
GO_PROTEIN_LOCALIZATION_TO_LYSOSOME	18	0.137	0.00429	0.188	0.23332	1
GO_METANEPHRIC_NEPHRON_DEVELOPMENT	32	0.114	0.00477	0.156	0.23332	1
GO_SAGA_COMPLEX	7	0.226	0.00442	0.31	0.2336	1
GO_POSITIVE_REGULATION_OF_NEUROTRANSMITTER_TRANSPORT	16	0.152	0.00451	0.21	0.23395	1
GO_NEGATIVE_REGULATION_OF_CARDIAC_MUSCLE_TISSUE_DEVELOPMENT	17	0.165	0.00503	0.227	0.23404	1
GO_OLFACTORY_LOBE_DEVELOPMENT	34	0.115	0.00497	0.159	0.23423	1
REACTOME_NEURONAL_SYSTEM	264	0.0408	0.00487	0.0562	0.23425	1
GO_MIDBRAIN_DEVELOPMENT	86	0.0678	0.00465	0.0936	0.23444	1
GO_THIOLESTER_HYDROLASE_ACTIVITY	31	0.114	0.00469	0.157	0.23447	1
GO_POSITIVE_REGULATION_OF_ERK1_AND_ERK2_CASCADE	164	0.0514	0.00485	0.071	0.2346	1
GO_REGULATION_OF_WNT_SIGNALING_PATHWAY_PLANAR_CELL_POLARITY_PATHWAY	11	0.201	0.00494	0.278	0.23469	1
GO_CELLULAR_RESPONSE_TO_EXTRACELLULAR_STIMULUS	183	0.0457	0.00455	0.0631	0.2348	1
GO_NEGATIVE_REGULATION_OF_CELL_PROJECTION_ORGANIZATION	135	0.0524	0.00449	0.0724	0.23488	1
GO_REGULATION_OF_ESTABLISHMENT_OF_PROTEIN_LOCALIZATION_TO_CHROMOSOME	10	0.206	0.00482	0.285	0.23494	1
GO_GLIAL_CELL_PROJECTION	14	0.174	0.00483	0.242	0.23548	1
GO_NEGATIVE_REGULATION_OF_SMOOTH_MUSCLE_CONTRACTION	15	0.142	0.00406	0.196	0.23558	1
GO_POSITIVE_REGULATION_OF_SKELETAL_MUSCLE_TISSUE_DEVELOPMENT	25	0.14	0.00517	0.194	0.23575	1
BIOCARTA_CTL_PATHWAY	15	0.156	0.00447	0.217	0.23621	1
GO_HEMOGLOBIN_METABOLIC_PROCESS	10	0.183	0.00427	0.254	0.23621	1
GO_PROTEIN_UBIQUITINATION	594	0.0259	0.00459	0.036	0.23623	1
GO_EXECUTION_PHASE_OF_APOPTOSIS	52	0.0817	0.00436	0.114	0.23623	1
GO_ORGANIC_CATION_TRANSPORT	20	0.132	0.00436	0.183	0.23625	1
GO_SPINDLE_ASSEMBLY	65	0.0677	0.00404	0.0943	0.23638	1
REACTOME_PECAM1_INTERACTIONS	10	0.222	0.0052	0.309	0.23647	1
GO_POSITIVE_REGULATION_OF_MAP_KINASE_ACTIVITY	196	0.044	0.00454	0.0614	0.23672	1
GO_REGULATION_OF_CELLULAR_KETONE_METABOLIC_PROCESS	167	0.0474	0.00452	0.0662	0.23677	1
GO_VACUOLAR_ACIDIFICATION	14	0.149	0.00414	0.208	0.23678	1
GO_NEGATIVE_REGULATION_OF_IMMUNE_SYSTEM_PROCESS	360	0.0334	0.00465	0.0466	0.23685	1
GO_MANNOSYLTRANSFERASE_ACTIVITY	24	0.117	0.00424	0.163	0.23687	1
REACTOME_NEUROTRANSMITTER_RELEASE_CYCLE	32	0.114	0.00479	0.16	0.23687	1
REACTOME_ASSEMBLY_OF_THE_PRE_REPLICATIVE_COMPLEX	62	0.0799	0.00465	0.112	0.23701	1
GO_PHOSPHATIDYLINOSITOL_BIOSYNTHETIC_PROCESS	114	0.0557	0.00439	0.0778	0.23714	1
GO_INTERSTITIAL_MATRIX	14	0.16	0.00443	0.224	0.23722	1
GO_REGULATION_OF_T_CELL_RECEPTOR_SIGNALING_PATHWAY	27	0.122	0.0047	0.171	0.2375	1
GO_SECRETORY_VESICLE	437	0.0314	0.0048	0.044	0.23781	1
GO_CELL_CELL_CONTACT_ZONE	62	0.0746	0.00434	0.105	0.23797	1
GO_REGULATION_OF_PROTEIN_DEACETYLATION	32	0.111	0.00466	0.156	0.23815	1
GO_MESONEPHRIC_TUBULE_MORPHOGENESIS	51	0.0905	0.00478	0.127	0.23816	1
GO_NEGATIVE_REGULATION_OF_MYELOID_CELL_APOPTOTIC_PROCESS	14	0.157	0.00436	0.221	0.23826	1
GO_NEGATIVE_REGULATION_OF_INTRINSIC_APOPTOTIC_SIGNALING_PATHWAY_BY_P53_CLASS_MEDIATOR	17	0.149	0.00456	0.21	0.23843	1
GO_HISTONE_DEACETYLASE_COMPLEX	56	0.0832	0.00461	0.117	0.23849	1
GO_NEGATIVE_REGULATION_OF_INTRINSIC_APOPTOTIC_SIGNALING_PATHWAY	85	0.0706	0.00481	0.0994	0.23853	1
GO_NEGATIVE_REGULATION_OF_PROTEIN_SECRETION	104	0.0587	0.00442	0.0825	0.23853	1
GO_ESTABLISHMENT_OF_ENDOTHELIAL_BARRIER	27	0.113	0.00437	0.16	0.23871	1
REACTOME_FGFR4_LIGAND_BINDING_AND_ACTIVATION	12	0.184	0.00471	0.258	0.23872	1
GO_CYTOSOLIC_SMALL_RIBOSOMAL_SUBUNIT	38	0.103	0.00469	0.145	0.23873	1
BIOCARTA_INTRINSIC_PATHWAY	19	0.14	0.00453	0.198	0.23876	1
GO_COFACTOR_BINDING	247	0.0375	0.00433	0.0528	0.23876	1
REACTOME_SIGNALING_BY_FGFR1_FUSION_MUTANTS	18	0.152	0.00479	0.215	0.23885	1
GO_SIGNAL_RELEASE	163	0.0502	0.00473	0.0709	0.23937	1
GO_PIGMENT_CELL_DIFFERENTIATION	28	0.121	0.00475	0.171	0.23948	1
GO_REGULATION_OF_CELL_MORPHOGENESIS	526	0.0273	0.00457	0.0386	0.23952	1
GO_NEGATIVE_REGULATION_OF_OSTEOCLAST_DIFFERENTIATION	24	0.133	0.00482	0.188	0.23969	1
REACTOME_TRANSPORT_OF_RIBONUCLEOPROTEINS_INTO_THE_HOST_NUCLEUS	27	0.11	0.00423	0.156	0.23974	1
GO_OXIDOREDUCTASE_ACTIVITY_ACTING_ON_A_SULFUR_GROUP_OF_DONORS_DISULFIDE_AS_ACCEPTOR	13	0.189	0.00503	0.267	0.23992	1
GO_POSITIVE_REGULATION_OF_PROTEASOMAL_PROTEIN_CATABOLIC_PROCESS	91	0.0655	0.00462	0.0928	0.24004	1
GO_POTASSIUM_CHANNEL_REGULATOR_ACTIVITY	44	0.0839	0.00412	0.119	0.24017	1
GO_REGULATION_OF_G_PROTEIN_COUPLED_RECEPTOR_PROTEIN_SIGNALING_PATHWAY	119	0.0588	0.00473	0.0834	0.24049	1
GO_POSITIVE_REGULATION_OF_CATALYTIC_ACTIVITY	1437	0.0172	0.00464	0.0244	0.2406	1
GO_REGULATION_OF_PROTEIN_LOCALIZATION	909	0.0204	0.00444	0.029	0.2407	1
GO_MICROTUBULE_BINDING	188	0.0454	0.00459	0.0645	0.24071	1
GO_RESPONSE_TO_ABIOTIC_STIMULUS	976	0.0199	0.00448	0.0283	0.24082	1
GO_NUCLEAR_CHROMATIN	276	0.0406	0.00496	0.0577	0.24083	1
GO_LIGAND_DEPENDENT_NUCLEAR_RECEPTOR_BINDING	23	0.124	0.0044	0.176	0.2409	1
GO_REGULATION_OF_ORGANELLE_ORGANIZATION	1121	0.0189	0.00455	0.0269	0.24099	1
GO_REGULATION_OF_NEURON_APOPTOTIC_PROCESS	181	0.0459	0.00455	0.0653	0.24126	1
GO_CARBOHYDRATE_BINDING	267	0.039	0.00468	0.0555	0.24148	1
GO_PLATELET_ACTIVATION	135	0.0546	0.00468	0.0778	0.24152	1
GO_SMOOTHENED_SIGNALING_PATHWAY	69	0.0761	0.00468	0.109	0.24154	1
GO_VESICLE_COATING	72	0.0768	0.00482	0.109	0.24156	1
GO_REGULATION_OF_PHOSPHORUS_METABOLIC_PROCESS	1541	0.0163	0.00455	0.0233	0.2416	1
GO_RIBONUCLEOSIDE_DIPHOSPHATE_METABOLIC_PROCESS	58	0.0857	0.00483	0.122	0.24177	1
GO_REGULATION_OF_CHOLESTEROL_METABOLIC_PROCESS	22	0.131	0.00455	0.187	0.24182	1
GO_CELLULAR_RESPONSE_TO_STEROID_HORMONE_STIMULUS	207	0.0422	0.00447	0.0602	0.24191	1
REACTOME_CD28_DEPENDENT_PI3K_AKT_SIGNALING	20	0.135	0.00448	0.193	0.24219	1
GO_REGULATION_OF_RECEPTOR_ACTIVITY	112	0.0576	0.0045	0.0824	0.24232	1
GO_EMBRYONIC_SKELETAL_JOINT_DEVELOPMENT	14	0.176	0.00487	0.252	0.24234	1
GO_MATURATION_OF_SSU_RRNA_FROM_TRICISTRONIC_RRNA_TRANSCRIPT_SSU_RRNA_5_8S_RRNA_LSU_RRNA_	32	0.112	0.00469	0.16	0.24242	1
GO_HISTONE_UBIQUITINATION	30	0.104	0.00423	0.149	0.24276	1
GO_CELLULAR_RESPONSE_TO_NITRIC_OXIDE	14	0.168	0.00466	0.241	0.24281	1
GO_NUCLEOTIDYLTRANSFERASE_ACTIVITY	119	0.059	0.00475	0.0847	0.24307	1
GO_ACETYLGALACTOSAMINYLTRANSFERASE_ACTIVITY	33	0.11	0.00467	0.158	0.24315	1
GO_REGULATION_OF_SODIUM_ION_TRANSPORT	75	0.0693	0.00444	0.0996	0.24322	1
GO_MEMBRANE_PROTEIN_ECTODOMAIN_PROTEOLYSIS	21	0.126	0.00428	0.181	0.24324	1
GO_NEGATIVE_REGULATION_OF_ASTROCYTE_DIFFERENTIATION	12	0.217	0.00556	0.312	0.2435	1
GO_RESPONSE_TO_ANTIBIOTIC	45	0.0816	0.00405	0.118	0.24377	1
GO_SPERM_MOTILITY	47	0.0833	0.00422	0.12	0.24389	1
GO_ACID_PHOSPHATASE_ACTIVITY	11	0.203	0.00499	0.293	0.24424	1
GO_LOCOMOTORY_BEHAVIOR	176	0.0458	0.00448	0.0662	0.24425	1
GO_BRAIN_MORPHOGENESIS	34	0.103	0.00445	0.149	0.24452	1
GO_RESPONSE_TO_NITRIC_OXIDE	20	0.139	0.00461	0.202	0.24508	1
GO_FATTY_ACYL_COA_BINDING	31	0.107	0.00442	0.156	0.24544	1
GO_REGULATION_OF_HETEROTYPIC_CELL_CELL_ADHESION	18	0.137	0.00431	0.199	0.24576	1
REACTOME_PACKAGING_OF_TELOMERE_ENDS	48	0.128	0.00659	0.187	0.24595	1
GO_LEUKOTRIENE_BIOSYNTHETIC_PROCESS	18	0.158	0.00498	0.23	0.24602	1
GO_MEMBRANE_PROTEIN_INTRACELLULAR_DOMAIN_PROTEOLYSIS	16	0.146	0.00433	0.213	0.24612	1
GO_REGULATION_OF_SISTER_CHROMATID_COHESION	15	0.159	0.00456	0.232	0.24616	1
GO_PROTEIN_KINASE_B_SIGNALING	34	0.093	0.00401	0.135	0.2462	1
GO_DNA_TEMPLATED_TRANSCRIPTIONAL_PREINITIATION_COMPLEX_ASSEMBLY	8	0.223	0.00466	0.324	0.24631	1
GO_VITAMIN_TRANSPORT	34	0.106	0.00458	0.155	0.2464	1
GO_ORGAN_INDUCTION	16	0.152	0.00452	0.222	0.24643	1
REACTOME_FORMATION_OF_FIBRIN_CLOT_CLOTTING_CASCADE	30	0.108	0.00437	0.157	0.2468	1
GO_REGULATION_OF_MYOBLAST_DIFFERENTIATION	47	0.0913	0.00463	0.134	0.24692	1
GO_THIOESTER_METABOLIC_PROCESS	79	0.062	0.00407	0.0907	0.24714	1
GO_REGULATION_OF_INTERFERON_ALPHA_PRODUCTION	17	0.142	0.00434	0.208	0.24715	1
GO_RETINOID_X_RECEPTOR_BINDING	17	0.133	0.00405	0.194	0.24718	1
GO_REGULATION_OF_RESPONSE_TO_WOUNDING	400	0.03	0.0044	0.044	0.2474	1
GO_LYSOSOMAL_TRANSPORT	66	0.0698	0.0042	0.102	0.24748	1
GO_EXTRACELLULAR_MATRIX_STRUCTURAL_CONSTITUENT	70	0.0726	0.00449	0.106	0.24748	1
GO_REGULATION_OF_PROTEIN_KINASE_C_SIGNALING	14	0.156	0.00431	0.228	0.24757	1
KEGG_FATTY_ACID_METABOLISM	41	0.0913	0.00433	0.134	0.24772	1
GO_AMYLOID_PRECURSOR_PROTEIN_METABOLIC_PROCESS	12	0.151	0.00388	0.222	0.24773	1
GO_NECROTIC_CELL_DEATH	28	0.117	0.00459	0.172	0.24794	1
GO_ACTIVATION_OF_GTPASE_ACTIVITY	70	0.0734	0.00454	0.108	0.24826	1
GO_P53_BINDING	64	0.0703	0.00416	0.103	0.24848	1
GO_POSITIVE_REGULATION_OF_SEQUENCE_SPECIFIC_DNA_BINDING_TRANSCRIPTION_FACTOR_ACTIVITY	213	0.0397	0.00427	0.0585	0.24861	1
REACTOME_IONOTROPIC_ACTIVITY_OF_KAINATE_RECEPTORS	10	0.194	0.00455	0.286	0.24873	1
REACTOME_KERATAN_SULFATE_DEGRADATION	11	0.206	0.00506	0.304	0.24887	1
GO_MEIOTIC_CELL_CYCLE_PROCESS	147	0.0464	0.00415	0.0685	0.2489	1
GO_PRP19_COMPLEX	13	0.157	0.0042	0.232	0.24905	1
GO_MRNA_CIS_SPLICING_VIA_SPLICEOSOME	16	0.15	0.00444	0.221	0.24907	1
GO_PEPTIDE_ANTIGEN_BINDING	26	0.112	0.00421	0.165	0.24907	1
GO_ANTIGEN_PROCESSING_AND_PRESENTATION_OF_PEPTIDE_ANTIGEN_VIA_MHC_CLASS_I	86	0.0624	0.00428	0.0923	0.24954	1
GO_REGULATION_OF_TRANSPORTER_ACTIVITY	189	0.0408	0.00414	0.0605	0.24975	1
GO_POSITIVE_REGULATION_OF_INTERLEUKIN_8_SECRETION	13	0.189	0.00504	0.28	0.24993	1
GO_CELL_MOTILITY	801	0.021	0.00432	0.0312	0.2501	1
GO_REGULATION_OF_BINDING	276	0.0351	0.00429	0.0521	0.25019	1
GO_POSITIVE_REGULATION_OF_GUANYLATE_CYCLASE_ACTIVITY	11	0.156	0.00383	0.231	0.25028	1
GO_FATTY_ACID_LIGASE_ACTIVITY	15	0.146	0.00419	0.217	0.25065	1
GO_COFACTOR_METABOLIC_PROCESS	319	0.032	0.00419	0.0475	0.25072	1
GO_CYCLIC_NUCLEOTIDE_GATED_ION_CHANNEL_ACTIVITY	10	0.186	0.00435	0.276	0.25076	1
GO_RESPONSE_TO_MUSCLE_ACTIVITY	19	0.152	0.0049	0.226	0.25078	1
REACTOME_COLLAGEN_FORMATION	55	0.0837	0.00459	0.125	0.25092	1
GO_CELLULAR_RESPONSE_TO_OXYGEN_CONTAINING_COMPOUND	772	0.0212	0.00426	0.0315	0.25104	1
GO_CYTOCHROME_COMPLEX_ASSEMBLY	26	0.138	0.0052	0.205	0.25118	1
GO_PEPTIDE_CATABOLIC_PROCESS	23	0.12	0.00427	0.179	0.25147	1
GO_LOW_DENSITY_LIPOPROTEIN_PARTICLE_RECEPTOR_BINDING	17	0.132	0.00403	0.197	0.2515	1
GO_KINETOCHORE_ORGANIZATION	12	0.203	0.0052	0.303	0.25163	1
GO_CYTOSOLIC_PART	207	0.0423	0.00448	0.0632	0.2517	1
GO_NEGATIVE_REGULATION_OF_B_CELL_ACTIVATION	28	0.116	0.00456	0.174	0.25175	1
GO_LIPASE_ACTIVATOR_ACTIVITY	12	0.19	0.00487	0.284	0.25176	1
GO_DNA_REPLICATION_INDEPENDENT_NUCLEOSOME_ORGANIZATION	50	0.0819	0.00428	0.122	0.25182	1
GO_ATP_DEPENDENT_DNA_HELICASE_ACTIVITY	32	0.0937	0.00392	0.14	0.25182	1
GO_REGULATION_OF_IMMUNOGLOBULIN_SECRETION	16	0.145	0.00429	0.217	0.25191	1
REACTOME_REGULATION_OF_INSULIN_SECRETION_BY_ACETYLCHOLINE	10	0.225	0.00528	0.337	0.25197	1
GO_RESPIRATORY_CHAIN_COMPLEX_IV_ASSEMBLY	18	0.18	0.00567	0.27	0.25213	1
GO_14_3_3_PROTEIN_BINDING	19	0.135	0.00437	0.203	0.25214	1
GO_CELLULAR_RESPONSE_TO_BIOTIC_STIMULUS	161	0.0429	0.00401	0.0642	0.25228	1
GO_PYRIMIDINE_RIBONUCLEOSIDE_TRIPHOSPHATE_METABOLIC_PROCESS	15	0.142	0.00407	0.213	0.25231	1
GO_COFACTOR_BIOSYNTHETIC_PROCESS	159	0.0418	0.00389	0.0627	0.25241	1
GO_RNA_BINDING	1486	0.0157	0.00431	0.0236	0.25244	1
GO_HISTONE_H4_ACETYLATION	44	0.092	0.00452	0.138	0.25263	1
GO_COENZYME_BIOSYNTHETIC_PROCESS	122	0.0464	0.00378	0.0697	0.25282	1
REACTOME_APOPTOSIS	135	0.0512	0.00439	0.0771	0.25322	1
GO_REGULATION_OF_INTRINSIC_APOPTOTIC_SIGNALING_PATHWAY_BY_P53_CLASS_MEDIATOR	21	0.13	0.0044	0.195	0.25342	1
GO_PHOSPHOLIPID_BIOSYNTHETIC_PROCESS	225	0.0381	0.00421	0.0574	0.25348	1
GO_ATPASE_REGULATOR_ACTIVITY	30	0.119	0.00481	0.179	0.25354	1
GO_EATING_BEHAVIOR	29	0.108	0.00431	0.163	0.25357	1
GO_T_CELL_RECEPTOR_COMPLEX	19	0.151	0.00488	0.228	0.25364	1
GO_PERIPHERAL_NERVOUS_SYSTEM_DEVELOPMENT	68	0.0718	0.00438	0.108	0.25374	1
BIOCARTA_IGF1_PATHWAY	20	0.133	0.0044	0.201	0.25389	1
KEGG_CIRCADIAN_RHYTHM_MAMMAL	13	0.161	0.00429	0.243	0.25396	1
KEGG_ALANINE_ASPARTATE_AND_GLUTAMATE_METABOLISM	31	0.113	0.00465	0.171	0.25432	1
GO_CELLULAR_MACROMOLECULE_LOCALIZATION	1174	0.0177	0.00434	0.0267	0.25443	1
GO_MONOCARBOXYLIC_ACID_CATABOLIC_PROCESS	95	0.0589	0.00424	0.0894	0.25485	1
REACTOME_SIGNALING_BY_PDGF	114	0.054	0.00426	0.082	0.25503	1
REACTOME_NEP_NS2_INTERACTS_WITH_THE_CELLULAR_EXPORT_MACHINERY	27	0.109	0.0042	0.166	0.25512	1
GO_NECROPTOTIC_PROCESS	21	0.124	0.00422	0.189	0.25522	1
GO_MAP_KINASE_PHOSPHATASE_ACTIVITY	12	0.152	0.00389	0.231	0.25526	1
GO_NEURONAL_CELL_BODY_MEMBRANE	20	0.136	0.00451	0.207	0.25534	1
GO_NOTCH_RECEPTOR_PROCESSING	16	0.142	0.00419	0.215	0.25538	1
GO_REGULATION_OF_MULTI_ORGANISM_PROCESS	455	0.0273	0.00425	0.0415	0.2555	1
GO_RESPONSE_TO_COCAINE	46	0.0816	0.0041	0.124	0.25554	1
GO_MUSCLE_ORGAN_MORPHOGENESIS	69	0.0712	0.00437	0.108	0.25559	1
GO_NEGATIVE_REGULATION_OF_REPRODUCTIVE_PROCESS	52	0.0803	0.00428	0.122	0.25577	1
GO_PROTEIN_HOMOOLIGOMERIZATION	242	0.0367	0.0042	0.0559	0.256	1
REACTOME_PKA_MEDIATED_PHOSPHORYLATION_OF_CREB	17	0.127	0.00388	0.194	0.2561	1
GO_STEROL_TRANSPORTER_ACTIVITY	18	0.146	0.00457	0.222	0.25613	1
KEGG_RENIN_ANGIOTENSIN_SYSTEM	15	0.138	0.00396	0.211	0.2562	1
GO_NEGATIVE_REGULATION_OF_PROTEIN_ACTIVATION_CASCADE	11	0.199	0.00489	0.304	0.25633	1
REACTOME_RECEPTOR_LIGAND_BINDING_INITIATES_THE_SECOND_PROTEOLYTIC_CLEAVAGE_OF_NOTCH_RECEPTOR	11	0.161	0.00396	0.247	0.25639	1
GO_PHAGOCYTOSIS_ENGULFMENT	18	0.146	0.00459	0.223	0.25645	1
GO_REGULATION_OF_EXCRETION	27	0.102	0.00393	0.156	0.25665	1
GO_STEROID_CATABOLIC_PROCESS	23	0.109	0.00386	0.166	0.25667	1
GO_NEGATIVE_REGULATION_OF_LEUKOCYTE_DEGRANULATION	10	0.178	0.00417	0.272	0.25683	1
GO_SPINDLE_MICROTUBULE	54	0.0811	0.00441	0.124	0.25683	1
GO_4_IRON_4_SULFUR_CLUSTER_BINDING	39	0.0883	0.00408	0.135	0.25714	1
GO_GTP_METABOLIC_PROCESS	22	0.121	0.00419	0.185	0.25716	1
GO_ARP2_3_PROTEIN_COMPLEX	11	0.171	0.0042	0.263	0.25742	1
GO_ADENYLYLTRANSFERASE_ACTIVITY	24	0.122	0.00441	0.187	0.25761	1
GO_TRANSCRIPTION_INITIATION_FROM_RNA_POLYMERASE_II_PROMOTER	142	0.0478	0.00421	0.0735	0.25765	1
GO_RESPONSE_TO_EXOGENOUS_DSRNA	45	0.0931	0.00462	0.143	0.25783	1
REACTOME_THROMBOXANE_SIGNALLING_THROUGH_TP_RECEPTOR	22	0.128	0.00445	0.197	0.25788	1
REACTOME_BILE_SALT_AND_ORGANIC_ANION_SLC_TRANSPORTERS	11	0.185	0.00454	0.285	0.25859	1
GO_REGULATION_OF_ORGAN_MORPHOGENESIS	232	0.0387	0.00434	0.0598	0.25864	1
GO_NEGATIVE_REGULATION_OF_RESPONSE_TO_FOOD	12	0.15	0.00385	0.232	0.25899	1
GO_CELLULAR_RESPONSE_TO_CHOLESTEROL	12	0.142	0.00364	0.22	0.25925	1
GO_REGULATION_OF_FILOPODIUM_ASSEMBLY	36	0.0978	0.00434	0.151	0.25928	1
GO_PROTEIN_LOCALIZATION_TO_NUCLEUS	155	0.0445	0.00409	0.069	0.25941	1
GO_RRNA_METHYLATION	17	0.195	0.00596	0.303	0.25955	1
GO_PHOSPHORYLATION	1163	0.0172	0.00422	0.0268	0.25958	1
REACTOME_COMPLEMENT_CASCADE	28	0.115	0.00452	0.179	0.25958	1
GO_REGULATION_OF_ESTABLISHMENT_OF_PLANAR_POLARITY	106	0.0576	0.00438	0.0894	0.25959	1
GO_REGULATION_OF_TRANSMEMBRANE_RECEPTOR_PROTEIN_SERINE_THREONINE_KINASE_SIGNALING_PATHWAY	200	0.0405	0.00422	0.0628	0.25965	1
REACTOME_SIGNAL_AMPLIFICATION	30	0.104	0.00421	0.161	0.25967	1
BIOCARTA_FAS_PATHWAY	30	0.105	0.00426	0.163	0.2597	1
GO_BEHAVIORAL_RESPONSE_TO_COCAINE	12	0.151	0.00386	0.234	0.25978	1
GO_BETA_2_MICROGLOBULIN_BINDING	10	0.179	0.00418	0.278	0.25998	1
GO_KINESIN_BINDING	33	0.0783	0.00333	0.122	0.26021	1
GO_CELLULAR_RESPONSE_TO_LITHIUM_ION	17	0.137	0.00418	0.213	0.26024	1
GO_BETA_AMYLOID_BINDING	31	0.0985	0.00406	0.153	0.26047	1
GO_REGULATION_OF_POSTSYNAPTIC_MEMBRANE_POTENTIAL	53	0.0712	0.00383	0.111	0.26069	1
GO_NEGATIVE_REGULATION_OF_PROTEIN_MODIFICATION_BY_SMALL_PROTEIN_CONJUGATION_OR_REMOVAL	131	0.0489	0.00413	0.0763	0.26076	1
GO_FEEDING_BEHAVIOR	83	0.0601	0.00405	0.0938	0.26077	1
GO_POSITIVE_REGULATION_OF_TELOMERE_MAINTENANCE	45	0.0846	0.0042	0.132	0.26085	1
GO_PROTEIN_DEACETYLASE_ACTIVITY	39	0.0839	0.00388	0.131	0.26089	1
GO_REGULATION_OF_SUPEROXIDE_METABOLIC_PROCESS	21	0.123	0.00417	0.192	0.2609	1
GO_IMMUNOLOGICAL_SYNAPSE_FORMATION	11	0.17	0.00418	0.266	0.26103	1
GO_REGULATION_OF_SHORT_TERM_NEURONAL_SYNAPTIC_PLASTICITY	13	0.139	0.00372	0.218	0.26104	1
GO_TCTN_B9D_COMPLEX	12	0.145	0.00371	0.226	0.26111	1
GO_ENDOPLASMIC_RETICULUM_QUALITY_CONTROL_COMPARTMENT	13	0.173	0.00462	0.271	0.26113	1
GO_PROTEIN_LOCALIZATION_TO_CILIUM	27	0.109	0.00421	0.171	0.26133	1
GO_TRANSMEMBRANE_TRANSPORT	1029	0.018	0.00416	0.0282	0.26142	1
GO_SCAFFOLD_PROTEIN_BINDING	41	0.0889	0.00421	0.139	0.26152	1
GO_NEURONAL_STEM_CELL_DIVISION	12	0.157	0.00403	0.246	0.26155	1
GO_POSITIVE_REGULATION_OF_RECEPTOR_MEDIATED_ENDOCYTOSIS	47	0.0736	0.00374	0.115	0.26177	1
GO_ER_TO_GOLGI_VESICLE_MEDIATED_TRANSPORT	159	0.0444	0.00413	0.0697	0.26194	1
GO_MOVEMENT_OF_CELL_OR_SUBCELLULAR_COMPONENT	1226	0.0162	0.00406	0.0255	0.26222	1
GO_HISTONE_KINASE_ACTIVITY	19	0.162	0.00524	0.255	0.26243	1
GO_ENZYME_INHIBITOR_ACTIVITY	357	0.0304	0.00421	0.0478	0.26246	1
GO_NEGATIVE_REGULATION_OF_LEUKOCYTE_PROLIFERATION	65	0.0668	0.00398	0.105	0.2625	1
GO_REGULATION_OF_STEM_CELL_DIFFERENTIATION	112	0.0521	0.00407	0.082	0.26251	1
GO_SEX_DIFFERENTIATION	243	0.0356	0.00408	0.056	0.26265	1
GO_STEM_CELL_DIVISION	28	0.102	0.004	0.161	0.26312	1
GO_FIBRIL	14	0.166	0.0046	0.262	0.26318	1
GO_INTERSPECIES_INTERACTION_BETWEEN_ORGANISMS	629	0.0227	0.00414	0.0358	0.2632	1
GO_CATALYTIC_STEP_2_SPLICEOSOME	84	0.0584	0.00396	0.0922	0.26321	1
GO_NONMOTILE_PRIMARY_CILIUM_ASSEMBLY	23	0.114	0.00405	0.18	0.2633	1
GO_RESPONSE_TO_UV_C	11	0.173	0.00426	0.274	0.26332	1
GO_LIGAND_GATED_CHANNEL_ACTIVITY	130	0.0493	0.00415	0.0779	0.26339	1
GO_REGULATION_OF_ENDOTHELIAL_CELL_CHEMOTAXIS	16	0.136	0.00403	0.215	0.26367	1
GO_CEREBRAL_CORTEX_RADIALLY_ORIENTED_CELL_MIGRATION	26	0.104	0.00391	0.164	0.26387	1
GO_REGULATION_OF_TRANSFERASE_ACTIVITY	904	0.0189	0.00411	0.03	0.26394	1
GO_RESPONSE_TO_ACIDIC_PH	20	0.125	0.00413	0.197	0.26402	1
REACTOME_TAK1_ACTIVATES_NFKB_BY_PHOSPHORYLATION_AND_ACTIVATION_OF_IKKS_COMPLEX	20	0.115	0.00382	0.183	0.26417	1
GO_POSITIVE_CHEMOTAXIS	34	0.107	0.00462	0.17	0.26421	1
GO_EMBRYONIC_PATTERN_SPECIFICATION	53	0.0792	0.00426	0.126	0.26427	1
GO_BRANCHING_INVOLVED_IN_SALIVARY_GLAND_MORPHOGENESIS	16	0.14	0.00414	0.222	0.26455	1
GO_RRNA_BINDING	53	0.0786	0.00423	0.125	0.26474	1
GO_DETECTION_OF_LIGHT_STIMULUS_INVOLVED_IN_SENSORY_PERCEPTION	16	0.156	0.00463	0.249	0.26481	1
GO_ROUNDABOUT_SIGNALING_PATHWAY	12	0.178	0.00455	0.282	0.26485	1
GO_POSITIVE_REGULATION_OF_CHEMOKINE_PRODUCTION	46	0.074	0.00371	0.118	0.26487	1
REACTOME_SIGNALING_BY_NOTCH1	63	0.0653	0.00384	0.104	0.26516	1
GO_REFLEX	20	0.105	0.00347	0.167	0.26546	1
BIOCARTA_BCR_PATHWAY	32	0.105	0.00438	0.167	0.26552	1
REACTOME_AMINE_COMPOUND_SLC_TRANSPORTERS	26	0.108	0.00409	0.173	0.26564	1
GO_TELOMERE_LOCALIZATION	11	0.202	0.00496	0.323	0.26575	1
GO_RESPONSE_TO_ZINC_ION	49	0.0871	0.00451	0.139	0.26583	1
REACTOME_DAG_AND_IP3_SIGNALING	31	0.0913	0.00376	0.146	0.26587	1
GO_METANEPHROS_MORPHOGENESIS	26	0.106	0.004	0.17	0.26609	1
GO_ORGANELLE_FUSION	125	0.0488	0.00403	0.0782	0.26609	1
GO_REGULATION_OF_NFAT_PROTEIN_IMPORT_INTO_NUCLEUS	17	0.125	0.00382	0.2	0.26614	1
GO_ACTIVATING_TRANSCRIPTION_FACTOR_BINDING	54	0.0771	0.00419	0.124	0.26618	1
GO_CARNITINE_METABOLIC_PROCESS	12	0.145	0.00372	0.232	0.26642	1
GO_POSITIVE_REGULATION_OF_INTRINSIC_APOPTOTIC_SIGNALING_PATHWAY	50	0.0742	0.00388	0.119	0.26643	1
GO_REGULATION_OF_B_CELL_ACTIVATION	97	0.0584	0.00425	0.0936	0.26651	1
GO_HISTONE_H2A_ACETYLATION	12	0.184	0.00472	0.295	0.26666	1
GO_NEGATIVE_REGULATION_OF_MAPK_CASCADE	140	0.0442	0.00386	0.071	0.26667	1
REACTOME_SIGNALING_BY_HIPPO	19	0.113	0.00366	0.182	0.26691	1
GO_BEHAVIOR	492	0.0249	0.00404	0.0401	0.26694	1
GO_UBIQUITIN_LIKE_PROTEIN_CONJUGATING_ENZYME_BINDING	34	0.0978	0.00422	0.157	0.26695	1
GO_TRANSCRIPTION_FROM_MITOCHONDRIAL_PROMOTER	11	0.144	0.00354	0.232	0.26698	1
GO_UBIQUITIN_LIKE_PROTEIN_CONJUGATING_ENZYME_ACTIVITY	27	0.0962	0.0037	0.155	0.267	1
GO_PHOSPHOLIPID_SCRAMBLING	13	0.157	0.0042	0.253	0.26735	1
REACTOME_INTERFERON_SIGNALING	151	0.0431	0.0039	0.0694	0.26736	1
GO_MALE_MEIOSIS_I	17	0.11	0.00335	0.177	0.2675	1
GO_PYRIDOXAL_PHOSPHATE_BINDING	49	0.0745	0.00386	0.12	0.2675	1
GO_NEGATIVE_REGULATION_OF_VIRAL_TRANSCRIPTION	23	0.097	0.00344	0.157	0.26777	1
GO_PLATELET_ALPHA_GRANULE_MEMBRANE	13	0.17	0.00454	0.275	0.26786	1
GO_POSITIVE_REGULATION_OF_LAMELLIPODIUM_ASSEMBLY	15	0.142	0.00406	0.229	0.26795	1
GO_AXON_EXTENSION	33	0.0923	0.00393	0.149	0.26798	1
GO_POTASSIUM_ION_HOMEOSTASIS	18	0.128	0.00402	0.207	0.26811	1
GO_REGULATION_OF_GLIAL_CELL_DIFFERENTIATION	58	0.0747	0.00421	0.121	0.26813	1
GO_RESPONSE_TO_FUNGICIDE	10	0.167	0.00392	0.27	0.26828	1
GO_GLOMERULAR_EPITHELIUM_DEVELOPMENT	18	0.129	0.00405	0.209	0.26838	1
GO_PEPTIDYL_CYSTEINE_MODIFICATION	19	0.144	0.00465	0.233	0.26839	1
GO_HISTONE_H3_DEACETYLATION	19	0.117	0.00377	0.189	0.26839	1
GO_CELL_CHEMOTAXIS	156	0.0472	0.00435	0.0767	0.26917	1
GO_NEGATIVE_REGULATION_OF_NEURON_DIFFERENTIATION	182	0.0389	0.00386	0.0632	0.26936	1
GO_MYD88_INDEPENDENT_TOLL_LIKE_RECEPTOR_SIGNALING_PATHWAY	29	0.0945	0.00377	0.154	0.26939	1
GO_REGULATION_OF_IMMUNE_EFFECTOR_PROCESS	407	0.0268	0.00397	0.0437	0.26944	1
GO_PRE_AUTOPHAGOSOMAL_STRUCTURE	30	0.0929	0.00377	0.151	0.26982	1
REACTOME_MEMBRANE_TRAFFICKING	118	0.0499	0.004	0.0814	0.26989	1
GO_REGULATION_OF_MYELOID_CELL_DIFFERENTIATION	175	0.0418	0.00408	0.0682	0.27	1
GO_SMOOTH_MUSCLE_CONTRACTION	45	0.0792	0.00393	0.129	0.27002	1
GO_POSITIVE_REGULATION_OF_B_CELL_PROLIFERATION	36	0.0905	0.00402	0.148	0.27012	1
GO_NEUROTRANSMITTER_SODIUM_SYMPORTER_ACTIVITY	17	0.135	0.00413	0.221	0.27028	1
GO_OLIGOSACCHARIDE_CATABOLIC_PROCESS	12	0.146	0.00374	0.238	0.27035	1
GO_DOPAMINE_RECEPTOR_BINDING	17	0.133	0.00405	0.217	0.27039	1
GO_RNA_SPLICING_VIA_TRANSESTERIFICATION_REACTIONS	246	0.0334	0.00386	0.0547	0.27072	1
GO_SULFUR_COMPOUND_BINDING	227	0.037	0.00411	0.0607	0.27098	1
GO_EMBRYONIC_DIGESTIVE_TRACT_MORPHOGENESIS	17	0.137	0.00419	0.225	0.27103	1
GO_SEMAPHORIN_PLEXIN_SIGNALING_PATHWAY	32	0.0891	0.00373	0.146	0.27106	1
GO_NEGATIVE_REGULATION_OF_GLUCOSE_IMPORT	14	0.136	0.00377	0.223	0.27106	1
GO_CEREBRAL_CORTEX_CELL_MIGRATION	38	0.0811	0.0037	0.133	0.2711	1
REACTOME_COSTIMULATION_BY_THE_CD28_FAMILY	60	0.0697	0.004	0.115	0.27139	1
GO_RNA_POLYMERASE_II_CARBOXY_TERMINAL_DOMAIN_KINASE_ACTIVITY	15	0.148	0.00423	0.243	0.27155	1
GO_CYTOPLASMIC_TRANSLATION	36	0.0831	0.00369	0.137	0.27205	1
GO_POTASSIUM_CHANNEL_COMPLEX	87	0.0576	0.00397	0.095	0.27216	1
BIOCARTA_CARDIACEGF_PATHWAY	18	0.139	0.00438	0.23	0.2724	1
GO_NEGATIVE_REGULATION_OF_CELLULAR_COMPONENT_ORGANIZATION	644	0.0204	0.00377	0.0337	0.27243	1
GO_MUSCLE_ATROPHY	11	0.149	0.00367	0.247	0.27273	1
GO_POSITIVE_REGULATION_OF_HYDROLASE_ACTIVITY	856	0.019	0.00401	0.0314	0.27301	1
GO_CELL_FATE_DETERMINATION	43	0.088	0.00427	0.146	0.27315	1
BIOCARTA_G2_PATHWAY	23	0.0917	0.00326	0.152	0.27322	1
GO_INOSITOL_TRISPHOSPHATE_KINASE_ACTIVITY	11	0.167	0.00409	0.277	0.27344	1
GO_CELLULAR_RESPONSE_TO_VITAMIN_D	14	0.154	0.00428	0.256	0.27345	1
GO_ORGANIC_CYCLIC_COMPOUND_CATABOLIC_PROCESS	414	0.0262	0.00391	0.0436	0.27353	1
GO_ACTIVATION_OF_INNATE_IMMUNE_RESPONSE	194	0.0365	0.00374	0.0607	0.27386	1
GO_POSITIVE_REGULATION_OF_CYTOKINESIS	32	0.106	0.00442	0.176	0.2739	1
GO_ORGANOPHOSPHATE_BIOSYNTHETIC_PROCESS	426	0.0246	0.00371	0.0409	0.27395	1
GO_L_ASCORBIC_ACID_METABOLIC_PROCESS	10	0.169	0.00396	0.281	0.27404	1
GO_REGULATION_OF_CYTOKINESIS	59	0.074	0.00421	0.123	0.27404	1
GO_CELL_SEPARATION_AFTER_CYTOKINESIS	17	0.144	0.00439	0.239	0.27407	1
GO_IONOTROPIC_GLUTAMATE_RECEPTOR_COMPLEX	44	0.0759	0.00372	0.126	0.27408	1
GO_SYNAPTIC_VESICLE_LOCALIZATION	101	0.0525	0.0039	0.0875	0.27413	1
GO_NEGATIVE_REGULATION_OF_INTRACELLULAR_ESTROGEN_RECEPTOR_SIGNALING_PATHWAY	12	0.162	0.00416	0.27	0.27426	1
GO_HEPARIN_BINDING	153	0.0458	0.00418	0.0765	0.2748	1
GO_CELLULAR_RESPONSE_TO_STRESS	1494	0.0137	0.00377	0.023	0.27504	1
GO_LIPID_CATABOLIC_PROCESS	243	0.0333	0.00382	0.0557	0.27508	1
GO_CEREBELLAR_CORTEX_MORPHOGENESIS	29	0.0969	0.00386	0.162	0.27536	1
REACTOME_CELL_DEATH_SIGNALLING_VIA_NRAGE_NRIF_AND_NADE	51	0.0767	0.00405	0.129	0.27547	1
GO_POSITIVE_REGULATION_OF_CATECHOLAMINE_SECRETION	14	0.124	0.00345	0.209	0.27557	1
REACTOME_RECRUITMENT_OF_MITOTIC_CENTROSOME_PROTEINS_AND_COMPLEXES	60	0.0607	0.00348	0.102	0.27592	1
REACTOME_INFLUENZA_VIRAL_RNA_TRANSCRIPTION_AND_REPLICATION	96	0.0575	0.00416	0.0967	0.27613	1
GO_MONOCYTE_CHEMOTAXIS	38	0.107	0.00487	0.18	0.2764	1
GO_POSITIVE_REGULATION_OF_T_CELL_MEDIATED_IMMUNITY	30	0.0941	0.00382	0.159	0.27649	1
GO_CYCLIC_NUCLEOTIDE_BIOSYNTHETIC_PROCESS	32	0.0853	0.00357	0.144	0.2765	1
GO_RAGE_RECEPTOR_BINDING	11	0.145	0.00356	0.244	0.27657	1
BIOCARTA_P38MAPK_PATHWAY	39	0.0942	0.00435	0.159	0.27686	1
GO_REGULATION_OF_VASCULAR_ENDOTHELIAL_GROWTH_FACTOR_RECEPTOR_SIGNALING_PATHWAY	26	0.112	0.00422	0.189	0.27689	1
GO_POSITIVE_REGULATION_OF_PHAGOCYTOSIS	45	0.0755	0.00375	0.128	0.27698	1
GO_REGULATION_OF_OXIDATIVE_STRESS_INDUCED_INTRINSIC_APOPTOTIC_SIGNALING_PATHWAY	26	0.107	0.00404	0.181	0.27712	1
GO_NEGATIVE_REGULATION_OF_INTRACELLULAR_SIGNAL_TRANSDUCTION	417	0.0257	0.00384	0.0435	0.27741	1
GO_NUCLEAR_OUTER_MEMBRANE_ENDOPLASMIC_RETICULUM_MEMBRANE_NETWORK	958	0.0171	0.00383	0.0291	0.27755	1
GO_NLS_BEARING_PROTEIN_IMPORT_INTO_NUCLEUS	22	0.0961	0.00334	0.163	0.27764	1
GO_NEUROMUSCULAR_PROCESS	96	0.0515	0.00373	0.0874	0.27775	1
GO_CILIUM_MOVEMENT	35	0.0852	0.00373	0.145	0.27806	1
GO_REGULATION_OF_CORTICOSTEROID_HORMONE_SECRETION	14	0.13	0.0036	0.221	0.27836	1
BIOCARTA_NGF_PATHWAY	17	0.142	0.00433	0.242	0.2784	1
GO_CLATHRIN_COAT	46	0.0733	0.00368	0.125	0.2785	1
GO_SMN_SM_PROTEIN_COMPLEX	14	0.151	0.00418	0.257	0.27864	1
GO_REGULATION_OF_DEPHOSPHORYLATION	147	0.0409	0.00366	0.0699	0.27941	1
REACTOME_INFLAMMASOMES	16	0.128	0.00379	0.219	0.2795	1
GO_REGULATION_OF_MUSCLE_CONTRACTION	144	0.0423	0.00375	0.0725	0.27966	1
GO_TRANSPORTER_COMPLEX	304	0.0299	0.00384	0.0513	0.27968	1
GO_LARGE_RIBOSOMAL_SUBUNIT	88	0.057	0.00395	0.0977	0.27975	1
GO_POSITIVE_REGULATION_OF_TELOMERE_MAINTENANCE_VIA_TELOMERE_LENGTHENING	32	0.0958	0.00401	0.164	0.28	1
GO_EXTRACELLULAR_GLUTAMATE_GATED_ION_CHANNEL_ACTIVITY	19	0.13	0.00418	0.223	0.28022	1
GO_IONOTROPIC_GLUTAMATE_RECEPTOR_BINDING	21	0.111	0.00376	0.19	0.28043	1
GO_BASEMENT_MEMBRANE_ORGANIZATION	11	0.162	0.00397	0.278	0.28046	1
GO_LABYRINTHINE_LAYER_DEVELOPMENT	38	0.0862	0.00393	0.148	0.28049	1
GO_POSITIVE_REGULATION_OF_INTERFERON_BETA_PRODUCTION	27	0.09	0.00346	0.155	0.2805	1
BIOCARTA_VITCB_PATHWAY	8	0.215	0.0045	0.369	0.28051	1
GO_B_CELL_MEDIATED_IMMUNITY	63	0.0646	0.00379	0.111	0.28067	1
GO_REGULATION_OF_STEROID_HORMONE_SECRETION	19	0.105	0.0034	0.181	0.28068	1
BIOCARTA_GLEEVEC_PATHWAY	23	0.121	0.00428	0.208	0.28082	1
REACTOME_ROLE_OF_SECOND_MESSENGERS_IN_NETRIN1_SIGNALING	8	0.158	0.00332	0.273	0.28096	1
[truncated: 4,996 more rows]

## Sheet: Suppl Table 4C
Supplementary Table 4C- Pathway analysis on ADHD across the lifespan
FULL_NAME	NGENES	BETA	BETA_STD	SE	P	P_CORRECTED
GO_RIBONUCLEOPROTEIN_COMPLEX	665	0.146	0.0276	0.0368	3.5993e-05	0.0212
REACTOME_DESTABILIZATION_OF_MRNA_BY_BRF1	17	0.673	0.0207	0.197	0.00032209	0.1593
REACTOME_ACTIVATION_OF_GENES_BY_ATF4	24	0.617	0.0225	0.182	0.00035541	0.1728
KEGG_SYSTEMIC_LUPUS_ERYTHEMATOSUS	60	0.444	0.0257	0.149	0.0013975	0.2138
REACTOME_DESTABILIZATION_OF_MRNA_BY_TRISTETRAPROLIN_TTP	17	0.621	0.0191	0.194	0.00068365	0.2941
REACTOME_MRNA_DECAY_BY_3_TO_5_EXORIBONUCLEASE	11	0.745	0.0184	0.238	0.00087243	0.3521
REACTOME_DESTABILIZATION_OF_MRNA_BY_KSRP	17	0.644	0.0198	0.215	0.0013791	0.4831
GO_PROTEASOME_ASSEMBLY	13	0.868	0.0234	0.253	0.00030561	0.6468
GO_B_CELL_PROLIFERATION	37	0.637	0.0289	0.188	0.00035813	0.7017
REACTOME_DIABETES_PATHWAYS	125	0.225	0.0187	0.0806	0.0026509	0.7017
REACTOME_AMINO_ACID_SYNTHESIS_AND_INTERCONVERSION_TRANSAMINATION	16	0.646	0.0193	0.232	0.002728	0.7109
GO_CEREBRAL_CORTEX_RADIALLY_ORIENTED_CELL_MIGRATION	26	0.599	0.0228	0.18	0.00043698	0.7632
GO_NCRNA_CATABOLIC_PROCESS	22	0.598	0.0209	0.183	0.00054301	0.825
REACTOME_UNFOLDED_PROTEIN_RESPONSE	74	0.266	0.017	0.103	0.0050601	0.8862
GO_VOLTAGE_GATED_CALCIUM_CHANNEL_COMPLEX	39	0.39	0.0181	0.152	0.00518	0.8998
GO_TRANSCRIPTION_FACTOR_ACTIVITY_RNA_POLYMERASE_II_CORE_PROMOTER_PROXIMAL_REGION_SEQUENCE_SPECIFIC_BINDING	319	0.14	0.0185	0.0512	0.0031402	0.9065
BIOCARTA_RANKL_PATHWAY	14	0.548	0.0153	0.259	0.017049	0.908
BIOCARTA_CD40_PATHWAY	13	0.532	0.0143	0.255	0.018479	0.9237
KEGG_PYRIMIDINE_METABOLISM	92	0.205	0.0147	0.0986	0.018701	0.9376
REACTOME_PD1_SIGNALING	10	0.789	0.0186	0.322	0.0071269	0.9491
GO_SEQUENCE_SPECIFIC_DNA_BINDING	958	0.0824	0.0185	0.0311	0.0040719	0.9496
GO_NUCLEIC_ACID_BINDING_TRANSCRIPTION_FACTOR_ACTIVITY	1102	0.0774	0.0186	0.0294	0.004266	0.9566
GO_CORE_PROMOTER_PROXIMAL_REGION_DNA_BINDING	355	0.132	0.0184	0.0502	0.0042713	0.9568
GO_EUKARYOTIC_TRANSLATION_INITIATION_FACTOR_3_COMPLEX	14	0.577	0.0161	0.237	0.0075377	0.9624
GO_CAMERA_TYPE_EYE_PHOTORECEPTOR_CELL_DIFFERENTIATION	15	0.823	0.0238	0.27	0.0011438	0.9639
GO_DETECTION_OF_MOLECULE_OF_BACTERIAL_ORIGIN	10	0.746	0.0176	0.245	0.0011733	0.9663
GO_HYDROLASE_ACTIVITY_ACTING_ON_CARBON_NITROGEN_BUT_NOT_PEPTIDE_BONDS_IN_CYCLIC_AMIDINES	32	0.438	0.0185	0.168	0.0047019	0.9683
REACTOME_ACTIVATED_TLR4_SIGNALLING	84	0.23	0.0157	0.0963	0.0085429	0.9688
GO_SMALL_NUCLEOLAR_RIBONUCLEOPROTEIN_COMPLEX	17	0.534	0.0164	0.222	0.008101	0.969
GO_TRANSCRIPTIONAL_ACTIVATOR_ACTIVITY_RNA_POLYMERASE_II_CORE_PROMOTER_PROXIMAL_REGION_SEQUENCE_SPECIFIC_BINDING	218	0.158	0.0173	0.0613	0.0049773	0.9739
GO_NUCLEAR_EXOSOME_RNASE_COMPLEX_	15	0.538	0.0156	0.227	0.0089055	0.9762
REACTOME_MYD88_MAL_CASCADE_INITIATED_ON_PLASMA_MEMBRANE	74	0.235	0.0151	0.101	0.010141	0.9827
GO_CELL_PROLIFERATION_IN_FOREBRAIN	26	0.512	0.0195	0.172	0.0014732	0.9845
GO_NUCLEAR_CHROMATIN	233	0.14	0.0159	0.0603	0.0099565	0.9849
GO_CYTOPLASMIC_EXOSOME_RNASE_COMPLEX_	15	0.488	0.0141	0.21	0.010027	0.9853
REACTOME_PERK_REGULATED_GENE_EXPRESSION	27	0.381	0.0148	0.166	0.010758	0.9857
GO_REGULATION_OF_NLRP3_INFLAMMASOME_COMPLEX_ASSEMBLY	9	1.01	0.0226	0.341	0.0015251	0.9862
GO_CARBOHYDRATE_PHOSPHATASE_ACTIVITY	10	0.796	0.0188	0.319	0.0063407	0.9892
REACTOME_PHOSPHORYLATION_OF_CD3_AND_TCR_ZETA_CHAINS	9	0.738	0.0165	0.33	0.012602	0.9921
REACTOME_DEADENYLATION_DEPENDENT_MRNA_DECAY	43	0.283	0.0138	0.127	0.013018	0.9931
GO_SNORNA_METABOLIC_PROCESS	8	0.754	0.0159	0.261	0.0019238	0.9932
BIOCARTA_PGC1A_PATHWAY	23	0.321	0.0115	0.188	0.043947	0.9951
GO_PRECATALYTIC_SPLICEOSOME	20	0.456	0.0152	0.203	0.012487	0.9953
GO_CONDENSED_NUCLEAR_CHROMOSOME_CENTROMERIC_REGION	18	0.419	0.0133	0.188	0.012806	0.9957
GO_NPBAF_COMPLEX	12	0.686	0.0177	0.308	0.012898	0.9957
GO_STRIATUM_DEVELOPMENT	15	0.75	0.0217	0.264	0.0022795	0.9963
REACTOME_ETHANOL_OXIDATION	10	0.766	0.0181	0.353	0.015009	0.9964
BIOCARTA_D4GDI_PATHWAY	13	0.513	0.0138	0.306	0.046766	0.9965
GO_PYRIMIDINE_RIBONUCLEOSIDE_METABOLIC_PROCESS	28	0.519	0.0205	0.184	0.0023597	0.9968
GO_RIBOSOMAL_LARGE_SUBUNIT_BIOGENESIS	48	0.395	0.0204	0.14	0.0023643	0.9968
GO_REGULATORY_REGION_NUCLEIC_ACID_BINDING	775	0.0808	0.0164	0.0336	0.0080857	0.9968
GO_NUCLEOSOMAL_DNA_BINDING	28	0.444	0.0175	0.186	0.0084302	0.9975
GO_MRNA_BINDING	142	0.187	0.0165	0.0782	0.0084819	0.9976
REACTOME_INITIAL_TRIGGERING_OF_COMPLEMENT	8	0.893	0.0189	0.421	0.016906	0.9976
GO_AXON_PART	207	0.137	0.0146	0.0631	0.015139	0.9978
BIOCARTA_ERK5_PATHWAY	18	0.352	0.0111	0.214	0.050263	0.9978
REACTOME_INSULIN_SYNTHESIS_AND_PROCESSING	20	0.441	0.0147	0.209	0.017703	0.9979
REACTOME_HDL_MEDIATED_LIPID_TRANSPORT	14	0.532	0.0149	0.253	0.017716	0.9979
BIOCARTA_KREB_PATHWAY	8	0.588	0.0124	0.359	0.050765	0.9979
GO_CALCIUM_CHANNEL_COMPLEX	60	0.267	0.0154	0.124	0.015513	0.9981
BIOCARTA_TNFR1_PATHWAY	28	0.267	0.0105	0.166	0.054326	0.9984
KEGG_PYRUVATE_METABOLISM	39	0.249	0.0116	0.149	0.047182	0.9987
GO_NUCLEAR_CHROMOSOME	440	0.0912	0.0141	0.0431	0.017225	0.9991
GO_WASH_COMPLEX	9	0.526	0.0118	0.249	0.017306	0.9991
GO_ESCRT_III_COMPLEX	11	0.598	0.0148	0.286	0.018277	0.9991
REACTOME_GAMMA_CARBOXYLATION_TRANSPORT_AND_AMINO_TERMINAL_CLEAVAGE_OF_PROTEINS	9	0.589	0.0132	0.292	0.02181	0.9991
BIOCARTA_CDC42RAC_PATHWAY	16	0.343	0.0102	0.223	0.062228	0.9991
BIOCARTA_IL17_PATHWAY	17	0.345	0.0106	0.226	0.063089	0.9992
GO_ASTROCYTE_DIFFERENTIATION	38	0.41	0.0188	0.149	0.0029348	0.9994
GO_POSITIVE_REGULATION_OF_ANION_TRANSPORT	55	0.314	0.0174	0.114	0.002966	0.9994
GO_TRANSCRIPTIONAL_REPRESSOR_ACTIVITY_RNA_POLYMERASE_II_TRANSCRIPTION_REGULATORY_REGION_SEQUENCE_SPECIFIC_BINDING	162	0.164	0.0155	0.0706	0.010271	0.9994
GO_CONDENSED_NUCLEAR_CHROMOSOME	79	0.196	0.013	0.0943	0.018808	0.9994
GO_RRNA_CATABOLIC_PROCESS	17	0.557	0.0171	0.203	0.0030514	0.9995
BIOCARTA_FAS_PATHWAY	29	0.24	0.00963	0.159	0.065304	0.9995
GO_ASTROCYTE_DEVELOPMENT	18	0.609	0.0193	0.224	0.0032096	0.9996
GO_PYRIMIDINE_NUCLEOSIDE_BIOSYNTHETIC_PROCESS	28	0.457	0.018	0.168	0.0033413	0.9996
GO_PROTEIN_HETERODIMERIZATION_ACTIVITY	388	0.105	0.0153	0.046	0.011169	0.9996
GO_RNA_POLYMERASE_II_TRANSCRIPTION_FACTOR_ACTIVITY_SEQUENCE_SPECIFIC_DNA_BINDING	594	0.0851	0.0152	0.0373	0.011349	0.9996
GO_PROTEIN_N_TERMINUS_BINDING	96	0.214	0.0156	0.0945	0.011794	0.9996
KEGG_RNA_DEGRADATION	54	0.198	0.0108	0.124	0.055328	0.9996
GO_NEGATIVE_REGULATION_OF_TRANSCRIPTION_FROM_RNA_POLYMERASE_II_PROMOTER	686	0.094	0.018	0.0348	0.0034405	0.9997
GO_HIGH_VOLTAGE_GATED_CALCIUM_CHANNEL_ACTIVITY	10	0.645	0.0152	0.29	0.013119	0.9997
BIOCARTA_CLASSIC_PATHWAY	9	0.469	0.0105	0.32	0.071471	0.9997
GO_NUCLEOSOME_BINDING	42	0.317	0.0153	0.145	0.014351	0.9998
GO_SYNAPTONEMAL_COMPLEX	31	0.346	0.0144	0.171	0.021194	0.9998
GO_PRP19_COMPLEX	13	0.582	0.0157	0.288	0.0214	0.9998
KEGG_GAP_JUNCTION	84	0.165	0.0112	0.105	0.058655	0.9998
GO_REGULATION_OF_PRI_MIRNA_TRANSCRIPTION_FROM_RNA_POLYMERASE_II_PROMOTER	17	0.553	0.017	0.207	0.0037309	0.9999
GO_COLUMNAR_CUBOIDAL_EPITHELIAL_CELL_DEVELOPMENT	46	0.4	0.0202	0.15	0.0038874	0.9999
GO_EYE_PHOTORECEPTOR_CELL_DIFFERENTIATION	42	0.405	0.0196	0.153	0.0040326	0.9999
GO_POSITIVE_REGULATION_OF_ION_TRANSPORT	221	0.154	0.017	0.059	0.0044056	0.9999
GO_SPINDLE_POLE	124	0.156	0.0129	0.0783	0.023005	0.9999
GO_NUCLEAR_EUCHROMATIN	20	0.428	0.0143	0.216	0.023497	0.9999
GO_CD40_RECEPTOR_COMPLEX	11	0.643	0.0159	0.324	0.023517	0.9999
GO_LATERAL_ELEMENT	10	0.69	0.0163	0.347	0.023552	0.9999
KEGG_FOLATE_BIOSYNTHESIS	11	0.385	0.00953	0.257	0.066949	0.9999
KEGG_PROTEASOME	42	0.207	0.00998	0.14	0.070277	0.9999
KEGG_GLYOXYLATE_AND_DICARBOXYLATE_METABOLISM	16	0.312	0.0093	0.214	0.072799	0.9999
BIOCARTA_STATHMIN_PATHWAY	19	0.304	0.00989	0.22	0.083954	0.9999
GO_RIBOSOMAL_LARGE_SUBUNIT_ASSEMBLY	22	0.54	0.0189	0.208	0.004794	1
GO_MICROTUBULE_ORGANIZING_CENTER_ORGANIZATION	80	0.266	0.0177	0.104	0.0051551	1
GO_EMBRYONIC_VISCEROCRANIUM_MORPHOGENESIS	11	0.694	0.0172	0.272	0.0053213	1
GO_POSITIVE_REGULATION_OF_CARDIAC_MUSCLE_CELL_DIFFERENTIATION	12	0.723	0.0187	0.284	0.0054378	1
GO_AUDITORY_RECEPTOR_CELL_DEVELOPMENT	18	0.611	0.0194	0.241	0.0056813	1
GO_CYCLIC_NUCLEOTIDE_MEDIATED_SIGNALING	46	0.342	0.0173	0.136	0.0059784	1
GO_REGULATION_OF_TRANSCRIPTION_FROM_RNA_POLYMERASE_II_PROMOTER	1652	0.0582	0.0168	0.0234	0.0063424	1
GO_FOREBRAIN_CELL_MIGRATION	57	0.281	0.0158	0.113	0.0063861	1
GO_RIBONUCLEOPROTEIN_COMPLEX_BIOGENESIS	400	0.116	0.0171	0.0465	0.0064514	1
GO_TETRAHYDROFOLATE_INTERCONVERSION	11	0.755	0.0187	0.304	0.0064852	1
GO_DNA_ALKYLATION	41	0.356	0.017	0.143	0.0065442	1
GO_PYRIMIDINE_NUCLEOSIDE_METABOLIC_PROCESS	45	0.359	0.0179	0.145	0.0068016	1
GO_PYRIMIDINE_NUCLEOTIDE_BIOSYNTHETIC_PROCESS	27	0.435	0.0168	0.177	0.0071368	1
GO_PHOTORECEPTOR_CELL_DIFFERENTIATION	50	0.339	0.0179	0.139	0.007241	1
GO_NEURON_MIGRATION	105	0.211	0.0161	0.0868	0.0074296	1
GO_T_CELL_APOPTOTIC_PROCESS	14	0.586	0.0164	0.241	0.0074783	1
GO_ER_ASSOCIATED_UBIQUITIN_DEPENDENT_PROTEIN_CATABOLIC_PROCESS	59	0.278	0.0159	0.114	0.0075427	1
GO_PYRIMIDINE_CONTAINING_COMPOUND_BIOSYNTHETIC_PROCESS	37	0.366	0.0166	0.151	0.0078118	1
GO_AUDITORY_RECEPTOR_CELL_DIFFERENTIATION	27	0.455	0.0176	0.191	0.0085441	1
GO_PYRIMIDINE_RIBONUCLEOTIDE_METABOLIC_PROCESS	22	0.459	0.016	0.193	0.0088468	1
GO_DETECTION_OF_OTHER_ORGANISM	13	0.505	0.0136	0.218	0.01017	1
GO_LACTATE_TRANSMEMBRANE_TRANSPORT	12	0.607	0.0157	0.263	0.010544	1
GO__DE_NOVO_POSTTRANSLATIONAL_PROTEIN_FOLDING	14	0.616	0.0172	0.268	0.010796	1
GO_NEGATIVE_REGULATION_OF_NITROGEN_COMPOUND_METABOLIC_PROCESS	1364	0.0583	0.0154	0.0256	0.011347	1
GO_TRANSCRIPTION_FROM_RNA_POLYMERASE_II_PROMOTER	684	0.0811	0.0155	0.0356	0.011452	1
GO_NUCLEAR_TRANSCRIBED_MRNA_CATABOLIC_PROCESS_DEADENYLATION_DEPENDENT_DECAY	56	0.26	0.0145	0.115	0.011503	1
GO_NUCLEUS_ORGANIZATION	131	0.183	0.0156	0.0807	0.011636	1
GO_PYRIMIDINE_CONTAINING_COMPOUND_METABOLIC_PROCESS	70	0.268	0.0167	0.118	0.011776	1
GO_DETECTION_OF_LIGHT_STIMULUS_INVOLVED_IN_SENSORY_PERCEPTION	16	0.592	0.0177	0.262	0.011913	1
GO_PALLIUM_DEVELOPMENT	146	0.167	0.015	0.0741	0.011964	1
GO_NEGATIVE_REGULATION_OF_MEGAKARYOCYTE_DIFFERENTIATION	7	1.61	0.0318	0.715	0.01209	1
GO_PYRIMIDINE_RIBONUCLEOSIDE_CATABOLIC_PROCESS	9	0.895	0.02	0.398	0.012247	1
GO_RIBONUCLEOPROTEIN_COMPLEX_SUBUNIT_ORGANIZATION	180	0.155	0.0154	0.0691	0.012493	1
GO_CAMP_MEDIATED_SIGNALING	37	0.336	0.0152	0.15	0.012818	1
GO_HAIR_CELL_DIFFERENTIATION	34	0.389	0.0169	0.174	0.01285	1
GO_PROTEIN_LOCALIZATION_TO_CHROMATIN	12	0.695	0.018	0.312	0.013009	1
GO_CELL_SEPARATION_AFTER_CYTOKINESIS	17	0.551	0.0169	0.248	0.013209	1
GO_NUCLEAR_ENVELOPE_ORGANIZATION	79	0.239	0.0158	0.109	0.014254	1
GO_POSITIVE_REGULATION_OF_NEURON_DIFFERENTIATION	290	0.119	0.015	0.0543	0.01442	1
GO_EPITHELIAL_CELL_DIFFERENTIATION_INVOLVED_IN_KIDNEY_DEVELOPMENT	23	0.405	0.0145	0.185	0.014539	1
GO_PLATELET_MORPHOGENESIS	15	0.536	0.0155	0.246	0.014696	1
GO_REGULATION_OF_INTERLEUKIN_12_PRODUCTION	46	0.297	0.015	0.137	0.01498	1
GO_LIGAND_GATED_CALCIUM_CHANNEL_ACTIVITY	15	0.499	0.0144	0.23	0.015029	1
GO_ATPASE_ACTIVATOR_ACTIVITY	17	0.535	0.0165	0.247	0.015077	1
GO_REGULATION_OF_ICOSANOID_SECRETION	18	0.421	0.0133	0.194	0.015165	1
GO_NEGATIVE_REGULATION_OF_GENE_EXPRESSION	1354	0.0559	0.0148	0.0259	0.015566	1
GO_GLOMERULAR_EPITHELIUM_DEVELOPMENT	18	0.497	0.0157	0.231	0.015632	1
GO_MIRNA_BINDING	14	0.549	0.0153	0.255	0.015722	1
GO_TELENCEPHALON_DEVELOPMENT	218	0.135	0.0148	0.0628	0.01597	1
GO_MEIOTIC_CELL_CYCLE_PROCESS	145	0.166	0.0148	0.0773	0.01609	1
GO_INTERLEUKIN_1_PRODUCTION	15	0.475	0.0137	0.223	0.016622	1
GO_NCRNA_3_END_PROCESSING	19	0.413	0.0134	0.194	0.016755	1
GO_REGULATION_OF_POTASSIUM_ION_TRANSPORT	79	0.208	0.0138	0.0981	0.016847	1
GO_DNA_METHYLATION_OR_DEMETHYLATION	53	0.281	0.0152	0.133	0.017391	1
GO_CELLULAR_RESPONSE_TO_ALCOHOL	110	0.191	0.0149	0.0904	0.017431	1
GO_LEUKOCYTE_PROLIFERATION	84	0.227	0.0155	0.108	0.017499	1
GO_ENDOTHELIAL_TUBE_MORPHOGENESIS	10	0.637	0.015	0.302	0.017622	1
GO_KERATINIZATION	50	0.356	0.0187	0.169	0.017913	1
GO_EPITHELIAL_STRUCTURE_MAINTENANCE	20	0.434	0.0145	0.207	0.018059	1
GO_VOLTAGE_GATED_CALCIUM_CHANNEL_ACTIVITY	40	0.301	0.0142	0.145	0.018727	1
GO_POSITIVE_REGULATION_OF_MICROTUBULE_POLYMERIZATION	18	0.448	0.0142	0.215	0.018738	1
GO_VOLTAGE_GATED_CATION_CHANNEL_ACTIVITY	127	0.166	0.0139	0.0798	0.018952	1
GO_POTASSIUM_ION_HOMEOSTASIS	18	0.405	0.0128	0.195	0.019054	1
GO_LYTIC_VACUOLE_ORGANIZATION	47	0.253	0.0129	0.122	0.019156	1
GO_CELLULAR_MACROMOLECULAR_COMPLEX_ASSEMBLY	610	0.08	0.0145	0.0386	0.019234	1
GO_BARBED_END_ACTIN_FILAMENT_CAPPING	13	0.508	0.0137	0.245	0.019271	1
GO_IRE1_MEDIATED_UNFOLDED_PROTEIN_RESPONSE	55	0.255	0.0141	0.124	0.019676	1
GO_RESPONSE_TO_ACTIVITY	68	0.216	0.0133	0.105	0.019823	1
GO_NEUROGENESIS	1333	0.0543	0.0142	0.0264	0.019852	1
GO_MALE_MEIOSIS	37	0.325	0.0147	0.158	0.01986	1
GO_RESPONSE_TO_CALCIUM_ION	111	0.171	0.0134	0.0833	0.019867	1
GO_RNA_SURVEILLANCE	13	0.443	0.0119	0.217	0.020314	1
GO_NEURAL_PRECURSOR_CELL_PROLIFERATION	68	0.221	0.0136	0.108	0.020647	1
GO_ESTABLISHMENT_OF_MITOCHONDRION_LOCALIZATION	16	0.439	0.0131	0.215	0.02077	1
GO_TELOMERASE_RNA_BINDING	13	0.544	0.0146	0.267	0.020873	1
GO_EYE_PHOTORECEPTOR_CELL_DEVELOPMENT	31	0.37	0.0154	0.182	0.021257	1
GO_DNA_METHYLATION_INVOLVED_IN_GAMETE_GENERATION	18	0.484	0.0153	0.239	0.021537	1
GO_POSITIVE_REGULATION_OF_DEVELOPMENTAL_PROCESS	1080	0.0574	0.0136	0.0284	0.021716	1
GO_LAYER_FORMATION_IN_CEREBRAL_CORTEX	13	0.532	0.0143	0.264	0.021785	1
GO_REGULATION_OF_CELL_DIFFERENTIATION	1394	0.0506	0.0135	0.0251	0.02196	1
GO_RIBOSOME_ASSEMBLY	47	0.288	0.0147	0.143	0.022144	1
GO_REGULATION_OF_PROSTAGLANDIN_SECRETION	12	0.483	0.0125	0.24	0.022206	1
GO_PROTEIN_KINASE_A_REGULATORY_SUBUNIT_BINDING	16	0.461	0.0138	0.229	0.022222	1
GO_POSITIVE_REGULATION_OF_NERVOUS_SYSTEM_DEVELOPMENT	414	0.0924	0.0139	0.046	0.022318	1
GO_CELLULAR_ANION_HOMEOSTASIS	15	0.463	0.0134	0.231	0.022493	1
GO_NUCLEAR_TRANSCRIBED_MRNA_CATABOLIC_PROCESS_EXONUCLEOLYTIC	30	0.326	0.0133	0.163	0.022788	1
GO_POSITIVE_REGULATION_OF_ORGANIC_ACID_TRANSPORT	28	0.333	0.0131	0.167	0.022864	1
GO_REGULATION_OF_ION_TRANSPORT	558	0.0771	0.0134	0.0386	0.022898	1
GO_ERAD_PATHWAY	71	0.213	0.0134	0.107	0.023361	1
GO_POSITIVE_REGULATION_OF_NF_KAPPAB_TRANSCRIPTION_FACTOR_ACTIVITY	116	0.166	0.0133	0.0836	0.023772	1
GO_DETECTION_OF_BIOTIC_STIMULUS	20	0.355	0.0119	0.18	0.024023	1
GO_HMG_BOX_DOMAIN_BINDING	18	0.408	0.0129	0.207	0.024316	1
GO_MULTICELLULAR_ORGANISM_REPRODUCTION	693	0.0693	0.0133	0.0352	0.024476	1
GO_CYSTEINE_TYPE_ENDOPEPTIDASE_ACTIVITY_INVOLVED_IN_APOPTOTIC_PROCESS	15	0.493	0.0143	0.251	0.024522	1
GO_POSITIVE_REGULATION_OF_MICROTUBULE_POLYMERIZATION_OR_DEPOLYMERIZATION	22	0.377	0.0132	0.192	0.024567	1
GO_POSITIVE_REGULATION_OF_CREB_TRANSCRIPTION_FACTOR_ACTIVITY	14	0.53	0.0148	0.27	0.024701	1
GO_PYRIMIDINE_NUCLEOSIDE_TRIPHOSPHATE_BIOSYNTHETIC_PROCESS	18	0.43	0.0136	0.219	0.024761	1
GO_MICROTUBULE_NUCLEATION	18	0.427	0.0135	0.218	0.02493	1
GO_FORMATION_OF_TRANSLATION_PREINITIATION_COMPLEX	18	0.415	0.0131	0.212	0.025026	1
GO_POLY_A_RNA_BINDING	1084	0.0556	0.0132	0.0284	0.025095	1
GO_REGULATION_OF_SPINDLE_ASSEMBLY	15	0.512	0.0148	0.262	0.025135	1
GO_EXOSOME_RNASE_COMPLEX_	20	0.376	0.0126	0.192	0.025152	1
GO_HEXOSAMINIDASE_ACTIVITY	15	0.514	0.0148	0.263	0.025249	1
GO_VIRAL_GENOME_REPLICATION	20	0.36	0.012	0.184	0.025355	1
GO_NEURAL_RETINA_DEVELOPMENT	48	0.259	0.0134	0.132	0.025378	1
GO_MITOCHONDRIAL_ELECTRON_TRANSPORT_CYTOCHROME_C_TO_OXYGEN	15	0.522	0.0151	0.268	0.025551	1
GO_RIBOSOME_BIOGENESIS	280	0.108	0.0134	0.0555	0.02567	1
GO_HEART_VALVE_DEVELOPMENT	33	0.305	0.013	0.157	0.02588	1
GO_CEREBRAL_CORTEX_DEVELOPMENT	100	0.172	0.0128	0.0889	0.026347	1
GO_NEGATIVE_REGULATION_OF_RHO_PROTEIN_SIGNAL_TRANSDUCTION	14	0.495	0.0138	0.256	0.026416	1
GO_ETHANOL_METABOLIC_PROCESS	14	0.599	0.0167	0.31	0.026499	1
GO_AUDITORY_RECEPTOR_CELL_MORPHOGENESIS	13	0.597	0.0161	0.309	0.026512	1
GO_NUCLEAR_MATRIX	88	0.183	0.0128	0.0947	0.026541	1
GO_EXIT_FROM_MITOSIS	11	0.473	0.0117	0.245	0.026606	1
GO_DNA_REPLICATION_DEPENDENT_NUCLEOSOME_ORGANIZATION	11	0.891	0.0221	0.462	0.026838	1
GO_SERINE_FAMILY_AMINO_ACID_BIOSYNTHETIC_PROCESS	15	0.481	0.0139	0.25	0.027029	1
GO_RNA_POLYMERASE_II_CORE_PROMOTER_SEQUENCE_SPECIFIC_DNA_BINDING	51	0.253	0.0135	0.132	0.027175	1
GO_CHROMOSOME_LOCALIZATION	60	0.22	0.0127	0.115	0.027333	1
GO_B_CELL_MEDIATED_IMMUNITY	54	0.237	0.013	0.124	0.027473	1
GO_RESPONSE_TO_TOPOLOGICALLY_INCORRECT_PROTEIN	156	0.136	0.0126	0.0711	0.028262	1
GO_SUBPALLIUM_DEVELOPMENT	21	0.417	0.0143	0.219	0.028325	1
GO_HIPPOCAMPUS_DEVELOPMENT	69	0.203	0.0125	0.106	0.028462	1
GO_MICROTUBULE_ANCHORING	17	0.366	0.0112	0.192	0.028472	1
GO_MYELOID_CELL_DIFFERENTIATION	172	0.131	0.0128	0.069	0.028741	1
GO_POSITIVE_REGULATION_OF_SYNAPSE_MATURATION	11	0.534	0.0132	0.283	0.029486	1
GO_RESPONSE_TO_ENDOPLASMIC_RETICULUM_STRESS	223	0.112	0.0124	0.0596	0.029757	1
GO_MRNA_METABOLIC_PROCESS	558	0.0754	0.0131	0.04	0.029844	1
REACTOME_ABCA_TRANSPORTERS_IN_LIPID_HOMEOSTASIS	16	0.447	0.0133	0.238	0.030066	1
REACTOME_RECRUITMENT_OF_NUMA_TO_MITOTIC_CENTROSOMES	10	0.567	0.0134	0.302	0.030099	1
REACTOME_MAP_KINASE_ACTIVATION_IN_TLR_CASCADE	44	0.249	0.0123	0.133	0.030377	1
GO_MANNOSE_BINDING	15	0.45	0.013	0.24	0.030455	1
GO_REGULATION_OF_FATTY_ACID_TRANSPORT	25	0.311	0.0116	0.167	0.030931	1
GO_NEGATIVE_REGULATION_OF_GLIAL_CELL_DIFFERENTIATION	25	0.383	0.0143	0.205	0.031134	1
GO_POSITIVE_REGULATION_OF_LIPID_TRANSPORT	51	0.221	0.0118	0.119	0.031134	1
GO_TELENCEPHALON_GLIAL_CELL_MIGRATION	17	0.421	0.013	0.226	0.031225	1
REACTOME_DOUBLE_STRAND_BREAK_REPAIR	21	0.308	0.0105	0.165	0.031326	1
GO_NEGATIVE_REGULATION_OF_GLIOGENESIS	36	0.305	0.0136	0.164	0.031424	1
REACTOME_MEIOTIC_RECOMBINATION	40	0.254	0.012	0.137	0.03147	1
GO_HOPS_COMPLEX	14	0.331	0.00923	0.178	0.031504	1
GO_MYELOID_LEUKOCYTE_DIFFERENTIATION	87	0.179	0.0124	0.0962	0.031532	1
GO_REGULATION_OF_INTERLEUKIN_6_PRODUCTION	97	0.163	0.0119	0.0875	0.031539	1
REACTOME_TOLL_RECEPTOR_CASCADES	105	0.162	0.0124	0.0873	0.03177	1
GO_REGULATION_OF_CELL_DEVELOPMENT	799	0.0608	0.0125	0.0328	0.031904	1
GO_CELLULAR_RESPONSE_TO_ETHANOL	12	0.419	0.0108	0.226	0.03194	1
GO_PRERIBOSOME	54	0.248	0.0136	0.134	0.031985	1
GO_PIRNA_METABOLIC_PROCESS	15	0.514	0.0149	0.278	0.031988	1
GO_REGULATION_OF_SYNAPSE_MATURATION	14	0.427	0.0119	0.231	0.032272	1
GO_CELLULAR_RESPONSE_TO_CALCIUM_ION	48	0.242	0.0125	0.131	0.032432	1
GO_PYRIMIDINE_NUCLEOTIDE_METABOLIC_PROCESS	43	0.265	0.0129	0.144	0.032983	1
REACTOME_REGULATION_OF_MRNA_STABILITY_BY_PROTEINS_THAT_BIND_AU_RICH_ELEMENTS	77	0.182	0.0119	0.0989	0.033125	1
GO_NEURON_PROJECTION_TERMINUS	119	0.152	0.0123	0.0827	0.033173	1
GO_DENTATE_GYRUS_DEVELOPMENT	14	0.414	0.0116	0.226	0.033692	1
GO_AMINE_BINDING	9	0.57	0.0128	0.312	0.033869	1
GO_NEGATIVE_REGULATION_OF_PROTEIN_AUTOPHOSPHORYLATION	11	0.475	0.0117	0.26	0.033949	1
GO_FOREBRAIN_DEVELOPMENT	341	0.0908	0.0124	0.0498	0.03406	1
GO_PHOTORECEPTOR_CELL_DEVELOPMENT	39	0.291	0.0135	0.16	0.034128	1
REACTOME_TRANSLOCATION_OF_ZAP_70_TO_IMMUNOLOGICAL_SYNAPSE	7	0.703	0.0139	0.386	0.034235	1
GO_U12_TYPE_SPLICEOSOMAL_COMPLEX	24	0.384	0.014	0.211	0.034266	1
GO_POLYSOME	37	0.249	0.0113	0.136	0.034291	1
GO_ANTIGEN_RECEPTOR_MEDIATED_SIGNALING_PATHWAY	151	0.134	0.0122	0.0736	0.034357	1
GO_POSITIVE_REGULATION_OF_MULTICELLULAR_ORGANISMAL_PROCESS	1312	0.0471	0.0123	0.0259	0.03447	1
GO_CENTROSOME_LOCALIZATION	18	0.375	0.0119	0.206	0.034498	1
GO_LIMBIC_SYSTEM_DEVELOPMENT	94	0.17	0.0123	0.0937	0.034564	1
GO_REGULATION_OF_MEGAKARYOCYTE_DIFFERENTIATION	16	0.488	0.0146	0.269	0.034884	1
GO_POSITIVE_REGULATION_OF_DEVELOPMENTAL_GROWTH	149	0.136	0.0124	0.0752	0.035143	1
GO_ORGANELLE_FISSION	471	0.0766	0.0122	0.0424	0.035526	1
GO_MECHANOSENSORY_BEHAVIOR	12	0.522	0.0135	0.29	0.035634	1
GO_CEREBRAL_CORTEX_CELL_MIGRATION	38	0.251	0.0116	0.14	0.03624	1
GO_EXTERNAL_ENCAPSULATING_STRUCTURE	10	0.447	0.0105	0.249	0.03643	1
GO_POSITIVE_REGULATION_OF_DNA_RECOMBINATION	18	0.432	0.0137	0.241	0.036527	1
GO_G_PROTEIN_COUPLED_RECEPTOR_INTERNALIZATION	12	0.465	0.012	0.26	0.036751	1
GO_RNA_3_END_PROCESSING	91	0.174	0.0124	0.0977	0.037236	1
GO_RESPONSE_TO_PROGESTERONE	50	0.213	0.0112	0.119	0.03725	1
GO_INTRAMOLECULAR_OXIDOREDUCTASE_ACTIVITY_TRANSPOSING_S_S_BONDS	22	0.353	0.0123	0.198	0.037286	1
GO_REGULATION_OF_CARDIAC_MUSCLE_CELL_DIFFERENTIATION	18	0.399	0.0126	0.224	0.037417	1
GO_RNA_SPLICING_VIA_TRANSESTERIFICATION_REACTIONS	243	0.11	0.0127	0.0618	0.037506	1
GO_MONOVALENT_INORGANIC_ANION_HOMEOSTASIS	18	0.382	0.0121	0.215	0.037557	1
GO_NEGATIVE_REGULATION_OF_INTERLEUKIN_12_PRODUCTION	15	0.392	0.0113	0.22	0.037675	1
GO_GLYCOPROTEIN_COMPLEX	19	0.362	0.0118	0.204	0.037749	1
GO_REGULATION_OF_ISOTYPE_SWITCHING	23	0.371	0.0133	0.209	0.037818	1
GO_POSITIVE_REGULATION_OF_MULTICELLULAR_ORGANISM_GROWTH	32	0.274	0.0115	0.154	0.037896	1
GO_DOPAMINE_RECEPTOR_BINDING	17	0.394	0.0121	0.222	0.037911	1
GO_CELL_AGGREGATION	21	0.352	0.012	0.198	0.037936	1
GO_PROTEIN_AUTOUBIQUITINATION	48	0.253	0.0131	0.143	0.03796	1
GO_DEAMINASE_ACTIVITY	30	0.318	0.013	0.179	0.037996	1
GO_CELLULAR_RESPONSE_TO_CHOLESTEROL	12	0.496	0.0128	0.28	0.038223	1
GO_REGULATION_OF_SEQUESTERING_OF_TRIGLYCERIDE	12	0.447	0.0115	0.252	0.038304	1
GO_RESPONSE_TO_ALCOHOL	349	0.0868	0.012	0.0492	0.038756	1
GO_REGULATION_OF_NEURON_DIFFERENTIATION	528	0.0713	0.012	0.0404	0.038774	1
GO_ENDOCHONDRAL_BONE_MORPHOGENESIS	44	0.236	0.0117	0.134	0.038898	1
GO_AGGRESOME	32	0.267	0.0113	0.152	0.039087	1
GO_PYRIMIDINE_RIBONUCLEOSIDE_TRIPHOSPHATE_METABOLIC_PROCESS	15	0.423	0.0122	0.24	0.039111	1
GO_PYRIMIDINE_NUCLEOSIDE_TRIPHOSPHATE_METABOLIC_PROCESS	21	0.356	0.0122	0.202	0.039383	1
GO_OXIDOREDUCTASE_ACTIVITY_ACTING_ON_A_HEME_GROUP_OF_DONORS	24	0.309	0.0113	0.176	0.039717	1
GO_BETA_AMYLOID_METABOLIC_PROCESS	14	0.365	0.0102	0.208	0.039807	1
GO_REGULATION_OF_MYOBLAST_DIFFERENTIATION	45	0.242	0.0121	0.139	0.040074	1
GO_FIBROBLAST_GROWTH_FACTOR_BINDING	23	0.331	0.0119	0.19	0.040352	1
GO_MATERNAL_PROCESS_INVOLVED_IN_FEMALE_PREGNANCY	58	0.205	0.0116	0.117	0.04042	1
GO_REGULATION_OF_B_CELL_MEDIATED_IMMUNITY	36	0.29	0.013	0.166	0.040532	1
GO_POSITIVE_REGULATION_OF_MEMBRANE_INVAGINATION	10	0.439	0.0104	0.252	0.040562	1
GO_GROWTH_FACTOR_BINDING	118	0.149	0.012	0.0853	0.040596	1
GO_SPLICEOSOMAL_COMPLEX_ASSEMBLY	48	0.283	0.0146	0.163	0.041161	1
REACTOME_ACTIVATION_OF_CHAPERONE_GENES_BY_XBP1S	43	0.24	0.0117	0.139	0.041535	1
GO_REGULATION_OF_SECRETION	655	0.0616	0.0115	0.0356	0.041726	1
GO_INNER_EAR_RECEPTOR_CELL_DEVELOPMENT	35	0.277	0.0122	0.16	0.041962	1
REACTOME_BETA_DEFENSINS	27	0.359	0.0139	0.208	0.042007	1
GO_POSITIVE_REGULATION_OF_BIOSYNTHETIC_PROCESS	1692	0.0402	0.0117	0.0233	0.04212	1
GO_NUCLEAR_PERIPHERY	110	0.146	0.0114	0.085	0.042528	1
GO_POSITIVE_REGULATION_OF_MUSCLE_TISSUE_DEVELOPMENT	53	0.218	0.0118	0.127	0.042571	1
GO_CHROMATIN_BINDING	398	0.0788	0.0116	0.0458	0.04271	1
GO_POSITIVE_REGULATION_OF_PRI_MIRNA_TRANSCRIPTION_FROM_RNA_POLYMERASE_II_PROMOTER	11	0.477	0.0118	0.278	0.042795	1
GO_MULTI_ORGANISM_ORGANELLE_ORGANIZATION	24	0.316	0.0115	0.184	0.042838	1
GO_TRANSLATION_PREINITIATION_COMPLEX	15	0.38	0.011	0.221	0.042929	1
REACTOME_POST_TRANSLATIONAL_MODIFICATION_SYNTHESIS_OF_GPI_ANCHORED_PROTEINS	25	0.288	0.0107	0.168	0.042933	1
GO_POSITIVE_REGULATION_OF_TRANSCRIPTION_FROM_RNA_POLYMERASE_II_PROMOTER	956	0.0522	0.0117	0.0304	0.043048	1
GO_REGULATION_OF_CENTROSOME_CYCLE	39	0.251	0.0117	0.147	0.043433	1
GO_MONOSACCHARIDE_METABOLIC_PROCESS	188	0.124	0.0126	0.0724	0.043465	1
GO_DNA_MODIFICATION	73	0.19	0.0121	0.111	0.04358	1
GO_LIPID_DIGESTION	21	0.355	0.0121	0.207	0.043581	1
REACTOME_ADENYLATE_CYCLASE_INHIBITORY_PATHWAY	13	0.418	0.0113	0.245	0.043891	1
GO_NEGATIVE_REGULATION_OF_POTASSIUM_ION_TRANSPORT	31	0.261	0.0108	0.153	0.043938	1
GO_MODIFIED_AMINO_ACID_TRANSMEMBRANE_TRANSPORTER_ACTIVITY	13	0.445	0.012	0.262	0.044415	1
GO_TRANSCRIPTION_FACTOR_ACTIVITY_RNA_POLYMERASE_II_CORE_PROMOTER_SEQUENCE_SPECIFIC	13	0.386	0.0104	0.227	0.04456	1
GO_NEURON_PART	1185	0.0475	0.0118	0.0279	0.04466	1
GO_ADP_BINDING	30	0.303	0.0124	0.178	0.044695	1
GO_PEPTIDYL_GLUTAMIC_ACID_MODIFICATION	28	0.285	0.0113	0.168	0.044738	1
GO_LIPID_STORAGE	26	0.295	0.0112	0.174	0.044953	1
GO_MALE_GAMETE_GENERATION	423	0.0774	0.0117	0.0457	0.045153	1
GO_GAMETE_GENERATION	524	0.0693	0.0117	0.0409	0.045253	1
GO_NEGATIVE_REGULATION_OF_VIRAL_TRANSCRIPTION	21	0.325	0.0111	0.192	0.045282	1
REACTOME_REGULATION_OF_GENE_EXPRESSION_IN_BETA_CELLS	20	0.352	0.0117	0.208	0.04531	1
GO_FOREBRAIN_GENERATION_OF_NEURONS	61	0.21	0.0122	0.124	0.045327	1
REACTOME_INNATE_IMMUNE_SYSTEM	240	0.106	0.0122	0.0629	0.045469	1
GO_NEURON_DIFFERENTIATION	826	0.0571	0.012	0.0338	0.045499	1
GO_CELL_REDOX_HOMEOSTASIS	64	0.201	0.012	0.119	0.045858	1
GO_RESPONSE_TO_REDOX_STATE	12	0.52	0.0134	0.308	0.045947	1
GO_CAMP_BIOSYNTHETIC_PROCESS	17	0.364	0.0112	0.216	0.046297	1
GO_CYTOSOLIC_LARGE_RIBOSOMAL_SUBUNIT	56	0.199	0.0111	0.118	0.046619	1
GO_GLUTAMINE_FAMILY_AMINO_ACID_METABOLIC_PROCESS	60	0.186	0.0108	0.111	0.046722	1
GO_REGULATION_OF_DENDRITE_EXTENSION	18	0.372	0.0118	0.222	0.046843	1
GO_PRONUCLEUS	14	0.467	0.013	0.279	0.047391	1
GO_VENTRICULAR_SYSTEM_DEVELOPMENT	25	0.319	0.0119	0.191	0.047415	1
REACTOME_DOWNSTREAM_TCR_SIGNALING	27	0.286	0.0111	0.171	0.047471	1
GO__DE_NOVO_PROTEIN_FOLDING	19	0.416	0.0135	0.249	0.04749	1
GO_POSITIVE_REGULATION_OF_STEM_CELL_PROLIFERATION	60	0.201	0.0116	0.12	0.047667	1
GO_REGULATION_OF_FIBROBLAST_PROLIFERATION	76	0.177	0.0115	0.106	0.047916	1
REACTOME_HOMOLOGOUS_RECOMBINATION_REPAIR_OF_REPLICATION_INDEPENDENT_DOUBLE_STRAND_BREAKS	15	0.298	0.00862	0.179	0.048261	1
GO_CHROMATIN	358	0.0819	0.0114	0.0493	0.048373	1
GO_REGULATION_OF_B_CELL_ACTIVATION	96	0.151	0.011	0.0912	0.049017	1
GO_MITOTIC_CYTOKINESIS	30	0.305	0.0125	0.185	0.049253	1
GO_REGULATION_OF_NERVOUS_SYSTEM_DEVELOPMENT	715	0.0576	0.0113	0.035	0.04955	1
REACTOME_NFKB_AND_MAP_KINASES_ACTIVATION_MEDIATED_BY_TLR4_SIGNALING_REPERTOIRE	64	0.181	0.0108	0.11	0.050021	1
GO_MAIN_AXON	57	0.191	0.0108	0.117	0.050602	1
GO_NUCLEAR_ENVELOPE_REASSEMBLY	16	0.397	0.0118	0.242	0.050784	1
GO_REGULATION_OF_CERAMIDE_BIOSYNTHETIC_PROCESS	10	0.595	0.014	0.363	0.050808	1
GO_RRNA_METHYLTRANSFERASE_ACTIVITY	12	0.377	0.00975	0.23	0.05091	1
GO_REGULATION_OF_MACROPHAGE_DIFFERENTIATION	20	0.369	0.0123	0.225	0.050964	1
GO_MEIOTIC_CHROMOSOME_SEGREGATION	61	0.191	0.0111	0.117	0.051311	1
GO_LYMPHOCYTE_APOPTOTIC_PROCESS	17	0.366	0.0113	0.225	0.051961	1
GO_PRERIBOSOME_LARGE_SUBUNIT_PRECURSOR	20	0.399	0.0133	0.246	0.05202	1
GO_PROTEIN_METHYLTRANSFERASE_ACTIVITY	79	0.17	0.0112	0.105	0.052298	1
GO_CELL_MORPHOGENESIS_INVOLVED_IN_NEURON_DIFFERENTIATION	349	0.0818	0.0113	0.0504	0.052388	1
GO_REGULATION_OF_PROTEIN_KINASE_C_SIGNALING	14	0.404	0.0113	0.249	0.052682	1
GO_GTP_METABOLIC_PROCESS	22	0.349	0.0122	0.216	0.052758	1
GO_ENDOSOME_ORGANIZATION	60	0.17	0.00981	0.105	0.052886	1
GO_TOLERANCE_INDUCTION	10	0.485	0.0114	0.3	0.053076	1
GO_DIVALENT_INORGANIC_ANION_HOMEOSTASIS	12	0.478	0.0123	0.296	0.053269	1
GO_DNA_REPLICATION_FACTOR_A_COMPLEX	14	0.34	0.00948	0.211	0.053468	1
GO_REGULATION_OF_CHEMOKINE_SECRETION	12	0.398	0.0103	0.247	0.053771	1
GO_BLOOD_VESSEL_REMODELING	28	0.273	0.0108	0.169	0.053853	1
GO_CENTRAL_NERVOUS_SYSTEM_DEVELOPMENT	821	0.0523	0.0109	0.0325	0.054137	1
GO_KINESIN_COMPLEX	52	0.194	0.0104	0.121	0.054379	1
GO_POSITIVE_REGULATION_OF_GENE_EXPRESSION	1611	0.0381	0.0109	0.0238	0.054817	1
GO_NEGATIVE_REGULATION_OF_HISTONE_METHYLATION	13	0.404	0.0109	0.253	0.055371	1
GO_POSITIVE_REGULATION_OF_FIBROBLAST_PROLIFERATION	51	0.205	0.0109	0.129	0.055476	1
GO_CYTOSKELETON_DEPENDENT_CYTOKINESIS	38	0.251	0.0115	0.158	0.055813	1
GO_REGULATION_OF_VOLTAGE_GATED_CALCIUM_CHANNEL_ACTIVITY	22	0.297	0.0104	0.187	0.056377	1
GO_MULTIVESICULAR_BODY_ORGANIZATION	31	0.242	0.01	0.152	0.056486	1
GO_MAINTENANCE_OF_GASTROINTESTINAL_EPITHELIUM	14	0.376	0.0105	0.237	0.056804	1
GO_NBAF_COMPLEX	14	0.383	0.0107	0.242	0.056915	1
GO_MEIOTIC_CELL_CYCLE	177	0.11	0.0109	0.0697	0.057134	1
GO_RESPONSE_TO_ANGIOTENSIN	16	0.351	0.0105	0.222	0.057234	1
GO_PROTEASOME_COMPLEX	71	0.165	0.0104	0.105	0.057466	1
GO_MHC_CLASS_II_PROTEIN_COMPLEX_BINDING	10	0.438	0.0103	0.278	0.057508	1
GO_SYNAPSE_PART	574	0.0625	0.011	0.0397	0.057539	1
GO_POSITIVE_REGULATION_OF_SKELETAL_MUSCLE_TISSUE_DEVELOPMENT	24	0.298	0.0109	0.189	0.057913	1
GO_REGULATION_OF_MULTICELLULAR_ORGANISMAL_DEVELOPMENT	1569	0.0375	0.0106	0.0239	0.057983	1
GO_SUBSTRATE_INDEPENDENT_TELENCEPHALIC_TANGENTIAL_MIGRATION	12	0.399	0.0103	0.254	0.058048	1
GO_MULTI_ORGANISM_REPRODUCTIVE_PROCESS	805	0.0516	0.0107	0.0329	0.058247	1
GO_RENAL_SYSTEM_PROCESS_INVOLVED_IN_REGULATION_OF_SYSTEMIC_ARTERIAL_BLOOD_PRESSURE	22	0.283	0.0099	0.18	0.058317	1
GO_POSITIVE_REGULATION_OF_MACROPHAGE_DERIVED_FOAM_CELL_DIFFERENTIATION	15	0.377	0.0109	0.24	0.058353	1
GO_REGULATION_OF_INTERLEUKIN_6_BIOSYNTHETIC_PROCESS	15	0.326	0.00943	0.208	0.058642	1
GO_RESPONSE_TO_NITROGEN_COMPOUND	824	0.0504	0.0105	0.0322	0.058887	1
GO_AXON_INITIAL_SEGMENT	12	0.419	0.0108	0.268	0.059022	1
GO_POSITIVE_REGULATION_OF_B_CELL_MEDIATED_IMMUNITY	24	0.316	0.0115	0.202	0.059154	1
GO_U5_SNRNP	16	0.341	0.0102	0.218	0.059186	1
REACTOME_M_G1_TRANSITION	72	0.161	0.0102	0.103	0.059459	1
GO_PROTEIN_CARBOXYLATION	10	0.432	0.0102	0.277	0.059497	1
GO_MICROTUBULE_POLYMERIZATION_OR_DEPOLYMERIZATION	39	0.234	0.0109	0.15	0.059659	1
GO_PEPTIDE_CROSS_LINKING	55	0.24	0.0132	0.154	0.059667	1
GO_SPLICEOSOMAL_TRI_SNRNP_COMPLEX	25	0.305	0.0114	0.196	0.059755	1
GO_PHOSPHOLIPID_SCRAMBLING	13	0.375	0.0101	0.241	0.059796	1
GO_PYRIMIDINE_NUCLEOSIDE_MONOPHOSPHATE_METABOLIC_PROCESS	13	0.375	0.0101	0.241	0.060076	1
GO_HYDROLASE_ACTIVITY_ACTING_ON_CARBON_NITROGEN_BUT_NOT_PEPTIDE_BONDS	134	0.123	0.0106	0.0791	0.060436	1
GO_ADAPTIVE_IMMUNE_RESPONSE_BASED_ON_SOMATIC_RECOMBINATION_OF_IMMUNE_RECEPTORS_BUILT_FROM_IMMUNOGLOBULIN_SUPERFAMILY_DOMAINS	101	0.135	0.0101	0.0873	0.060584	1
GO_TUMOR_NECROSIS_FACTOR_RECEPTOR_SUPERFAMILY_BINDING	41	0.239	0.0114	0.154	0.060726	1
GO_TRANSCRIPTIONAL_ACTIVATOR_ACTIVITY_RNA_POLYMERASE_II_TRANSCRIPTION_REGULATORY_REGION_SEQUENCE_SPECIFIC_BINDING	303	0.0791	0.0102	0.0511	0.060735	1
GO_EPIDERMAL_CELL_DIFFERENTIATION	140	0.131	0.0115	0.0846	0.06079	1
GO_TYPE_B_PANCREATIC_CELL_DEVELOPMENT	13	0.433	0.0116	0.28	0.060944	1
GO_NEGATIVE_REGULATION_OF_INTRINSIC_APOPTOTIC_SIGNALING_PATHWAY_IN_RESPONSE_TO_DNA_DAMAGE	26	0.259	0.00987	0.168	0.060958	1
GO_PROTEASOME_ACCESSORY_COMPLEX	23	0.308	0.011	0.199	0.061181	1
GO_HOMOCYSTEINE_METABOLIC_PROCESS	11	0.382	0.00946	0.248	0.061534	1
GO_REGULATION_OF_SYNAPSE_ORGANIZATION	105	0.133	0.0101	0.0862	0.061832	1
GO_PROTEIN_ACTIVATION_CASCADE	57	0.202	0.0114	0.131	0.061872	1
REACTOME_METABOLISM_OF_RNA	239	0.0909	0.0104	0.0591	0.062019	1
GO_4_HYDROXYPROLINE_METABOLIC_PROCESS	11	0.432	0.0107	0.281	0.062274	1
GO_CEREBELLAR_CORTEX_DEVELOPMENT	44	0.209	0.0104	0.136	0.062285	1
GO_ORGANELLE_LOCALIZATION	395	0.0685	0.01	0.0446	0.062292	1
GO_OXIDOREDUCTASE_ACTIVITY_ACTING_ON_THE_CH_NH2_GROUP_OF_DONORS	16	0.321	0.00958	0.209	0.062387	1
GO_REGULATION_OF_TRANSMEMBRANE_TRANSPORT	401	0.0704	0.0104	0.0459	0.062476	1
REACTOME_ACTIVATION_OF_NMDA_RECEPTOR_UPON_GLUTAMATE_BINDING_AND_POSTSYNAPTIC_EVENTS	34	0.232	0.0101	0.151	0.062499	1
GO_REGULATION_OF_CELL_GROWTH	367	0.0716	0.0101	0.0467	0.062513	1
GO_NEGATIVE_REGULATION_OF_POTASSIUM_ION_TRANSMEMBRANE_TRANSPORT	20	0.286	0.00954	0.187	0.062908	1
GO_PEPTIDOGLYCAN_BINDING	11	0.352	0.00871	0.23	0.062984	1
GO_T_CELL_RECEPTOR_SIGNALING_PATHWAY	123	0.124	0.0102	0.0811	0.063119	1
GO_FOREBRAIN_NEURON_FATE_COMMITMENT	12	0.415	0.0107	0.272	0.063357	1
GO_SULFOTRANSFERASE_ACTIVITY	49	0.19	0.00992	0.125	0.063535	1
REACTOME_MAPK_TARGETS_NUCLEAR_EVENTS_MEDIATED_BY_MAP_KINASES	28	0.254	0.01	0.167	0.063565	1
GO_CELL_CELL_CONTACT_ZONE	61	0.18	0.0105	0.118	0.063575	1
GO_METENCEPHALON_DEVELOPMENT	96	0.141	0.0103	0.0925	0.063643	1
REACTOME_PYRIMIDINE_METABOLISM	24	0.294	0.0107	0.193	0.063659	1
GO_REGULATION_OF_NITRIC_OXIDE_SYNTHASE_BIOSYNTHETIC_PROCESS	19	0.269	0.00873	0.176	0.06367	1
GO_OLIGOSACCHARIDE_CATABOLIC_PROCESS	11	0.389	0.00962	0.255	0.063751	1
GO_NEGATIVE_REGULATION_OF_ACUTE_INFLAMMATORY_RESPONSE	12	0.344	0.0089	0.226	0.06383	1
GO_SKELETAL_MUSCLE_ADAPTATION	11	0.491	0.0121	0.322	0.06388	1
GO_MCM_COMPLEX	11	0.34	0.00841	0.223	0.064098	1
REACTOME_METABOLISM_OF_VITAMINS_AND_COFACTORS	49	0.186	0.00973	0.123	0.064144	1
GO_RNA_POLYMERASE_II_TRANSCRIPTION_COACTIVATOR_ACTIVITY	33	0.238	0.0102	0.156	0.06417	1
GO_LIPID_TRANSPORTER_ACTIVITY	103	0.139	0.0105	0.0917	0.064182	1
REACTOME_ROLE_OF_SECOND_MESSENGERS_IN_NETRIN1_SIGNALING	8	0.549	0.0116	0.361	0.064365	1
REACTOME_INTERACTION_BETWEEN_L1_AND_ANKYRINS	20	0.308	0.0103	0.203	0.064498	1
GO_REGULATION_OF_GLIOGENESIS	88	0.145	0.0101	0.0958	0.064691	1
GO_NEUROBLAST_PROLIFERATION	28	0.256	0.0101	0.169	0.06487	1
GO_REGULATION_OF_ANION_TRANSPORT	128	0.113	0.00949	0.0746	0.065178	1
GO_CELLULAR_COMPONENT_DISASSEMBLY	489	0.0657	0.0107	0.0434	0.065219	1
GO_NEURONAL_POSTSYNAPTIC_DENSITY	50	0.19	0.01	0.126	0.065552	1
GO_REGULATION_OF_AXONOGENESIS	158	0.111	0.0103	0.0733	0.065565	1
GO_POSITIVE_REGULATION_OF_B_CELL_ACTIVATION	63	0.167	0.00991	0.111	0.065792	1
GO_OSSIFICATION	241	0.0867	0.00997	0.0575	0.065836	1
GO_CELL_DIFFERENTIATION_INVOLVED_IN_KIDNEY_DEVELOPMENT	34	0.231	0.0101	0.154	0.065889	1
GO_MEMBRANE_DEPOLARIZATION_DURING_ACTION_POTENTIAL	38	0.242	0.0111	0.161	0.065999	1
GO_REGULATION_OF_CALCIUM_ION_TRANSPORT	198	0.0932	0.00973	0.0619	0.066269	1
GO_HISTONE_UBIQUITINATION	28	0.245	0.00967	0.163	0.066362	1
GO_SNRNA_PROCESSING	22	0.311	0.0109	0.207	0.066614	1
GO_EUCHROMATIN	26	0.272	0.0103	0.181	0.066652	1
GO_HEAD_DEVELOPMENT	668	0.054	0.0102	0.036	0.066786	1
GO_NEGATIVE_REGULATION_OF_ATPASE_ACTIVITY	12	0.388	0.01	0.26	0.067383	1
GO_POTASSIUM_CHANNEL_REGULATOR_ACTIVITY	44	0.207	0.0102	0.138	0.067453	1
GO_CYTOPLASMIC_TRANSLATION	36	0.231	0.0103	0.155	0.067475	1
GO_RNA_BINDING	1458	0.037	0.0101	0.0247	0.067492	1
GO_PTERIDINE_CONTAINING_COMPOUND_METABOLIC_PROCESS	35	0.223	0.00982	0.149	0.067645	1
GO_POLE_PLASM	15	0.4	0.0116	0.268	0.067824	1
GO_NEGATIVE_REGULATION_OF_COAGULATION	47	0.208	0.0107	0.14	0.06787	1
GO_NEGATIVE_REGULATION_OF_RETINOIC_ACID_RECEPTOR_SIGNALING_PATHWAY	15	0.402	0.0116	0.27	0.068098	1
GO_G_PROTEIN_BETA_GAMMA_SUBUNIT_COMPLEX_BINDING	20	0.332	0.0111	0.223	0.068294	1
GO_CENTROSOME_CYCLE	43	0.213	0.0104	0.143	0.0683	1
GO_CELLULAR_RESPONSE_TO_PH	18	0.304	0.00962	0.204	0.068554	1
REACTOME_COMPLEMENT_CASCADE	24	0.296	0.0108	0.199	0.068555	1
GO_POSITIVE_REGULATION_OF_CARDIAC_MUSCLE_TISSUE_DEVELOPMENT	28	0.259	0.0102	0.174	0.068758	1
GO_REGULATION_OF_METAL_ION_TRANSPORT	309	0.0768	0.00998	0.0517	0.068814	1
GO_REGULATION_OF_GROWTH	596	0.0552	0.00989	0.0372	0.068871	1
GO_MULTI_ORGANISM_METABOLIC_PROCESS	131	0.119	0.0102	0.0805	0.068969	1
GO_MULTI_ORGANISM_MEMBRANE_ORGANIZATION	31	0.235	0.00977	0.159	0.069193	1
GO_CELLULAR_RESPONSE_TO_TOPOLOGICALLY_INCORRECT_PROTEIN	116	0.122	0.00976	0.0823	0.06938	1
GO_POSITIVE_REGULATION_OF_CELL_DIFFERENTIATION	781	0.0491	0.01	0.0332	0.06945	1
GO_CELLULAR_RESPONSE_TO_REACTIVE_NITROGEN_SPECIES	18	0.35	0.0111	0.237	0.06947	1
GO_HEART_VALVE_FORMATION	12	0.379	0.0098	0.256	0.069476	1
GO_PRENYLTRANSFERASE_ACTIVITY	14	0.352	0.00983	0.238	0.069604	1
GO_FOLIC_ACID_METABOLIC_PROCESS	17	0.33	0.0101	0.223	0.069766	1
GO_NUCLEAR_CHROMOSOME_SEGREGATION	216	0.091	0.00992	0.0616	0.069794	1
GO_CYTOPLASMIC_TRANSLATIONAL_INITIATION	13	0.34	0.00916	0.231	0.070017	1
GO_CALCIUM_ION_TRANSMEMBRANE_TRANSPORTER_ACTIVITY	121	0.122	0.00998	0.0827	0.070051	1
GO_AXON_CYTOPLASM	32	0.229	0.00967	0.155	0.070195	1
GO_ADAPTATION_OF_SIGNALING_PATHWAY	19	0.337	0.011	0.229	0.070201	1
GO_SYNAPSIS	34	0.226	0.00984	0.154	0.070429	1
GO_HOMEOSTASIS_OF_NUMBER_OF_CELLS	164	0.104	0.00986	0.0704	0.070564	1
GO_REGULATION_OF_FILOPODIUM_ASSEMBLY	37	0.234	0.0106	0.159	0.070918	1
GO_CHROMOSOME_ORGANIZATION	864	0.0466	0.00997	0.0317	0.070967	1
GO_VENTRAL_SPINAL_CORD_DEVELOPMENT	44	0.22	0.0109	0.15	0.071282	1
GO_CAJAL_BODY	46	0.168	0.0085	0.115	0.071303	1
GO_PEPTIDYL_LYSINE_MODIFICATION	283	0.0821	0.0102	0.0561	0.071643	1
GO_REGULATION_OF_CALCINEURIN_NFAT_SIGNALING_CASCADE	17	0.351	0.0108	0.241	0.072224	1
GO_RETINOIC_ACID_BINDING	22	0.345	0.0121	0.237	0.072428	1
GO_RESPONSE_TO_NITRIC_OXIDE	20	0.322	0.0108	0.221	0.072451	1
GO_PLATELET_DERIVED_GROWTH_FACTOR_BINDING	10	0.437	0.0103	0.3	0.072595	1
GO_RENAL_SYSTEM_PROCESS_INVOLVED_IN_REGULATION_OF_BLOOD_VOLUME	17	0.278	0.00855	0.191	0.073093	1
REACTOME_CREATION_OF_C4_AND_C2_ACTIVATORS	7	0.694	0.0137	0.478	0.0731	1
GO_MACROMOLECULAR_COMPLEX_ASSEMBLY	1249	0.0391	0.00995	0.0269	0.073109	1
GO_RESPONSE_TO_ORGANIC_CYCLIC_COMPOUND	880	0.0468	0.0101	0.0323	0.073327	1
GO_VESICLE_DOCKING_INVOLVED_IN_EXOCYTOSIS	35	0.208	0.00918	0.144	0.073881	1
GO_RNA_POLYMERASE_ACTIVITY	40	0.202	0.00952	0.14	0.07403	1
GO_MEMBRANE_PROTEIN_ECTODOMAIN_PROTEOLYSIS	21	0.243	0.00829	0.168	0.074149	1
GO_LYSINE_N_METHYLTRANSFERASE_ACTIVITY	55	0.176	0.00975	0.122	0.07451	1
GO_REGULATION_OF_SPINDLE_ORGANIZATION	20	0.314	0.0105	0.218	0.074588	1
GO_CONDENSED_CHROMOSOME	185	0.0936	0.00945	0.0649	0.074765	1
GO_ANKYRIN_BINDING	20	0.262	0.00874	0.182	0.074912	1
GO_PHOSPHOLIPASE_C_ACTIVITY	30	0.254	0.0104	0.176	0.074934	1
GO_MHC_CLASS_II_PROTEIN_COMPLEX	1	2.93	0.0219	2.04	0.07494	1
GO_MRNA_PROCESSING	389	0.0694	0.0101	0.0482	0.074979	1
REACTOME_STEROID_HORMONES	28	0.23	0.00906	0.159	0.075052	1
GO_PLASMA_MEMBRANE_PROTEIN_COMPLEX	469	0.0625	0.00997	0.0434	0.075116	1
GO_MYELOID_CELL_HOMEOSTASIS	80	0.143	0.00955	0.0996	0.075223	1
GO_GENE_SILENCING_BY_RNA	118	0.129	0.0104	0.09	0.075413	1
GO_RNA_POLYMERASE_II_TRANSCRIPTION_COREPRESSOR_ACTIVITY	23	0.254	0.00908	0.177	0.075469	1
GO_SKELETAL_SYSTEM_MORPHOGENESIS	198	0.095	0.00992	0.0661	0.075477	1
GO_CELLULAR_RESPONSE_TO_NITRIC_OXIDE	14	0.386	0.0108	0.269	0.075496	1
GO_SPLICEOSOMAL_COMPLEX	157	0.109	0.0102	0.0763	0.075814	1
GO_MECHANORECEPTOR_DIFFERENTIATION	50	0.187	0.00988	0.131	0.075844	1
GO_REGULATION_OF_AMYLOID_PRECURSOR_PROTEIN_CATABOLIC_PROCESS	11	0.385	0.00952	0.268	0.075868	1
GO_CELLULAR_RESPONSE_TO_INORGANIC_SUBSTANCE	150	0.111	0.0101	0.0775	0.076196	1
GO_GLIAL_CELL_FATE_COMMITMENT	13	0.373	0.01	0.261	0.076716	1
GO_COENZYME_BIOSYNTHETIC_PROCESS	121	0.111	0.00909	0.0778	0.076739	1
GO_CCR4_NOT_COMPLEX	15	0.306	0.00885	0.215	0.076808	1
GO_ACETYLTRANSFERASE_COMPLEX	88	0.144	0.0101	0.101	0.077198	1
GO_COFACTOR_BIOSYNTHETIC_PROCESS	159	0.1	0.00939	0.0703	0.077248	1
GO_VENTRAL_SPINAL_CORD_INTERNEURON_DIFFERENTIATION	17	0.34	0.0105	0.239	0.077269	1
GO_COMPLEMENT_ACTIVATION_ALTERNATIVE_PATHWAY	9	0.43	0.00962	0.302	0.077327	1
KEGG_HOMOLOGOUS_RECOMBINATION	27	0.223	0.00863	0.157	0.077484	1
GO_DICARBOXYLIC_ACID_METABOLIC_PROCESS	98	0.122	0.009	0.0859	0.077489	1
REACTOME_ADENYLATE_CYCLASE_ACTIVATING_PATHWAY	10	0.393	0.00928	0.277	0.077728	1
GO_SPECIFICATION_OF_ORGAN_IDENTITY	14	0.379	0.0106	0.267	0.077781	1
GO_SERINE_FAMILY_AMINO_ACID_METABOLIC_PROCESS	40	0.216	0.0102	0.152	0.078119	1
GO_POSITIVE_REGULATION_OF_SEQUENCE_SPECIFIC_DNA_BINDING_TRANSCRIPTION_FACTOR_ACTIVITY	203	0.0891	0.00942	0.0629	0.078198	1
GO_POSITIVE_REGULATION_OF_CARTILAGE_DEVELOPMENT	28	0.232	0.00915	0.164	0.078211	1
GO_G_PROTEIN_COUPLED_PURINERGIC_RECEPTOR_SIGNALING_PATHWAY	16	0.31	0.00925	0.219	0.078302	1
GO_REGULATION_OF_INFLAMMATORY_RESPONSE_TO_ANTIGENIC_STIMULUS	16	0.306	0.00913	0.216	0.07875	1
GO_KINESIN_BINDING	33	0.209	0.00894	0.148	0.078797	1
GO_OXIDOREDUCTASE_ACTIVITY_ACTING_ON_THE_CH_NH2_GROUP_OF_DONORS_OXYGEN_AS_ACCEPTOR	13	0.321	0.00863	0.227	0.079012	1
GO_ACROSOME_ASSEMBLY	13	0.309	0.0083	0.219	0.079105	1
GO_NUCLEOSIDE_PHOSPHATE_BIOSYNTHETIC_PROCESS	177	0.0958	0.00946	0.0679	0.079162	1
GO_CYTOKINE_SECRETION	35	0.219	0.00967	0.156	0.079699	1
REACTOME_PTM_GAMMA_CARBOXYLATION_HYPUSINE_FORMATION_AND_ARYLSULFATASE_ACTIVATION	21	0.265	0.00906	0.189	0.080017	1
REACTOME_DOPAMINE_NEUROTRANSMITTER_RELEASE_CYCLE	10	0.433	0.0102	0.308	0.080024	1
GO_PHAGOCYTIC_CUP	16	0.317	0.00947	0.226	0.080051	1
GO_MRNA_CIS_SPLICING_VIA_SPLICEOSOME	15	0.343	0.00991	0.245	0.080374	1
GO_PURINERGIC_RECEPTOR_SIGNALING_PATHWAY	24	0.263	0.00963	0.188	0.080479	1
GO_POSITIVE_REGULATION_OF_HISTONE_DEACETYLATION	14	0.323	0.00902	0.231	0.080562	1
GO_RESPONSE_TO_MUSCLE_STRETCH	18	0.284	0.00898	0.202	0.080632	1
GO_PYRIMIDINE_NUCLEOSIDE_CATABOLIC_PROCESS	19	0.359	0.0117	0.256	0.080693	1
GO_APICAL_DENDRITE	14	0.332	0.00926	0.237	0.080953	1
GO_CORE_PROMOTER_SEQUENCE_SPECIFIC_DNA_BINDING	99	0.133	0.00986	0.0952	0.081184	1
GO_FEAR_RESPONSE	27	0.24	0.00929	0.172	0.081338	1
GO_RIBOSOMAL_SMALL_SUBUNIT_BINDING	11	0.386	0.00954	0.276	0.081399	1
GO_CARDIAC_MUSCLE_CELL_ACTION_POTENTIAL	35	0.223	0.00985	0.16	0.081469	1
GO_ESTABLISHMENT_OF_PROTEIN_LOCALIZATION_TO_ENDOPLASMIC_RETICULUM	97	0.129	0.00949	0.0928	0.081526	1
GO_ACTION_POTENTIAL	91	0.136	0.00963	0.0972	0.081567	1
GO_MEMBRANE_DEPOLARIZATION	60	0.163	0.00943	0.117	0.081706	1
REACTOME_ABC_FAMILY_PROTEINS_MEDIATED_TRANSPORT	32	0.231	0.00977	0.166	0.081735	1
GO_LYMPH_NODE_DEVELOPMENT	15	0.328	0.00948	0.235	0.081736	1
GO_CELL_MORPHOGENESIS_INVOLVED_IN_DIFFERENTIATION	484	0.0586	0.0095	0.0421	0.082073	1
GO_SHORT_CHAIN_FATTY_ACID_METABOLIC_PROCESS	14	0.313	0.00874	0.225	0.082293	1
GO_FLAVONOID_METABOLIC_PROCESS	27	0.256	0.00993	0.184	0.082338	1
GO_V_D_J_RECOMBINATION	16	0.308	0.00918	0.221	0.082344	1
GO_HINDBRAIN_DEVELOPMENT	133	0.113	0.00967	0.0812	0.082387	1
GO_REGULATION_OF_INTERLEUKIN_17_PRODUCTION	21	0.265	0.00907	0.191	0.082418	1
GO_PHOSPHATIDYLINOSITOL_3_4_BISPHOSPHATE_BINDING	18	0.287	0.00909	0.207	0.082453	1
GO_INTRACELLULAR_LIGAND_GATED_ION_CHANNEL_ACTIVITY	26	0.241	0.00917	0.174	0.082597	1
GO_NUCLEOTIDE_SALVAGE	13	0.343	0.00922	0.247	0.082853	1
GO_GLANDULAR_EPITHELIAL_CELL_DEVELOPMENT	18	0.333	0.0105	0.24	0.082887	1
GO_SYNAPTIC_MEMBRANE	239	0.0852	0.00976	0.0615	0.082971	1
GO_CAMP_RESPONSE_ELEMENT_BINDING	12	0.385	0.00996	0.279	0.083624	1
GO_HOMOLOGOUS_CHROMOSOME_SEGREGATION	44	0.19	0.00941	0.138	0.083636	1
REACTOME_PLC_BETA_MEDIATED_EVENTS	41	0.197	0.00938	0.142	0.083821	1
GO_PARANODE_REGION_OF_AXON	12	0.385	0.00994	0.279	0.083933	1
GO_TUMOR_NECROSIS_FACTOR_RECEPTOR_BINDING	25	0.249	0.00927	0.18	0.084014	1
GO_MACROPHAGE_DIFFERENTIATION	18	0.277	0.00878	0.201	0.084065	1
GO_MONOVALENT_CATION_PROTON_ANTIPORTER_ACTIVITY	10	0.407	0.0096	0.295	0.084304	1
GO_NON_RECOMBINATIONAL_REPAIR	54	0.163	0.00893	0.119	0.084438	1
GO_HYDROLASE_ACTIVITY_HYDROLYZING_O_GLYCOSYL_COMPOUNDS	90	0.133	0.00942	0.097	0.084562	1
GO_SYNAPSE	708	0.0489	0.00953	0.0356	0.084829	1
GO_GALACTOSE_METABOLIC_PROCESS	12	0.411	0.0106	0.3	0.085265	1
GO_DICARBOXYLIC_ACID_BIOSYNTHETIC_PROCESS	12	0.335	0.00867	0.245	0.085362	1
GO_PROTEIN_SERINE_THREONINE_PHOSPHATASE_INHIBITOR_ACTIVITY	10	0.35	0.00826	0.256	0.085548	1
GO_CELL_DIFFERENTIATION_IN_SPINAL_CORD	52	0.183	0.00986	0.134	0.085671	1
REACTOME_ASSEMBLY_OF_THE_PRE_REPLICATIVE_COMPLEX	60	0.157	0.00904	0.115	0.085704	1
GO_NUCLEAR_ENVELOPE	392	0.0629	0.0092	0.0461	0.086073	1
GO_VITAMIN_BIOSYNTHETIC_PROCESS	14	0.373	0.0104	0.274	0.086392	1
GO_VESICLE_MEDIATED_TRANSPORT_BETWEEN_ENDOSOMAL_COMPARTMENTS	19	0.245	0.00797	0.18	0.086418	1
REACTOME_POST_NMDA_RECEPTOR_ACTIVATION_EVENTS	31	0.213	0.00885	0.156	0.086473	1
GO_TRANSCRIPTION_FACTOR_BINDING	475	0.0573	0.0092	0.0421	0.086587	1
GO_REGULATION_OF_SUPEROXIDE_METABOLIC_PROCESS	20	0.306	0.0102	0.225	0.086609	1
REACTOME_METABOLISM_OF_STEROID_HORMONES_AND_VITAMINS_A_AND_D	34	0.196	0.00852	0.144	0.086644	1
GO_VIRAL_LIFE_CYCLE	271	0.0748	0.00912	0.0549	0.086715	1
GO_REPLISOME	26	0.214	0.00815	0.158	0.086883	1
GO_REGULATION_OF_NEURON_PROJECTION_DEVELOPMENT	384	0.0645	0.00933	0.0474	0.086991	1
GO_POSITIVE_REGULATION_OF_INTERLEUKIN_2_PRODUCTION	30	0.241	0.00984	0.177	0.08715	1
GO_PHOSPHATIDYLINOSITOL_3_5_BISPHOSPHATE_BINDING	19	0.294	0.00955	0.216	0.087223	1
GO_ANNEALING_ACTIVITY	10	0.42	0.0099	0.309	0.087269	1
GO_LAMELLIPODIUM_ASSEMBLY	27	0.268	0.0104	0.197	0.087372	1
GO_POST_EMBRYONIC_DEVELOPMENT	86	0.14	0.00964	0.103	0.087681	1
GO_RNA_PHOSPHODIESTER_BOND_HYDROLYSIS_EXONUCLEOLYTIC	35	0.215	0.00948	0.159	0.08777	1
GO_REGULATION_OF_POTASSIUM_ION_TRANSMEMBRANE_TRANSPORT	57	0.154	0.00867	0.114	0.088146	1
GO_REGULATION_OF_CENTROSOME_DUPLICATION	32	0.213	0.009	0.158	0.088253	1
GO_NEGATIVE_REGULATION_OF_BONE_RESORPTION	10	0.407	0.00961	0.302	0.088425	1
GO_PHOSPHOLIPID_EFFLUX	14	0.352	0.00983	0.261	0.088495	1
REACTOME_CDC6_ASSOCIATION_WITH_THE_ORC_ORIGIN_COMPLEX	11	0.437	0.0108	0.324	0.088527	1
GO_SYNAPSE_ASSEMBLY	62	0.173	0.0102	0.128	0.088707	1
GO_ORGANELLE_DISASSEMBLY	175	0.097	0.00953	0.0719	0.088755	1
GO_OXALOACETATE_METABOLIC_PROCESS	11	0.315	0.00781	0.234	0.088846	1
GO_POSITIVE_REGULATION_OF_INTERLEUKIN_6_PRODUCTION	64	0.14	0.00834	0.104	0.08901	1
GO_HUMORAL_IMMUNE_RESPONSE_MEDIATED_BY_CIRCULATING_IMMUNOGLOBULIN	29	0.262	0.0105	0.195	0.089326	1
GO_MICROTUBULE_CYTOSKELETON_ORGANIZATION	330	0.0673	0.00904	0.0501	0.089668	1
GO_ONE_CARBON_METABOLIC_PROCESS	35	0.197	0.00869	0.147	0.089696	1
GO_ADULT_LOCOMOTORY_BEHAVIOR	78	0.143	0.00939	0.106	0.089755	1
GO_METAPHASE_PLATE_CONGRESSION	41	0.185	0.00884	0.138	0.090076	1
GO_RNA_POLYMERASE_II_DISTAL_ENHANCER_SEQUENCE_SPECIFIC_DNA_BINDING	61	0.159	0.00923	0.118	0.090256	1
GO_PHAGOLYSOSOME_ASSEMBLY	10	0.42	0.00991	0.314	0.090343	1
REACTOME_METABOLISM_OF_MRNA	196	0.0857	0.0089	0.064	0.090355	1
GO_MHC_PROTEIN_COMPLEX	4	0.547	0.00817	0.409	0.090625	1
GO_NEGATIVE_REGULATION_OF_LEUKOCYTE_APOPTOTIC_PROCESS	42	0.18	0.00871	0.135	0.090915	1
REACTOME_PKA_MEDIATED_PHOSPHORYLATION_OF_CREB	17	0.286	0.0088	0.214	0.091034	1
GO_REGULATION_OF_MEMBRANE_REPOLARIZATION	29	0.212	0.0085	0.159	0.091168	1
GO_AXO_DENDRITIC_TRANSPORT	36	0.204	0.00913	0.153	0.091294	1
GO_PROSTATE_GLAND_GROWTH	11	0.312	0.00772	0.235	0.092055	1
GO_CYTOKINE_PRODUCTION_INVOLVED_IN_IMMUNE_RESPONSE	17	0.258	0.00793	0.194	0.092328	1
GO_RIBOSOME	205	0.0853	0.00907	0.0643	0.092329	1
GO_GLUTAMINE_METABOLIC_PROCESS	21	0.23	0.00785	0.173	0.092417	1
GO_REGULATION_OF_EXCRETION	27	0.211	0.00817	0.159	0.092488	1
GO_CYCLASE_ACTIVITY	21	0.236	0.00807	0.178	0.092763	1
GO_ERYTHROCYTE_HOMEOSTASIS	67	0.144	0.0088	0.109	0.093713	1
GO_RESPONSE_TO_METAL_ION	317	0.0678	0.00892	0.0514	0.093882	1
GO_CHEMICAL_HOMEOSTASIS_WITHIN_A_TISSUE	11	0.391	0.00967	0.297	0.093981	1
BIOCARTA_TNFR2_PATHWAY	16	0.314	0.00936	0.238	0.094121	1
REACTOME_CA_DEPENDENT_EVENTS	29	0.213	0.00856	0.162	0.094146	1
GO_POSITIVE_REGULATION_OF_NITRIC_OXIDE_SYNTHASE_BIOSYNTHETIC_PROCESS	14	0.288	0.00804	0.219	0.094485	1
REACTOME_DAG_AND_IP3_SIGNALING	30	0.212	0.00864	0.161	0.094613	1
KEGG_OTHER_GLYCAN_DEGRADATION	15	0.315	0.0091	0.24	0.094681	1
GO_NEGATIVE_REGULATION_OF_RNA_SPLICING	24	0.277	0.0101	0.211	0.094699	1
GO_SYNTAXIN_1_BINDING	18	0.249	0.00789	0.19	0.094825	1
GO_DOPAMINE_RECEPTOR_SIGNALING_PATHWAY	29	0.218	0.00877	0.167	0.095173	1
REACTOME_PHOSPHOLIPASE_C_MEDIATED_CASCADE	52	0.162	0.00871	0.124	0.095356	1
BIOCARTA_COMP_PATHWAY	12	0.378	0.00978	0.289	0.095365	1
GO_REGULATION_OF_SYNAPTIC_TRANSMISSION_DOPAMINERGIC	16	0.265	0.00791	0.203	0.095379	1
GO_ESCRT_COMPLEX	26	0.206	0.00783	0.157	0.095486	1
GO_UBIQUITIN_LIKE_PROTEIN_TRANSFERASE_ACTIVITY	396	0.0609	0.00895	0.0466	0.095656	1
GO_EXCITATORY_POSTSYNAPTIC_POTENTIAL	25	0.227	0.00845	0.174	0.095802	1
GO_RETINA_MORPHOGENESIS_IN_CAMERA_TYPE_EYE	43	0.186	0.00907	0.142	0.096002	1
GO_POSTSYNAPSE	353	0.0656	0.00912	0.0503	0.096127	1
GO_PROTEIN_LOCALIZATION_TO_CELL_SURFACE	21	0.249	0.0085	0.191	0.096215	1
GO_MICROTUBULE_BINDING	188	0.0904	0.0092	0.0695	0.096552	1
GO_H4_HISTONE_ACETYLTRANSFERASE_COMPLEX	16	0.303	0.00904	0.233	0.096644	1
GO_TYPE_I_INTERFERON_RECEPTOR_BINDING	17	0.611	0.0188	0.469	0.096687	1
GO_PROTEIN_BINDING_INVOLVED_IN_PROTEIN_FOLDING	12	0.466	0.012	0.358	0.096772	1
REACTOME_TRAF6_MEDIATED_INDUCTION_OF_NFKB_AND_MAP_KINASES_UPON_TLR7_8_OR_9_ACTIVATION	67	0.141	0.00862	0.109	0.096835	1
GO_RRNA_METABOLIC_PROCESS	235	0.0771	0.00877	0.0594	0.096862	1
GO_CHROMATIN_ORGANIZATION	540	0.0524	0.00896	0.0403	0.0969	1
GO_PHOSPHOLIPID_TRANSPORTER_ACTIVITY	47	0.184	0.00939	0.141	0.097047	1
GO_MRNA_3_UTR_BINDING	46	0.174	0.00881	0.134	0.097323	1
GO_PROTEASOMAL_PROTEIN_CATABOLIC_PROCESS	260	0.0727	0.00869	0.0561	0.097327	1
GO_DEOXYRIBONUCLEOTIDE_BIOSYNTHETIC_PROCESS	12	0.36	0.00932	0.278	0.097706	1
GO_SULFUR_AMINO_ACID_METABOLIC_PROCESS	39	0.189	0.00881	0.146	0.097753	1
BIOCARTA_EXTRINSIC_PATHWAY	13	0.359	0.00965	0.277	0.098025	1
GO_ENHANCER_BINDING	88	0.127	0.0089	0.0986	0.098202	1
GO_CHROMOSOME_SEGREGATION	256	0.0732	0.00868	0.0567	0.09833	1
BIOCARTA_THELPER_PATHWAY	14	0.339	0.00947	0.263	0.098829	1
GO_DERLIN_1_RETROTRANSLOCATION_COMPLEX	10	0.375	0.00886	0.291	0.098957	1
GO_INTRAMOLECULAR_OXIDOREDUCTASE_ACTIVITY	52	0.167	0.00895	0.129	0.09911	1
GO_GLUTAMATE_METABOLIC_PROCESS	27	0.22	0.00854	0.171	0.099316	1
GO_CENTRIOLE	93	0.122	0.00872	0.0947	0.099684	1
GO_EMBRYONIC_AXIS_SPECIFICATION	28	0.242	0.00954	0.188	0.099859	1
GO_REGULATION_OF_RESPIRATORY_GASEOUS_EXCHANGE_BY_NEUROLOGICAL_SYSTEM_PROCESS	11	0.349	0.00864	0.272	0.099907	1
BIOCARTA_TCYTOTOXIC_PATHWAY	14	0.303	0.00845	0.236	0.10027	1
GO_POSITIVE_REGULATION_OF_PROTEIN_DEACETYLATION	18	0.275	0.00871	0.216	0.1009	1
GO_FUCOSE_METABOLIC_PROCESS	16	0.334	0.00997	0.262	0.10122	1
GO_SMOOTH_MUSCLE_TISSUE_DEVELOPMENT	18	0.278	0.00879	0.218	0.10137	1
GO_N_ACETYLGLUCOSAMINE_METABOLIC_PROCESS	13	0.303	0.00815	0.238	0.10141	1
GO_REPRODUCTION	1183	0.0351	0.00871	0.0276	0.10161	1
REACTOME_NUCLEAR_EVENTS_KINASE_AND_TRANSCRIPTION_FACTOR_ACTIVATION	22	0.238	0.00833	0.187	0.10196	1
GO_NEGATIVE_REGULATION_OF_NUCLEOTIDE_CATABOLIC_PROCESS	14	0.25	0.00697	0.197	0.10201	1
GO_POSITIVE_REGULATION_OF_INTERLEUKIN_17_PRODUCTION	13	0.307	0.00827	0.242	0.10209	1
GO_NEGATIVE_REGULATION_OF_INTERLEUKIN_6_PRODUCTION	32	0.198	0.00833	0.156	0.10214	1
GO_ENDOSOME_TO_LYSOSOME_TRANSPORT	38	0.17	0.00781	0.134	0.10215	1
GO_REGULATION_OF_ANATOMICAL_STRUCTURE_SIZE	449	0.0547	0.00854	0.0431	0.10226	1
GO_MATURATION_OF_5_8S_RRNA	27	0.239	0.00927	0.189	0.10238	1
GO_TEMPERATURE_HOMEOSTASIS	26	0.232	0.00882	0.183	0.1026	1
GO_NEURON_PROJECTION_MORPHOGENESIS	380	0.0611	0.0088	0.0482	0.10261	1
GO_OLFACTORY_LOBE_DEVELOPMENT	34	0.198	0.00863	0.157	0.10275	1
GO_REGULATION_OF_INTERLEUKIN_10_PRODUCTION	38	0.194	0.00894	0.154	0.103	1
BIOCARTA_BCELLSURVIVAL_PATHWAY	15	0.313	0.00904	0.248	0.10305	1
GO_POSITIVE_REGULATION_OF_TRANSCRIPTION_REGULATORY_REGION_DNA_BINDING	14	0.344	0.00959	0.272	0.10305	1
GO_POSITIVE_REGULATION_OF_LONG_TERM_SYNAPTIC_POTENTIATION	14	0.333	0.00929	0.263	0.10336	1
GO_EMBRYONIC_HEMOPOIESIS	19	0.254	0.00826	0.202	0.1039	1
GO_CHOLESTEROL_EFFLUX	25	0.243	0.00907	0.193	0.10392	1
GO_DIVALENT_INORGANIC_CATION_TRANSMEMBRANE_TRANSPORTER_ACTIVITY	157	0.0924	0.0086	0.0735	0.10424	1
GO_ACETYL_COA_BIOSYNTHETIC_PROCESS	11	0.312	0.00773	0.248	0.1044	1
GO_PYRIMIDINE_NUCLEOBASE_METABOLIC_PROCESS	18	0.257	0.00813	0.204	0.10455	1
GO_CYTOSOLIC_PROTEASOME_COMPLEX	11	0.351	0.00869	0.279	0.10461	1
GO_CHROMATIN_MODIFICATION	474	0.0536	0.00859	0.0427	0.10472	1
GO_SIGNALING_PATTERN_RECOGNITION_RECEPTOR_ACTIVITY	17	0.288	0.00885	0.229	0.10483	1
GO_POSITIVE_REGULATION_OF_CELL_DEVELOPMENT	449	0.0555	0.00866	0.0442	0.10492	1
GO_NUCLEAR_EXPORT	135	0.105	0.0091	0.0839	0.10493	1
GO_UBIQUITIN_LIKE_PROTEIN_CONJUGATING_ENZYME_ACTIVITY	28	0.189	0.00747	0.151	0.105	1
GO_RESPONSE_TO_AUDITORY_STIMULUS	23	0.266	0.00952	0.212	0.10519	1
GO_PROTEIN_KINASE_A_BINDING	39	0.175	0.00814	0.14	0.10596	1
GO_GAMMA_AMINOBUTYRIC_ACID_SIGNALING_PATHWAY	20	0.296	0.00989	0.238	0.106	1
GO_RRNA_3_END_PROCESSING	13	0.318	0.00856	0.255	0.10611	1
REACTOME_MYOGENESIS	28	0.213	0.00839	0.171	0.10649	1
GO_NEGATIVE_REGULATION_OF_POTASSIUM_ION_TRANSMEMBRANE_TRANSPORTER_ACTIVITY	16	0.279	0.00833	0.224	0.10668	1
GO_CELLULAR_RESPONSE_TO_NITROGEN_COMPOUND	485	0.0521	0.00844	0.0419	0.10671	1
GO_REGULATION_OF_CORTICOSTEROID_HORMONE_SECRETION	14	0.362	0.0101	0.291	0.10678	1
GO_DEOXYRIBONUCLEOTIDE_METABOLIC_PROCESS	35	0.187	0.00823	0.15	0.1068	1
GO_REGULATION_OF_PROTEIN_ACTIVATION_CASCADE	27	0.239	0.00925	0.192	0.10708	1
KEGG_CARDIAC_MUSCLE_CONTRACTION	69	0.136	0.00839	0.109	0.10725	1
GO_CHROMOSOME	774	0.0412	0.00838	0.0332	0.10727	1
GO_REGULATION_OF_RETINOIC_ACID_RECEPTOR_SIGNALING_PATHWAY	21	0.267	0.00913	0.215	0.10743	1
GO_RIBONUCLEOSIDE_CATABOLIC_PROCESS	22	0.287	0.01	0.231	0.10748	1
GO_NEGATIVE_REGULATION_OF_COFACTOR_METABOLIC_PROCESS	11	0.261	0.00647	0.211	0.10755	1
GO_MOLECULAR_FUNCTION_REGULATOR	1267	0.034	0.0087	0.0274	0.10785	1
REACTOME_KINESINS	22	0.234	0.0082	0.189	0.10793	1
KEGG_PROPANOATE_METABOLISM	32	0.199	0.00838	0.161	0.10795	1
GO_INSULIN_LIKE_GROWTH_FACTOR_BINDING	25	0.232	0.00863	0.187	0.10803	1
GO_REGULATION_OF_VASODILATION	45	0.146	0.00733	0.118	0.10813	1
GO_REGULATION_OF_URINE_VOLUME	19	0.237	0.0077	0.192	0.10824	1
GO_DEOXYRIBONUCLEOSIDE_TRIPHOSPHATE_METABOLIC_PROCESS	18	0.223	0.00706	0.18	0.10839	1
GO_SPINDLE_ASSEMBLY	63	0.139	0.00819	0.112	0.1084	1
GO_RNA_PROCESSING	766	0.0413	0.00835	0.0335	0.10843	1
GO_PROTEIN_LOCALIZATION_TO_ENDOPLASMIC_RETICULUM	115	0.104	0.00829	0.0842	0.10855	1
GO_CONDENSED_CHROMOSOME_OUTER_KINETOCHORE	12	0.322	0.00832	0.261	0.1088	1
GO_VOLTAGE_GATED_ION_CHANNEL_ACTIVITY	176	0.0841	0.00828	0.0682	0.10897	1
GO_NUCLEAR_HETEROCHROMATIN	27	0.221	0.00857	0.18	0.10915	1
REACTOME_MEIOSIS	66	0.138	0.00833	0.112	0.10915	1
GO_ADENOSINE_DEAMINASE_ACTIVITY	11	0.321	0.00794	0.261	0.10918	1
GO_REGULATION_OF_MEMBRANE_INVAGINATION	12	0.275	0.00711	0.224	0.10946	1
GO_ERYTHROCYTE_DEVELOPMENT	22	0.206	0.00721	0.168	0.10972	1
REACTOME_JNK_C_JUN_KINASES_PHOSPHORYLATION_AND_ACTIVATION_MEDIATED_BY_ACTIVATED_HUMAN_TAK1	13	0.278	0.00748	0.227	0.10997	1
REACTOME_MRNA_PROCESSING	145	0.0953	0.00853	0.0777	0.11013	1
GO_GENE_SILENCING	170	0.0916	0.00887	0.0748	0.11033	1
BIOCARTA_CASPASE_PATHWAY	22	0.223	0.00779	0.182	0.11049	1
GO_SOMATODENDRITIC_COMPARTMENT	610	0.0456	0.00826	0.0372	0.11057	1
GO_REGULATION_OF_CIRCADIAN_SLEEP_WAKE_CYCLE_NON_REM_SLEEP	12	0.291	0.00753	0.238	0.11062	1
BIOCARTA_LECTIN_PATHWAY	9	0.372	0.00834	0.305	0.11101	1
GO_CATION_CHANNEL_ACTIVITY	286	0.0666	0.00834	0.0546	0.11137	1
GO_ACROSOMAL_MEMBRANE	21	0.224	0.00765	0.184	0.11206	1
GO_REGULATION_OF_HORMONE_LEVELS	447	0.0528	0.00823	0.0435	0.11224	1
KEGG_SELENOAMINO_ACID_METABOLISM	26	0.21	0.00799	0.173	0.11227	1
GO_SYNAPSE_ORGANIZATION	132	0.103	0.00881	0.085	0.1126	1
GO_N_METHYLTRANSFERASE_ACTIVITY	84	0.123	0.00839	0.101	0.11262	1
GO_LARGE_RIBOSOMAL_SUBUNIT	89	0.117	0.00825	0.097	0.11297	1
GO_SOMATIC_DIVERSIFICATION_OF_IMMUNE_RECEPTORS	38	0.155	0.00713	0.128	0.11301	1
GO_SCHWANN_CELL_DIFFERENTIATION	30	0.218	0.00891	0.18	0.11304	1
GO_MACROMOLECULE_METHYLATION	188	0.0795	0.0081	0.0658	0.11321	1
GO_MAP_KINASE_PHOSPHATASE_ACTIVITY	12	0.34	0.0088	0.281	0.11325	1
GO_GUANOSINE_CONTAINING_COMPOUND_METABOLIC_PROCESS	41	0.187	0.00894	0.155	0.11356	1
GO_RNA_CAP_BINDING_COMPLEX	12	0.344	0.00888	0.285	0.11372	1
GO_MAMMARY_GLAND_LOBULE_DEVELOPMENT	15	0.307	0.00887	0.254	0.11374	1
GO_REGULATION_OF_TOLL_LIKE_RECEPTOR_SIGNALING_PATHWAY	45	0.155	0.00775	0.128	0.11386	1
GO_CYCLIC_NUCLEOTIDE_BIOSYNTHETIC_PROCESS	32	0.182	0.00767	0.151	0.11409	1
GO_PYRIMIDINE_CONTAINING_COMPOUND_CATABOLIC_PROCESS	30	0.24	0.00979	0.199	0.11412	1
GO_OXIDIZED_NAD_BINDING	12	0.275	0.00711	0.228	0.11426	1
GO_GRANULOCYTE_DIFFERENTIATION	13	0.3	0.00807	0.249	0.11441	1
GO_CERAMIDE_CATABOLIC_PROCESS	10	0.369	0.00871	0.307	0.11442	1
GO_EMBRYONIC_CRANIAL_SKELETON_MORPHOGENESIS	45	0.149	0.00746	0.124	0.11475	1
GO_TRANSFERASE_ACTIVITY_TRANSFERRING_NITROGENOUS_GROUPS	23	0.236	0.00844	0.196	0.11478	1
GO_RIBOSOMAL_SMALL_SUBUNIT_ASSEMBLY	14	0.3	0.00838	0.25	0.11515	1
GO_GROOMING_BEHAVIOR	13	0.313	0.00843	0.261	0.11527	1
KEGG_ASTHMA	14	0.249	0.00695	0.208	0.11541	1
GO_POSITIVE_REGULATION_OF_URINE_VOLUME	14	0.297	0.0083	0.248	0.11543	1
GO_NEGATIVE_REGULATION_BY_HOST_OF_VIRAL_TRANSCRIPTION	12	0.286	0.0074	0.239	0.11559	1
GO_CHAPERONE_MEDIATED_PROTEIN_FOLDING	46	0.179	0.00904	0.149	0.11569	1
GO_CELLULAR_GLUCURONIDATION	21	0.311	0.0106	0.26	0.11575	1
GO_POSITIVE_REGULATION_OF_EPIDERMAL_GROWTH_FACTOR_ACTIVATED_RECEPTOR_ACTIVITY	11	0.357	0.00884	0.299	0.11629	1
GO_REGULATION_OF_BLOOD_CIRCULATION	284	0.0638	0.00796	0.0535	0.11633	1
GO_NEGATIVE_REGULATION_OF_HOMEOSTATIC_PROCESS	117	0.0957	0.0077	0.0802	0.1165	1
GO_PROTEIN_DNA_COMPLEX_SUBUNIT_ORGANIZATION	154	0.0883	0.00814	0.0741	0.11675	1
GO_MITOTIC_SISTER_CHROMATID_SEGREGATION	88	0.12	0.00842	0.101	0.11677	1
REACTOME_REGULATION_OF_BETA_CELL_DEVELOPMENT	30	0.199	0.00815	0.167	0.11686	1
GO_REGULATION_OF_LIPID_TRANSPORT	93	0.111	0.00798	0.0933	0.11689	1
GO_BLOOD_COAGULATION_FIBRIN_CLOT_FORMATION	22	0.233	0.00815	0.196	0.11728	1
GO_NEGATIVE_REGULATION_OF_KINASE_ACTIVITY	241	0.068	0.00782	0.0572	0.11764	1
GO_REGULATION_OF_LIPOPOLYSACCHARIDE_MEDIATED_SIGNALING_PATHWAY	18	0.27	0.00853	0.227	0.11791	1
GO_COPPER_ION_BINDING	49	0.15	0.00781	0.126	0.11828	1
GO_REGULATION_OF_COAGULATION	87	0.12	0.00832	0.101	0.11834	1
GO_PYRIMIDINE_CONTAINING_COMPOUND_SALVAGE	10	0.303	0.00716	0.256	0.11838	1
GO_POSITIVE_REGULATION_OF_ACTIVATED_T_CELL_PROLIFERATION	26	0.19	0.00723	0.161	0.11844	1
GO_REGULATION_OF_RNA_SPLICING	88	0.124	0.00863	0.105	0.11853	1
GO_FUCOSYLTRANSFERASE_ACTIVITY	13	0.351	0.00945	0.297	0.11855	1
REACTOME_UNBLOCKING_OF_NMDA_RECEPTOR_GLUTAMATE_BINDING_AND_ACTIVATION	14	0.273	0.00762	0.231	0.11862	1
BIOCARTA_PDGF_PATHWAY	30	0.231	0.00944	0.196	0.11866	1
GO_REGULATION_OF_DNA_RECOMBINATION	56	0.131	0.0073	0.111	0.11871	1
REACTOME_REGULATION_OF_INSULIN_SECRETION	86	0.112	0.00777	0.0952	0.11872	1
GO_REGULATION_OF_PLATELET_ACTIVATION	30	0.211	0.00862	0.179	0.11887	1
GO_REPLACEMENT_OSSIFICATION	25	0.189	0.00705	0.16	0.11913	1
GO_PHOSPHATASE_REGULATOR_ACTIVITY	80	0.127	0.00843	0.107	0.11915	1
GO_MATURATION_OF_5_8S_RRNA_FROM_TRICISTRONIC_RRNA_TRANSCRIPT_SSU_RRNA_5_8S_RRNA_LSU_RRNA_	18	0.252	0.00797	0.214	0.11927	1
GO_LEARNING	125	0.0966	0.00803	0.082	0.11936	1
GO_MITOTIC_NUCLEAR_DIVISION	343	0.0579	0.00793	0.0493	0.11993	1
GO_DIPEPTIDYL_PEPTIDASE_ACTIVITY	11	0.263	0.00651	0.224	0.11994	1
GO_POSITIVE_REGULATION_OF_PHAGOCYTOSIS	40	0.16	0.00753	0.136	0.12002	1
GO_REGULATION_OF_KINASE_ACTIVITY	736	0.0394	0.00781	0.0335	0.12002	1
GO_BEHAVIORAL_RESPONSE_TO_COCAINE	12	0.334	0.00862	0.284	0.12011	1
REACTOME_ACTIVATION_OF_THE_PRE_REPLICATIVE_COMPLEX	27	0.194	0.00751	0.165	0.12025	1
REACTOME_BASIGIN_INTERACTIONS	22	0.204	0.00715	0.174	0.12033	1
GO_BASAL_TRANSCRIPTION_MACHINERY_BINDING	27	0.191	0.00741	0.163	0.12034	1
GO_PROTEIN_DNA_COMPLEX	109	0.108	0.00841	0.0923	0.12048	1
GO_SPINAL_CORD_MOTOR_NEURON_DIFFERENTIATION	32	0.208	0.00878	0.177	0.12048	1
GO_DORSAL_SPINAL_CORD_DEVELOPMENT	21	0.248	0.00847	0.211	0.12057	1
REACTOME_CLEAVAGE_OF_GROWING_TRANSCRIPT_IN_THE_TERMINATION_REGION_	40	0.183	0.00863	0.156	0.12066	1
GO_POSITIVE_REGULATION_OF_TRANSCRIPTION_FROM_RNA_POLYMERASE_II_PROMOTER_IN_RESPONSE_TO_STRESS	21	0.226	0.00772	0.193	0.12071	1
GO_REGULATION_OF_MRNA_SPLICING_VIA_SPLICEOSOME	58	0.153	0.00869	0.131	0.12102	1
GO_MICROTUBULE_DEPOLYMERIZATION	13	0.312	0.0084	0.267	0.12117	1
GO_ESC_E_Z_COMPLEX	14	0.254	0.00709	0.217	0.12139	1
GO_CHROMATIN_ASSEMBLY_OR_DISASSEMBLY	109	0.106	0.00825	0.091	0.12143	1
GO_CELLULAR_RESPONSE_TO_DSRNA	37	0.167	0.00758	0.143	0.12162	1
GO_U4_U6_X_U5_TRI_SNRNP_COMPLEX	20	0.241	0.00804	0.207	0.12173	1
GO_MACROMOLECULAR_COMPLEX_DISASSEMBLY	175	0.0853	0.00838	0.0732	0.12179	1
GO_C21_STEROID_HORMONE_METABOLIC_PROCESS	25	0.206	0.00767	0.176	0.12181	1
GO_CARTILAGE_DEVELOPMENT	142	0.0879	0.00779	0.0755	0.12209	1
GO_REGULATION_OF_RESPIRATORY_SYSTEM_PROCESS	14	0.289	0.00806	0.248	0.12224	1
GO_ENDOPLASMIC_RETICULUM	1507	0.0279	0.00773	0.024	0.1223	1
GO_CATION_CHANNEL_COMPLEX	162	0.0855	0.00809	0.0735	0.12235	1
GO_RIBONUCLEOSIDE_TRIPHOSPHATE_BIOSYNTHETIC_PROCESS	48	0.165	0.00851	0.142	0.12241	1
GO_INTERMEDIATE_FILAMENT_ORGANIZATION	19	0.218	0.0071	0.188	0.12299	1
GO_POSITIVE_REGULATION_OF_DNA_METABOLIC_PROCESS	177	0.0778	0.00769	0.0671	0.12325	1
GO_NEGATIVE_REGULATION_OF_CELL_CYCLE_G2_M_PHASE_TRANSITION	23	0.207	0.00739	0.178	0.12352	1
GO_CEREBELLAR_GRANULAR_LAYER_DEVELOPMENT	13	0.334	0.009	0.289	0.12354	1
GO_SPINAL_CORD_DEVELOPMENT	102	0.105	0.00789	0.0907	0.12356	1
GO_DOUBLE_STRANDED_DNA_BINDING	724	0.0396	0.00778	0.0342	0.12358	1
GO_MITOCHONDRIAL_RESPIRATORY_CHAIN_COMPLEX_I_BIOGENESIS	52	0.159	0.00857	0.138	0.12359	1
GO_NEGATIVE_REGULATION_OF_CIRCADIAN_RHYTHM	15	0.251	0.00726	0.217	0.12359	1
GO_RENAL_WATER_HOMEOSTASIS	33	0.174	0.00746	0.151	0.12372	1
GO_REGULATION_OF_MYELOID_LEUKOCYTE_DIFFERENTIATION	103	0.107	0.00809	0.0927	0.12387	1
GO_NEGATIVE_REGULATION_OF_CALCIUM_ION_DEPENDENT_EXOCYTOSIS	8	0.318	0.00672	0.276	0.12402	1
GO_REGULATION_OF_TRANSFERASE_ACTIVITY	897	0.0354	0.00772	0.0307	0.12404	1
GO_ESTABLISHMENT_OF_MITOTIC_SPINDLE_LOCALIZATION	24	0.183	0.0067	0.159	0.12411	1
GO_ADAPTIVE_IMMUNE_RESPONSE	221	0.0723	0.00797	0.0626	0.12415	1
GO_NEGATIVE_REGULATION_OF_ION_TRANSPORT	117	0.0958	0.00771	0.083	0.12422	1
GO_KINASE_BINDING	584	0.0438	0.00777	0.0379	0.12439	1
GO_HISTONE_DEACETYLASE_BINDING	92	0.11	0.00788	0.0957	0.12462	1
GO_NOTOCHORD_DEVELOPMENT	16	0.295	0.00881	0.256	0.12464	1
GO_POSITIVE_REGULATION_OF_LIPID_STORAGE	20	0.237	0.0079	0.206	0.12495	1
GO_RESPONSE_TO_INORGANIC_SUBSTANCE	456	0.0489	0.0077	0.0426	0.12522	1
GO_CARTILAGE_DEVELOPMENT_INVOLVED_IN_ENDOCHONDRAL_BONE_MORPHOGENESIS	19	0.265	0.00861	0.231	0.12536	1
GO_DICARBOXYLIC_ACID_CATABOLIC_PROCESS	15	0.232	0.00669	0.202	0.12543	1
GO_STEM_CELL_DIVISION	28	0.193	0.0076	0.168	0.12558	1
GO_POSITIVE_REGULATION_OF_LIPID_KINASE_ACTIVITY	32	0.175	0.00738	0.152	0.12563	1
GO_SISTER_CHROMATID_SEGREGATION	168	0.0791	0.00762	0.0691	0.12612	1
GO_COMPLEMENT_ACTIVATION	37	0.195	0.00885	0.17	0.12615	1
GO_NEURON_DEVELOPMENT	650	0.0432	0.00808	0.0378	0.1262	1
GO_NEGATIVE_REGULATION_OF_PROTEIN_METABOLIC_PROCESS	1015	0.0333	0.00769	0.0291	0.12635	1
REACTOME_PROCESSING_OF_CAPPED_INTRON_CONTAINING_PRE_MRNA	129	0.0966	0.00816	0.0845	0.12637	1
GO_IMMUNE_SYSTEM_DEVELOPMENT	546	0.0445	0.00764	0.0389	0.12662	1
GO_MEIOSIS_I	83	0.117	0.00795	0.103	0.12668	1
GO_RESPONSE_TO_MISFOLDED_PROTEIN	12	0.36	0.00929	0.315	0.12672	1
GO_KINETOCHORE	114	0.0963	0.00765	0.0845	0.12716	1
GO_AP_TYPE_MEMBRANE_COAT_ADAPTOR_COMPLEX	39	0.155	0.00723	0.136	0.12718	1
GO_GLYCOSYL_COMPOUND_BIOSYNTHETIC_PROCESS	112	0.0994	0.00783	0.0873	0.12739	1
GO_REGULATION_OF_ACROSOME_REACTION	17	0.243	0.00746	0.213	0.12753	1
GO_CELLULAR_RESPONSE_TO_STEROL	15	0.289	0.00836	0.254	0.12758	1
GO_LEUKOCYTE_HOMEOSTASIS	56	0.135	0.00755	0.119	0.12764	1
GO_QUINONE_BINDING	17	0.262	0.00807	0.231	0.12771	1
GO_FEMALE_GAMETE_GENERATION	93	0.101	0.00726	0.0889	0.12773	1
GO_RIBONUCLEOPROTEIN_COMPLEX_BINDING	86	0.112	0.00771	0.0982	0.12774	1
GO_REGULATION_OF_NEUROTRANSMITTER_TRANSPORT	60	0.128	0.00737	0.112	0.12784	1
GO_ASPARTATE_METABOLIC_PROCESS	11	0.358	0.00885	0.315	0.12793	1
GO_NEGATIVE_REGULATION_OF_WOUND_HEALING	56	0.141	0.00789	0.125	0.12809	1
GO_REGULATION_OF_ANTIGEN_PROCESSING_AND_PRESENTATION	17	0.236	0.00725	0.208	0.12812	1
GO_THIOESTERASE_BINDING	13	0.285	0.00765	0.251	0.12817	1
GO_PROTEIN_COMPLEX_SCAFFOLD	67	0.122	0.00745	0.108	0.12827	1
GO_RESPONSE_TO_MUSCLE_ACTIVITY	20	0.216	0.00722	0.191	0.12847	1
GO_RNA_POLYMERASE_II_TRANSCRIPTION_COFACTOR_ACTIVITY	84	0.112	0.00763	0.0987	0.12856	1
GO_MONOCYTE_DIFFERENTIATION	15	0.292	0.00844	0.258	0.12881	1
GO_PROTEIN_K63_LINKED_UBIQUITINATION	33	0.155	0.00663	0.137	0.12884	1
GO_CHROMOSOME_ORGANIZATION_INVOLVED_IN_MEIOTIC_CELL_CYCLE	48	0.139	0.00718	0.123	0.12887	1
GO_HYDROLASE_ACTIVITY_ACTING_ON_CARBON_NITROGEN_BUT_NOT_PEPTIDE_BONDS_IN_LINEAR_AMIDINES	10	0.314	0.00741	0.277	0.1289	1
GO_RETINA_DEVELOPMENT_IN_CAMERA_TYPE_EYE	128	0.0898	0.00756	0.0794	0.12895	1
GO_COMPLEMENT_BINDING	15	0.32	0.00924	0.283	0.12897	1
GO_UBIQUITIN_LIKE_PROTEIN_LIGASE_BINDING	242	0.0669	0.00771	0.0591	0.12904	1
GO_NEGATIVE_REGULATION_OF_INTERLEUKIN_1_PRODUCTION	18	0.234	0.00739	0.207	0.12922	1
REACTOME_CREB_PHOSPHORYLATION_THROUGH_THE_ACTIVATION_OF_RAS	25	0.196	0.0073	0.173	0.1294	1
REACTOME_SPHINGOLIPID_METABOLISM	61	0.129	0.00752	0.114	0.12941	1
KEGG_MAPK_SIGNALING_PATHWAY	251	0.0669	0.00786	0.0593	0.1295	1
GO_REGULATION_OF_POTASSIUM_ION_TRANSMEMBRANE_TRANSPORTER_ACTIVITY	39	0.152	0.00708	0.135	0.1296	1
GO_REGULATION_OF_MONOCYTE_DIFFERENTIATION	13	0.317	0.00852	0.281	0.12963	1
GO_LUNG_CELL_DIFFERENTIATION	24	0.21	0.00769	0.187	0.1298	1
GO_REGULATION_OF_HISTONE_H3_K4_METHYLATION	24	0.207	0.00756	0.184	0.12992	1
GO_POSITIVE_REGULATION_OF_PHOSPHOLIPID_METABOLIC_PROCESS	41	0.156	0.00745	0.139	0.13003	1
GO_REGULATION_OF_HEART_GROWTH	41	0.153	0.00732	0.136	0.13011	1
GO_NEGATIVE_REGULATION_OF_MULTI_ORGANISM_PROCESS	136	0.0872	0.00756	0.0776	0.13063	1
GO_REGULATION_OF_CYTOSOLIC_CALCIUM_ION_CONCENTRATION	193	0.0741	0.00764	0.066	0.13067	1
GO_REGULATION_OF_PROTEIN_KINASE_A_SIGNALING	16	0.218	0.0065	0.194	0.13075	1
REACTOME_GLYCOPROTEIN_HORMONES	12	0.325	0.00841	0.29	0.13089	1
GO_POSITIVE_REGULATION_OF_NEURAL_PRECURSOR_CELL_PROLIFERATION	42	0.173	0.00836	0.154	0.13091	1
GO_FOLIC_ACID_CONTAINING_COMPOUND_METABOLIC_PROCESS	28	0.189	0.00744	0.168	0.1313	1
GO_RNA_SPLICING	331	0.0583	0.00785	0.0521	0.13135	1
GO_PEPTIDYL_LYSINE_METHYLATION	67	0.125	0.00761	0.111	0.13136	1
GO_REGULATION_OF_SYNAPSE_STRUCTURE_OR_ACTIVITY	220	0.0664	0.00731	0.0594	0.13153	1
GO_TRANSCRIPTIONAL_REPRESSOR_ACTIVITY_RNA_POLYMERASE_II_CORE_PROMOTER_PROXIMAL_REGION_SEQUENCE_SPECIFIC_BINDING	103	0.101	0.00759	0.0899	0.13171	1
GO_SWI_SNF_COMPLEX	15	0.279	0.00806	0.25	0.13205	1
GO_ARP2_3_COMPLEX_MEDIATED_ACTIN_NUCLEATION	14	0.233	0.00652	0.209	0.13212	1
GO_POSITIVE_REGULATION_OF_GLYCOPROTEIN_METABOLIC_PROCESS	20	0.244	0.00813	0.218	0.13217	1
GO_NEGATIVE_REGULATION_OF_TOLL_LIKE_RECEPTOR_SIGNALING_PATHWAY	26	0.187	0.00711	0.168	0.1323	1
REACTOME_LIGAND_GATED_ION_CHANNEL_TRANSPORT	18	0.262	0.00829	0.235	0.13258	1
GO_RESPONSE_TO_DSRNA	71	0.129	0.00811	0.116	0.1326	1
BIOCARTA_WNT_PATHWAY	26	0.199	0.00759	0.179	0.13289	1
GO_REGULATION_OF_CELLULAR_RESPONSE_TO_HYPOXIA	10	0.278	0.00655	0.25	0.13344	1
REACTOME_APOPTOSIS_INDUCED_DNA_FRAGMENTATION	8	0.267	0.00564	0.241	0.13351	1
REACTOME_MRNA_SPLICING_MINOR_PATHWAY	41	0.166	0.00794	0.15	0.1338	1
GO_SEXUAL_REPRODUCTION	654	0.0403	0.00755	0.0364	0.13381	1
GO_NODE_OF_RANVIER	15	0.228	0.0066	0.206	0.13382	1
GO_CAMP_METABOLIC_PROCESS	34	0.17	0.00738	0.153	0.13395	1
GO_NEURON_PROJECTION_MEMBRANE	35	0.17	0.00751	0.154	0.13441	1
GO_REGULATION_OF_SKELETAL_MUSCLE_TISSUE_DEVELOPMENT	46	0.155	0.00783	0.14	0.13448	1
GO_RESPONSE_TO_INACTIVITY	13	0.298	0.00803	0.27	0.13454	1
REACTOME_TRIF_MEDIATED_TLR3_SIGNALING	66	0.121	0.0073	0.109	0.13475	1
REACTOME_CROSS_PRESENTATION_OF_SOLUBLE_EXOGENOUS_ANTIGENS_ENDOSOMES	42	0.154	0.00744	0.14	0.13476	1
GO_ATPASE_REGULATOR_ACTIVITY	30	0.208	0.0085	0.188	0.1348	1
BIOCARTA_CDMAC_PATHWAY	15	0.295	0.00853	0.267	0.13481	1
KEGG_VASCULAR_SMOOTH_MUSCLE_CONTRACTION	111	0.0924	0.00724	0.0839	0.1355	1
GO_ADENYLATE_CYCLASE_INHIBITING_G_PROTEIN_COUPLED_RECEPTOR_SIGNALING_PATHWAY	64	0.121	0.00722	0.11	0.13554	1
REACTOME_TETRAHYDROBIOPTERIN_BH4_SYNTHESIS_RECYCLING_SALVAGE_AND_REGULATION	12	0.263	0.00681	0.24	0.13595	1
GO_REGULATION_OF_TRANSCRIPTION_INVOLVED_IN_G1_S_TRANSITION_OF_MITOTIC_CELL_CYCLE	25	0.186	0.00693	0.169	0.13611	1
GO_REGULATION_OF_WOUND_HEALING	124	0.0909	0.00753	0.0828	0.13621	1
GO_BROWN_FAT_CELL_DIFFERENTIATION	30	0.188	0.00769	0.172	0.13624	1
GO_NEGATIVE_REGULATION_OF_CYTOSOLIC_CALCIUM_ION_CONCENTRATION	11	0.254	0.00628	0.232	0.13668	1
GO_POSITIVE_REGULATION_OF_SYNAPSE_ASSEMBLY	54	0.13	0.00714	0.119	0.13668	1
GO_MUSCLE_ATROPHY	10	0.374	0.00884	0.342	0.1367	1
KEGG_DILATED_CARDIOMYOPATHY	85	0.103	0.0071	0.095	0.13795	1
GO_EXONUCLEASE_ACTIVITY	75	0.115	0.00739	0.105	0.13832	1
GO_HEXOSE_METABOLIC_PROCESS	146	0.0868	0.00779	0.0799	0.13865	1
GO_BINDING_BRIDGING	167	0.0748	0.00719	0.069	0.13908	1
GO_PROTEASOME_REGULATORY_PARTICLE_BASE_SUBCOMPLEX	11	0.288	0.00714	0.266	0.13913	1
GO_REGULATION_OF_HUMORAL_IMMUNE_RESPONSE	39	0.167	0.00776	0.154	0.13927	1
GO_REGULATION_OF_SEQUENCE_SPECIFIC_DNA_BINDING_TRANSCRIPTION_FACTOR_ACTIVITY	331	0.0538	0.00724	0.0497	0.13931	1
GO_BONE_MORPHOGENESIS	77	0.11	0.00722	0.102	0.1396	1
GO_SEX_CHROMOSOME	24	0.22	0.00804	0.203	0.13975	1
GO_RRNA_MODIFICATION	23	0.174	0.00622	0.161	0.13976	1
GO_NEGATIVE_REGULATION_OF_BONE_REMODELING	12	0.291	0.00752	0.269	0.13997	1
GO_REGULATION_OF_MESENCHYMAL_CELL_PROLIFERATION	33	0.173	0.00741	0.16	0.13997	1
GO_ORGANELLE_TRANSPORT_ALONG_MICROTUBULE	58	0.12	0.00683	0.111	0.14005	1
GO_METANEPHRIC_NEPHRON_DEVELOPMENT	32	0.168	0.0071	0.156	0.14023	1
GO_LYSOSOME_LOCALIZATION	22	0.199	0.00695	0.184	0.14026	1
GO_POTASSIUM_ION_TRANSPORT	148	0.0758	0.00686	0.0704	0.14069	1
GO_REGULATION_OF_PROTEIN_LOCALIZATION_TO_CELL_SURFACE	24	0.186	0.00679	0.172	0.14069	1
GO_COENZYME_CATABOLIC_PROCESS	12	0.341	0.0088	0.316	0.14074	1
GO_REGULATION_OF_MITOCHONDRIAL_TRANSLATION	10	0.344	0.00811	0.319	0.14095	1
GO_MAINTENANCE_OF_CELL_NUMBER	125	0.0845	0.00702	0.0786	0.14114	1
GO_REGULATION_OF_HISTONE_DEACETYLATION	23	0.205	0.00733	0.191	0.14123	1
GO_RELAXATION_OF_MUSCLE	20	0.204	0.0068	0.19	0.14132	1
REACTOME_CGMP_EFFECTS	19	0.21	0.00682	0.195	0.14151	1
BIOCARTA_CARM_ER_PATHWAY	31	0.21	0.00873	0.196	0.14157	1
GO_NEGATIVE_REGULATION_OF_ORGANIC_ACID_TRANSPORT	15	0.231	0.00666	0.215	0.14157	1
GO_UTP_METABOLIC_PROCESS	11	0.379	0.00937	0.353	0.1416	1
GO_ACTIVATION_OF_NF_KAPPAB_INDUCING_KINASE_ACTIVITY	16	0.264	0.00787	0.247	0.14234	1
REACTOME_NITRIC_OXIDE_STIMULATES_GUANYLATE_CYCLASE	25	0.189	0.00706	0.177	0.14234	1
GO_NUCLEAR_REPLICATION_FORK	37	0.144	0.00654	0.135	0.14244	1
GO_MHC_CLASS_I_PROTEIN_COMPLEX	3	0.447	0.00578	0.418	0.14251	1
GO_NEGATIVE_REGULATION_OF_INTERLEUKIN_10_PRODUCTION	14	0.273	0.00762	0.256	0.14273	1
REACTOME_MRNA_SPLICING	100	0.101	0.00751	0.0945	0.14285	1
GO_PERICENTRIC_HETEROCHROMATIN	14	0.284	0.00792	0.266	0.1429	1
GO_CELLULAR_COMPONENT_DISASSEMBLY_INVOLVED_IN_EXECUTION_PHASE_OF_APOPTOSIS	40	0.153	0.00719	0.143	0.14292	1
GO_CELLULAR_RESPONSE_TO_EXOGENOUS_DSRNA	11	0.276	0.00684	0.259	0.14297	1
GO_REGULATION_OF_CELL_PROLIFERATION_INVOLVED_IN_KIDNEY_DEVELOPMENT	11	0.321	0.00794	0.3	0.14297	1
GO_MICROTUBULE	378	0.0507	0.00729	0.0476	0.14311	1
GO_CARBOHYDRATE_DERIVATIVE_CATABOLIC_PROCESS	163	0.078	0.0074	0.0731	0.14312	1
GO_PURINE_DEOXYRIBONUCLEOTIDE_METABOLIC_PROCESS	15	0.213	0.00615	0.2	0.14316	1
GO_REGULATION_OF_BEHAVIOR	65	0.119	0.00715	0.112	0.14329	1
GO_NEUROMUSCULAR_PROCESS_CONTROLLING_BALANCE	51	0.128	0.00682	0.12	0.14356	1
GO_REGULATION_OF_CELL_CYCLE_G2_M_PHASE_TRANSITION	56	0.124	0.00689	0.116	0.14384	1
GO_MITOCHONDRION_LOCALIZATION	32	0.152	0.0064	0.143	0.1439	1
GO_CATALYTIC_STEP_2_SPLICEOSOME	83	0.113	0.00764	0.106	0.14443	1
BIOCARTA_G2_PATHWAY	24	0.17	0.00623	0.161	0.14453	1
GO_REGULATION_OF_INTRINSIC_APOPTOTIC_SIGNALING_PATHWAY_IN_RESPONSE_TO_DNA_DAMAGE	33	0.157	0.00671	0.148	0.14527	1
GO_PROTEIN_ACETYLATION	114	0.0934	0.00742	0.0885	0.1455	1
GO_MITOTIC_SPINDLE	53	0.135	0.00735	0.129	0.146	1
GO_OPSONIN_BINDING	10	0.309	0.0073	0.294	0.14615	1
GO_OXIDOREDUCTASE_ACTIVITY_ACTING_ON_THE_CH_NH_GROUP_OF_DONORS_NAD_OR_NADP_AS_ACCEPTOR	18	0.227	0.00719	0.216	0.14616	1
GO_POSITIVE_REGULATION_OF_G_PROTEIN_COUPLED_RECEPTOR_PROTEIN_SIGNALING_PATHWAY	24	0.194	0.0071	0.185	0.14616	1
GO_APOPTOTIC_DNA_FRAGMENTATION	15	0.223	0.00646	0.212	0.14645	1
GO_BEHAVIOR	493	0.0437	0.00714	0.0415	0.14665	1
GO_COATED_MEMBRANE	84	0.095	0.00648	0.0904	0.14673	1
REACTOME_DEFENSINS	35	0.201	0.00886	0.191	0.14682	1
GO_NEURONAL_STEM_CELL_DIVISION	12	0.296	0.00766	0.282	0.14686	1
REACTOME_SYNTHESIS_OF_GLYCOSYLPHOSPHATIDYLINOSITOL_GPI	16	0.225	0.00671	0.215	0.1478	1
GO_RRNA_BINDING	51	0.139	0.0074	0.133	0.14789	1
GO_REGULATION_OF_REMOVAL_OF_SUPEROXIDE_RADICALS	8	0.365	0.00771	0.349	0.14796	1
GO_REGULATION_OF_CYTOKINE_BIOSYNTHETIC_PROCESS	85	0.101	0.00696	0.0971	0.14809	1
GO_CELLULAR_RESPONSE_TO_ELECTRICAL_STIMULUS	13	0.261	0.00702	0.25	0.14842	1
GO_REGULATION_OF_CATION_TRANSMEMBRANE_TRANSPORT	196	0.0662	0.00688	0.0634	0.14843	1
GO_NITRIC_OXIDE_MEDIATED_SIGNAL_TRANSDUCTION	17	0.235	0.00722	0.225	0.1487	1
GO_RESPONSE_TO_COBALT_ION	13	0.268	0.00721	0.257	0.14876	1
GO_TRANSCRIPTION_FACTOR_COMPLEX	278	0.0575	0.0071	0.0552	0.14876	1
GO_DEVELOPMENTAL_CELL_GROWTH	71	0.116	0.00729	0.111	0.14891	1
GO_POSITIVE_REGULATION_OF_HISTONE_H3_K4_METHYLATION	14	0.252	0.00703	0.242	0.14902	1
GO_NITRIC_OXIDE_SYNTHASE_BINDING	18	0.199	0.00629	0.191	0.14906	1
GO_LEUKOTRIENE_BIOSYNTHETIC_PROCESS	18	0.249	0.00789	0.24	0.14917	1
KEGG_SPHINGOLIPID_METABOLISM	37	0.161	0.00731	0.155	0.14931	1
REACTOME_ORC1_REMOVAL_FROM_CHROMATIN	62	0.118	0.00692	0.114	0.14976	1
BIOCARTA_ASBCELL_PATHWAY	9	0.329	0.00737	0.317	0.14981	1
BIOCARTA_CCR5_PATHWAY	17	0.219	0.00675	0.212	0.15006	1
GO_RESPONSE_TO_KETONE	175	0.0723	0.0071	0.0698	0.15006	1
REACTOME_REGULATION_OF_ORNITHINE_DECARBOXYLASE_ODC	45	0.142	0.0071	0.137	0.15015	1
GO_POSITIVE_REGULATION_OF_HEART_GROWTH	26	0.188	0.00714	0.181	0.15021	1
GO_REGULATION_OF_RENAL_SODIUM_EXCRETION	22	0.175	0.00613	0.169	0.15039	1
GO_REGULATION_OF_CELL_FATE_COMMITMENT	23	0.19	0.0068	0.184	0.15073	1
GO_REGULATION_BY_VIRUS_OF_VIRAL_PROTEIN_LEVELS_IN_HOST_CELL	9	0.395	0.00884	0.383	0.15107	1
GO_REGULATION_OF_MYELOID_CELL_DIFFERENTIATION	165	0.0761	0.00727	0.0738	0.15112	1
GO_RNA_LOCALIZATION	166	0.0733	0.00701	0.071	0.15113	1
GO_HYDROLASE_ACTIVITY_ACTING_ON_GLYCOSYL_BONDS	116	0.0888	0.00712	0.0861	0.15119	1
GO_REGULATION_OF_TUMOR_NECROSIS_FACTOR_SUPERFAMILY_CYTOKINE_PRODUCTION	95	0.0889	0.00645	0.0863	0.15144	1
GO_MATERNAL_PLACENTA_DEVELOPMENT	30	0.175	0.00717	0.17	0.15152	1
GO_GUANOSINE_CONTAINING_COMPOUND_BIOSYNTHETIC_PROCESS	14	0.307	0.00858	0.299	0.15161	1
GO_REGULATION_OF_MYOBLAST_PROLIFERATION	10	0.354	0.00836	0.344	0.15176	1
GO_REGULATION_OF_CELL_SIZE	162	0.0752	0.00711	0.0731	0.15182	1
GO_REGULATION_OF_SKELETAL_MUSCLE_CELL_DIFFERENTIATION	16	0.237	0.00708	0.231	0.15186	1
GO_DORSAL_VENTRAL_AXIS_SPECIFICATION	20	0.204	0.0068	0.198	0.15201	1
GO_DENDRITE_MEMBRANE	20	0.217	0.00722	0.211	0.15217	1
GO_NEGATIVE_REGULATION_OF_MRNA_SPLICING_VIA_SPLICEOSOME	18	0.278	0.00881	0.271	0.15242	1
GO_RETROGRADE_TRANSPORT_ENDOSOME_TO_PLASMA_MEMBRANE	13	0.234	0.00631	0.229	0.15269	1
GO_PERIPHERAL_NERVOUS_SYSTEM_DEVELOPMENT	68	0.115	0.00709	0.113	0.15277	1
GO_HEART_FORMATION	11	0.261	0.00645	0.255	0.15298	1
GO_INTERSTITIAL_MATRIX	13	0.251	0.00676	0.245	0.15307	1
GO_NEURON_PROJECTION	885	0.0328	0.0071	0.032	0.15317	1
GO_REGULATION_OF_PROTEIN_SECRETION	365	0.049	0.00692	0.0479	0.1534	1
GO_NEGATIVE_REGULATION_OF_PHOSPHORYLATION	404	0.0451	0.0067	0.0442	0.15374	1
GO_REGULATION_OF_CELL_MORPHOGENESIS_INVOLVED_IN_DIFFERENTIATION	317	0.0527	0.00694	0.0517	0.15393	1
GO_GLUCURONOSYLTRANSFERASE_ACTIVITY	33	0.192	0.00824	0.189	0.15408	1
GO_MICROTUBULE_MOTOR_ACTIVITY	74	0.106	0.0068	0.104	0.1541	1
GO_REGULATION_OF_LIPID_METABOLIC_PROCESS	273	0.0567	0.00694	0.0557	0.15438	1
GO_NEGATIVE_REGULATION_OF_CHROMOSOME_ORGANIZATION	85	0.1	0.00688	0.0985	0.15443	1
GO_RESPONSE_TO_LEAD_ION	19	0.215	0.007	0.212	0.1545	1
GO_SODIUM_ION_HOMEOSTASIS	29	0.167	0.00669	0.164	0.15453	1
GO_GLYCOSYL_COMPOUND_CATABOLIC_PROCESS	39	0.18	0.00837	0.177	0.15455	1
GO_RESPONSE_TO_PH	40	0.135	0.00635	0.133	0.15487	1
GO_MEMBRANE_DISASSEMBLY	46	0.153	0.00772	0.15	0.15502	1
GO_POSITIVE_REGULATION_OF_GROWTH	223	0.0598	0.00663	0.0591	0.15565	1
GO_MEMBRANE_LIPID_CATABOLIC_PROCESS	22	0.207	0.00725	0.205	0.15581	1
GO_RESPONSE_TO_MECHANICAL_STIMULUS	204	0.0634	0.00672	0.0626	0.1559	1
GO_PROTEOGLYCAN_METABOLIC_PROCESS	79	0.107	0.00709	0.106	0.15609	1
GO_ORGANONITROGEN_COMPOUND_BIOSYNTHETIC_PROCESS	962	0.0308	0.00695	0.0305	0.15618	1
GO_MODIFIED_AMINO_ACID_TRANSPORT	22	0.197	0.0069	0.195	0.15619	1
GO_CELLULAR_RESPONSE_TO_HYDROGEN_PEROXIDE	58	0.117	0.00667	0.116	0.15625	1
GO_NUCLEAR_TRANSCRIBED_MRNA_POLY_A_TAIL_SHORTENING	25	0.175	0.00654	0.174	0.15694	1
GO_ENDOCARDIAL_CUSHION_DEVELOPMENT	32	0.154	0.00651	0.153	0.15711	1
GO_RIBONUCLEOPROTEIN_COMPLEX_LOCALIZATION	107	0.0952	0.00733	0.0946	0.15716	1
GO_MLL1_2_COMPLEX	25	0.19	0.00709	0.189	0.15731	1
GO_MEMBRANE_LIPID_BIOSYNTHETIC_PROCESS	113	0.0856	0.00677	0.0852	0.15743	1
GO_G_PROTEIN_COUPLED_PURINERGIC_NUCLEOTIDE_RECEPTOR_SIGNALING_PATHWAY	10	0.305	0.0072	0.304	0.15766	1
GO_PURINERGIC_NUCLEOTIDE_RECEPTOR_SIGNALING_PATHWAY	18	0.235	0.00743	0.234	0.15771	1
GO_SNRNA_METABOLIC_PROCESS	80	0.105	0.007	0.105	0.15774	1
GO_MICROTUBULE_BASED_PROCESS	499	0.0409	0.00672	0.0407	0.15781	1
GO_NEGATIVE_REGULATION_OF_PROTEIN_MODIFICATION_BY_SMALL_PROTEIN_CONJUGATION_OR_REMOVAL	126	0.0783	0.00654	0.0781	0.15797	1
GO_SPINDLE	275	0.0535	0.00657	0.0533	0.15814	1
GO_HYALURONAN_CATABOLIC_PROCESS	15	0.234	0.00676	0.233	0.15815	1
KEGG_SPLICEOSOME	115	0.0894	0.00714	0.0893	0.15836	1
REACTOME_REGULATION_OF_INSULIN_SECRETION_BY_ACETYLCHOLINE	10	0.354	0.00836	0.354	0.1585	1
REACTOME_NEUROTRANSMITTER_RECEPTOR_BINDING_AND_DOWNSTREAM_TRANSMISSION_IN_THE_POSTSYNAPTIC_CELL	127	0.0811	0.0068	0.0811	0.15866	1
GO_INCLUSION_BODY	66	0.11	0.00668	0.11	0.15869	1
GO_REGULATION_OF_CARTILAGE_DEVELOPMENT	62	0.118	0.00695	0.119	0.15881	1
KEGG_BETA_ALANINE_METABOLISM	21	0.197	0.00673	0.197	0.15882	1
GO_MACROMITOPHAGY	130	0.0823	0.00698	0.0823	0.15883	1
GO_PROTEIN_OLIGOMERIZATION	396	0.046	0.00675	0.046	0.15884	1
GO_REGULATION_OF_AUTOPHAGOSOME_ASSEMBLY	30	0.161	0.00658	0.161	0.15888	1
GO_PROTEIN_KINASE_B_SIGNALING	33	0.139	0.00594	0.139	0.15892	1
GO_SPLICEOSOMAL_SNRNP_ASSEMBLY	34	0.155	0.00673	0.155	0.15892	1
REACTOME_TRAFFICKING_OF_AMPA_RECEPTORS	26	0.165	0.00628	0.165	0.15893	1
GO_REGULATION_OF_BODY_FLUID_LEVELS	472	0.0435	0.00695	0.0436	0.15922	1
GO_EXOCYTIC_VESICLE_MEMBRANE	53	0.129	0.00702	0.13	0.15924	1
GO_U2_SNRNP	17	0.246	0.00758	0.247	0.15963	1
GO_POSITIVE_REGULATION_OF_CALCIUM_ION_TRANSPORT	101	0.0857	0.00641	0.0861	0.15988	1
REACTOME_FORMATION_OF_FIBRIN_CLOT_CLOTTING_CASCADE	29	0.179	0.0072	0.18	0.15992	1
GO_ACTOMYOSIN	60	0.116	0.0067	0.117	0.15995	1
GO_AMINOPEPTIDASE_ACTIVITY	38	0.128	0.00587	0.128	0.15999	1
KEGG_CALCIUM_SIGNALING_PATHWAY	166	0.0705	0.00675	0.0709	0.16001	1
GO_LEUKOCYTE_DIFFERENTIATION	273	0.0535	0.00655	0.0538	0.1601	1
GO_INORGANIC_ANION_EXCHANGER_ACTIVITY	21	0.197	0.00674	0.199	0.1603	1
GO_REGULATION_OF_PEPTIDE_SECRETION	191	0.0657	0.00675	0.0662	0.16032	1
GO_POTASSIUM_CHANNEL_ACTIVITY	116	0.0813	0.00652	0.0819	0.16055	1
GO_NEGATIVE_REGULATION_OF_NUCLEOTIDE_METABOLIC_PROCESS	62	0.112	0.00655	0.113	0.16057	1
GO_NEGATIVE_REGULATION_OF_PHOSPHORUS_METABOLIC_PROCESS	517	0.0393	0.00658	0.0396	0.1606	1
GO_REGULATION_OF_TUMOR_NECROSIS_FACTOR_BIOSYNTHETIC_PROCESS	17	0.2	0.00614	0.201	0.1609	1
GO_C21_STEROID_HORMONE_BIOSYNTHETIC_PROCESS	15	0.229	0.00662	0.231	0.16096	1
GO_METALLOAMINOPEPTIDASE_ACTIVITY	14	0.23	0.00641	0.232	0.161	1
GO_PROTEIN_UBIQUITINATION	588	0.0372	0.00662	0.0376	0.16119	1
GO_REGULATION_OF_ACUTE_INFLAMMATORY_RESPONSE	65	0.108	0.0065	0.11	0.16149	1
GO_PENTOSE_PHOSPHATE_SHUNT	12	0.271	0.007	0.274	0.16151	1
GO_REGULATION_OF_VIRAL_RELEASE_FROM_HOST_CELL	26	0.18	0.00686	0.183	0.16177	1
GO_APOPTOTIC_NUCLEAR_CHANGES	25	0.177	0.00659	0.179	0.16184	1
GO_METALLOEXOPEPTIDASE_ACTIVITY	51	0.119	0.00636	0.121	0.16184	1
GO_CATION_CATION_ANTIPORTER_ACTIVITY	22	0.212	0.00742	0.215	0.16198	1
GO_ENTRAINMENT_OF_CIRCADIAN_CLOCK	26	0.168	0.00638	0.17	0.16203	1
GO_CONNECTIVE_TISSUE_DEVELOPMENT	186	0.065	0.00658	0.066	0.16222	1
GO_SECOND_MESSENGER_MEDIATED_SIGNALING	150	0.0731	0.00666	0.0742	0.16228	1
GO_GLIAL_CELL_DIFFERENTIATION	133	0.079	0.00677	0.0802	0.16242	1
REACTOME_MITOTIC_G2_G2_M_PHASES	75	0.101	0.00652	0.103	0.16244	1
GO_LIPID_LOCALIZATION	254	0.0575	0.00679	0.0585	0.16266	1
GO_REGULATION_OF_CYTOKINE_SECRETION_INVOLVED_IN_IMMUNE_RESPONSE	10	0.283	0.00669	0.288	0.16269	1
REACTOME_SLBP_DEPENDENT_PROCESSING_OF_REPLICATION_DEPENDENT_HISTONE_PRE_MRNAS	11	0.281	0.00697	0.286	0.16289	1
GO_REGULATION_OF_CELLULAR_COMPONENT_SIZE	318	0.0512	0.00676	0.0521	0.16293	1
GO_CARDIAC_MUSCLE_CELL_CONTRACTION	28	0.181	0.00715	0.184	0.16309	1
GO_NEGATIVE_REGULATION_OF_ACTIN_FILAMENT_POLYMERIZATION	43	0.137	0.00668	0.139	0.16316	1
GO_NEPHRON_TUBULE_FORMATION	18	0.194	0.00615	0.198	0.16328	1
GO_REGULATION_OF_DEVELOPMENTAL_GROWTH	277	0.0534	0.00659	0.0545	0.1635	1
GO_REGULATION_OF_TRANSLATIONAL_INITIATION	77	0.0958	0.00626	0.0979	0.16404	1
GO_POSITIVE_REGULATION_OF_ANTIGEN_PROCESSING_AND_PRESENTATION	14	0.212	0.00591	0.216	0.16407	1
GO_POSITIVE_REGULATION_OF_ATPASE_ACTIVITY	40	0.15	0.00709	0.154	0.16415	1
GO_POSITIVE_REGULATION_OF_TRANSCRIPTION_FROM_RNA_POLYMERASE_II_PROMOTER_INVOLVED_IN_CELLULAR_RESPONSE_TO_CHEMICAL_STIMULUS	27	0.165	0.00639	0.169	0.16441	1
GO_MEMBRANE_PROTEIN_PROTEOLYSIS	33	0.132	0.00565	0.135	0.16443	1
GO_UBIQUINONE_METABOLIC_PROCESS	13	0.261	0.00701	0.267	0.16455	1
GO_REGULATION_OF_PROTEIN_MODIFICATION_PROCESS	1609	0.0232	0.00663	0.0238	0.16474	1
GO_TETRAPYRROLE_BIOSYNTHETIC_PROCESS	26	0.202	0.00769	0.207	0.16496	1
GO_LYMPHOCYTE_HOMEOSTASIS	46	0.128	0.00647	0.131	0.165	1
GO_NEGATIVE_REGULATION_OF_PROTEIN_MODIFICATION_PROCESS	580	0.0369	0.00652	0.0379	0.16502	1
GO_NUCLEOSIDE_SALVAGE	14	0.226	0.00631	0.232	0.16523	1
REACTOME_ER_PHAGOSOME_PATHWAY	48	0.13	0.00672	0.134	0.16528	1
GO_REGULATION_OF_B_CELL_DIFFERENTIATION	18	0.212	0.0067	0.218	0.16571	1
GO_VENTRICULAR_CARDIAC_MUSCLE_CELL_DIFFERENTIATION	19	0.221	0.00718	0.227	0.16581	1
REACTOME_NOREPINEPHRINE_NEUROTRANSMITTER_RELEASE_CYCLE	9	0.313	0.00701	0.323	0.16584	1
GO_NUCLEOLUS	782	0.0326	0.00666	0.0336	0.16592	1
GO_PURINE_CONTAINING_COMPOUND_BIOSYNTHETIC_PROCESS	132	0.0767	0.00656	0.0791	0.16608	1
GO_REGULATION_OF_ACTIVATED_T_CELL_PROLIFERATION	36	0.136	0.00611	0.141	0.16612	1
GO_REGULATION_OF_MORPHOGENESIS_OF_A_BRANCHING_STRUCTURE	48	0.125	0.00648	0.13	0.16659	1
GO_DETECTION_OF_LIGHT_STIMULUS	52	0.119	0.00639	0.123	0.1668	1
GO_NEGATIVE_REGULATION_OF_CHROMOSOME_SEGREGATION	26	0.182	0.00693	0.189	0.16714	1
GO_RIBONUCLEOTIDE_CATABOLIC_PROCESS	27	0.162	0.00627	0.168	0.16723	1
GO_PROTEIN_PHOSPHATASE_BINDING	117	0.0833	0.0067	0.0863	0.16724	1
GO_MUSCLE_CELL_CELLULAR_HOMEOSTASIS	16	0.209	0.00624	0.217	0.16797	1
GO_MYELOID_LEUKOCYTE_MEDIATED_IMMUNITY	40	0.15	0.00706	0.156	0.16805	1
GO_MULTI_ORGANISM_LOCALIZATION	63	0.11	0.00651	0.115	0.16848	1
GO_CHROMATIN_REMODELING	127	0.0776	0.00651	0.0808	0.1685	1
GO_NEGATIVE_REGULATION_OF_ASTROCYTE_DIFFERENTIATION	12	0.307	0.00793	0.32	0.16856	1
REACTOME_APOPTOTIC_EXECUTION_PHASE	43	0.126	0.00614	0.131	0.16867	1
KEGG_LIMONENE_AND_PINENE_DEGRADATION	10	0.272	0.00641	0.283	0.16873	1
GO_NEUROMUSCULAR_PROCESS	96	0.0871	0.00635	0.0908	0.16882	1
GO_COLUMNAR_CUBOIDAL_EPITHELIAL_CELL_DIFFERENTIATION	107	0.0892	0.00687	0.0932	0.16942	1
GO_POLYUBIQUITIN_BINDING	38	0.139	0.00637	0.145	0.16942	1
GO_HETEROCHROMATIN	57	0.115	0.00645	0.12	0.16979	1
GO_PHOSPHOTRANSFERASE_ACTIVITY_FOR_OTHER_SUBSTITUTED_PHOSPHATE_GROUPS	19	0.203	0.00659	0.212	0.16982	1
REACTOME_GAP_JUNCTION_DEGRADATION	10	0.3	0.00707	0.314	0.1699	1
GO_DNA_DIRECTED_RNA_POLYMERASE_II_CORE_COMPLEX	17	0.223	0.00687	0.234	0.17012	1
GO_DRUG_METABOLIC_PROCESS	38	0.153	0.00701	0.16	0.17035	1
GO_RIBONUCLEOPROTEIN_GRANULE	137	0.0739	0.00643	0.0776	0.17045	1
GO_NEGATIVE_REGULATION_OF_AXON_EXTENSION	36	0.137	0.00615	0.145	0.17097	1
GO_NEURONAL_STEM_CELL_POPULATION_MAINTENANCE	19	0.202	0.00655	0.212	0.17111	1
GO_CELL_DEVELOPMENT	1355	0.0247	0.00653	0.0261	0.17127	1
GO_MICROTUBULE_BASED_MOVEMENT	198	0.0587	0.00613	0.0619	0.17128	1
GO_NEGATIVE_REGULATION_OF_SMOOTH_MUSCLE_CONTRACTION	15	0.2	0.00579	0.211	0.17136	1
GO_VOLTAGE_GATED_POTASSIUM_CHANNEL_ACTIVITY	85	0.0919	0.00631	0.0969	0.17163	1
GO_ACTIVATION_OF_PROTEIN_KINASE_A_ACTIVITY	17	0.206	0.00634	0.218	0.17166	1
KEGG_CYSTEINE_AND_METHIONINE_METABOLISM	33	0.129	0.00554	0.137	0.17167	1
BIOCARTA_GABA_PATHWAY	9	0.307	0.00687	0.324	0.17171	1
GO_BAF_TYPE_COMPLEX	23	0.19	0.00679	0.201	0.17201	1
GO_POSITIVE_REGULATION_OF_INTERLEUKIN_12_PRODUCTION	29	0.168	0.00676	0.178	0.17217	1
GO_GLUTAMINE_FAMILY_AMINO_ACID_CATABOLIC_PROCESS	22	0.2	0.00699	0.211	0.17219	1
GO_CHONDROITIN_SULFATE_PROTEOGLYCAN_METABOLIC_PROCESS	40	0.137	0.00644	0.145	0.17238	1
GO_REGULATION_OF_CATION_CHANNEL_ACTIVITY	83	0.0872	0.00591	0.0923	0.17254	1
GO_POSITIVE_REGULATION_OF_VIRAL_RELEASE_FROM_HOST_CELL	15	0.219	0.00633	0.232	0.17258	1
GO_SUBSTRATE_ADHESION_DEPENDENT_CELL_SPREADING	37	0.133	0.00603	0.141	0.17297	1
GO_SERINE_TYPE_EXOPEPTIDASE_ACTIVITY	17	0.176	0.00543	0.187	0.17302	1
GO_PROTEIN_ALKYLATION	108	0.0852	0.00659	0.0905	0.17319	1
GO_CELLULAR_RESPONSE_TO_DRUG	64	0.11	0.00653	0.116	0.17321	1
GO_PLATELET_DENSE_GRANULE_LUMEN	14	0.196	0.00547	0.208	0.17323	1
GO_CHROMATIN_DISASSEMBLY	15	0.239	0.00691	0.254	0.1734	1
GO_PROTEASOME_BINDING	13	0.24	0.00645	0.255	0.1735	1
GO_AXONEME_ASSEMBLY	43	0.127	0.00621	0.135	0.17395	1
GO_POSTSYNAPTIC_MEMBRANE	187	0.0652	0.00662	0.0695	0.174	1
GO_POLYOL_BIOSYNTHETIC_PROCESS	25	0.179	0.00667	0.191	0.17418	1
GO_RNAI_EFFECTOR_COMPLEX	11	0.245	0.00606	0.261	0.17422	1
GO_SMN_SM_PROTEIN_COMPLEX	14	0.235	0.00656	0.251	0.17427	1
GO_REGULATION_OF_ATTACHMENT_OF_SPINDLE_MICROTUBULES_TO_KINETOCHORE	11	0.247	0.00612	0.264	0.17442	1
GO_REGULATION_OF_SYNAPSE_ASSEMBLY	72	0.0955	0.00603	0.102	0.17481	1
GO_SPERM_MIDPIECE	12	0.321	0.00831	0.344	0.17484	1
GO_OVARIAN_FOLLICLE_DEVELOPMENT	58	0.106	0.00599	0.113	0.17498	1
GO_MICROTUBULE_POLYMERIZATION	25	0.17	0.00633	0.182	0.17568	1
GO_PHOSPHOLIPID_TRANSPORT	57	0.119	0.00668	0.127	0.17571	1
GO_GLIOGENESIS	168	0.0653	0.00629	0.0702	0.17602	1
GO_REGULATION_OF_ORGANIC_ACID_TRANSPORT	46	0.114	0.00576	0.123	0.17633	1
REACTOME_SIGNALING_BY_FGFR1_FUSION_MUTANTS	18	0.215	0.00679	0.231	0.17655	1
GO_ORGANELLE_ASSEMBLY	470	0.0379	0.00605	0.0408	0.17659	1
REACTOME_TCR_SIGNALING	43	0.127	0.00619	0.137	0.17672	1
GO_PROTEIN_PHOSPHATASE_2A_BINDING	27	0.171	0.00661	0.184	0.17678	1
GO_ANTIGEN_PROCESSING_AND_PRESENTATION_OF_EXOGENOUS_PEPTIDE_ANTIGEN_VIA_MHC_CLASS_I	54	0.112	0.00616	0.121	0.17685	1
GO_REGULATION_OF_NEURAL_PRECURSOR_CELL_PROLIFERATION	73	0.102	0.00651	0.11	0.17694	1
GO_POSITIVE_REGULATION_OF_CYTOKINE_PRODUCTION	337	0.0452	0.00613	0.0488	0.1772	1
REACTOME_CDK_MEDIATED_PHOSPHORYLATION_AND_REMOVAL_OF_CDC6	43	0.126	0.00617	0.136	0.17739	1
GO_OSTEOCLAST_DIFFERENTIATION	27	0.157	0.00609	0.17	0.17754	1
KEGG_ADIPOCYTOKINE_SIGNALING_PATHWAY	62	0.107	0.00627	0.116	0.17776	1
GO_LEUKOCYTE_MEDIATED_IMMUNITY	132	0.0758	0.00648	0.0821	0.17778	1
REACTOME_ACTIVATION_OF_ATR_IN_RESPONSE_TO_REPLICATION_STRESS	35	0.122	0.00537	0.132	0.17794	1
GO_GPI_ANCHOR_METABOLIC_PROCESS	32	0.135	0.00568	0.146	0.17841	1
GO_HISTONE_METHYLTRANSFERASE_COMPLEX	64	0.0996	0.00594	0.108	0.17851	1
REACTOME_SPHINGOLIPID_DE_NOVO_BIOSYNTHESIS	30	0.149	0.00607	0.161	0.17863	1
GO_PROTEIN_DIMERIZATION_ACTIVITY	1031	0.0264	0.00615	0.0287	0.17869	1
GO_METHYLTRANSFERASE_COMPLEX	83	0.0907	0.00616	0.0986	0.17872	1
GO_REGULATION_OF_GLYCOPROTEIN_METABOLIC_PROCESS	41	0.122	0.00584	0.133	0.17922	1
GO_CENTRAL_NERVOUS_SYSTEM_NEURON_DIFFERENTIATION	158	0.0697	0.00651	0.0759	0.1793	1
GO_RESPONSE_TO_ESTRADIOL	143	0.0707	0.00629	0.077	0.17933	1
GO_REGULATION_OF_CALCIUM_ION_TRANSMEMBRANE_TRANSPORTER_ACTIVITY	65	0.0978	0.00588	0.107	0.17935	1
GO_IMIDAZOLE_CONTAINING_COMPOUND_METABOLIC_PROCESS	11	0.243	0.00601	0.265	0.17955	1
GO_ENZYME_REGULATOR_ACTIVITY	892	0.0297	0.00645	0.0324	0.17958	1
GO_NEGATIVE_REGULATION_OF_ANION_TRANSPORT	28	0.157	0.00619	0.171	0.17982	1
GO_POSITIVE_REGULATION_OF_REPRODUCTIVE_PROCESS	51	0.116	0.00617	0.127	0.17998	1
GO_NEGATIVE_REGULATION_OF_ACTIN_FILAMENT_DEPOLYMERIZATION	35	0.135	0.00597	0.148	0.18039	1
GO_CELLULAR_RESPONSE_TO_ATP	12	0.213	0.0055	0.233	0.18074	1
GO_ADRENERGIC_RECEPTOR_BINDING	19	0.217	0.00704	0.238	0.1812	1
GO_ENDOCARDIAL_CUSHION_FORMATION	15	0.182	0.00525	0.2	0.18141	1
REACTOME_CDT1_ASSOCIATION_WITH_THE_CDC6_ORC_ORIGIN_COMPLEX	51	0.118	0.00626	0.129	0.18167	1
GO_NF_KAPPAB_BINDING	29	0.15	0.00603	0.165	0.18174	1
BIOCARTA_HDAC_PATHWAY	29	0.152	0.00612	0.168	0.18187	1
GO_STEROL_TRANSPORT	49	0.122	0.00637	0.134	0.18196	1
GO_ANTEROGRADE_AXONAL_TRANSPORT	25	0.162	0.00605	0.179	0.18205	1
GO_TELOMERE_MAINTENANCE_VIA_TELOMERASE	16	0.153	0.00457	0.169	0.18223	1
REACTOME_METABOLISM_OF_NUCLEOTIDES	70	0.102	0.00638	0.113	0.18233	1
GO_NEGATIVE_REGULATION_OF_MYOBLAST_DIFFERENTIATION	21	0.187	0.00638	0.206	0.18254	1
REACTOME_ERK_MAPK_TARGETS	19	0.187	0.00607	0.206	0.18257	1
GO_INSULIN_LIKE_GROWTH_FACTOR_RECEPTOR_SIGNALING_PATHWAY	14	0.242	0.00677	0.268	0.18259	1
GO_MONOCARBOXYLIC_ACID_TRANSMEMBRANE_TRANSPORTER_ACTIVITY	42	0.139	0.00672	0.154	0.18273	1
GO_T_TUBULE	45	0.124	0.00622	0.137	0.18274	1
GO_COVALENT_CHROMATIN_MODIFICATION	307	0.0477	0.00618	0.0527	0.18281	1
GO_CELLULAR_MODIFIED_AMINO_ACID_BIOSYNTHETIC_PROCESS	49	0.115	0.00602	0.127	0.18283	1
GO_ACTIVATION_OF_IMMUNE_RESPONSE	351	0.0451	0.00624	0.0498	0.18287	1
GO_COGNITION	237	0.0522	0.00596	0.0577	0.18299	1
GO_REGULATION_OF_ATPASE_ACTIVITY	59	0.108	0.00619	0.12	0.18304	1
GO_REGULATION_OF_HORMONE_SECRETION	242	0.053	0.00611	0.0588	0.18379	1
GO_TETRAHYDROFOLATE_METABOLIC_PROCESS	20	0.186	0.0062	0.206	0.1838	1
GO_REGULATION_OF_SUPEROXIDE_ANION_GENERATION	12	0.264	0.00683	0.293	0.18393	1
REACTOME_SYNTHESIS_OF_DNA	85	0.0845	0.0058	0.0938	0.18395	1
GO_SOMATIC_CELL_DNA_RECOMBINATION	31	0.131	0.00542	0.145	0.18397	1
GO_RESPONSE_TO_PHENYLPROPANOID	11	0.235	0.00581	0.261	0.18434	1
GO_ARP2_3_PROTEIN_COMPLEX	11	0.218	0.00541	0.243	0.18457	1
REACTOME_P2Y_RECEPTORS	9	0.275	0.00616	0.307	0.1847	1
GO_CHROMATIN_DNA_BINDING	69	0.105	0.00651	0.117	0.18479	1
GO_MATURATION_OF_LSU_RRNA	13	0.238	0.00641	0.266	0.18493	1
GO_NEGATIVE_REGULATION_OF_PLATELET_ACTIVATION	16	0.217	0.00646	0.242	0.185	1
GO_LEUKOCYTE_APOPTOTIC_PROCESS	22	0.183	0.0064	0.204	0.18517	1
GO_POSITIVE_REGULATION_OF_B_CELL_PROLIFERATION	36	0.128	0.00574	0.143	0.18525	1
KEGG_LYSOSOME	112	0.0764	0.00602	0.0854	0.18541	1
GO_RRNA_METHYLATION	16	0.174	0.0052	0.195	0.18544	1
GO_ESTABLISHMENT_OF_MITOTIC_SPINDLE_ORIENTATION	20	0.157	0.00525	0.176	0.1856	1
GO_CREATINE_METABOLIC_PROCESS	10	0.196	0.00463	0.22	0.18597	1
GO_REGULATION_OF_DNA_TEMPLATED_TRANSCRIPTION_IN_RESPONSE_TO_STRESS	64	0.0979	0.00584	0.11	0.18625	1
GO_RETROGRADE_VESICLE_MEDIATED_TRANSPORT_GOLGI_TO_ER	73	0.0875	0.00557	0.0981	0.18632	1
GO_POSITIVE_REGULATION_OF_NEUROTRANSMITTER_TRANSPORT	16	0.195	0.00582	0.219	0.18642	1
GO_POSITIVE_REGULATION_OF_PROTEIN_TYROSINE_KINASE_ACTIVITY	36	0.137	0.00612	0.154	0.18645	1
GO_REGULATION_OF_MACROPHAGE_DERIVED_FOAM_CELL_DIFFERENTIATION	28	0.149	0.00588	0.167	0.18649	1
GO_GLUCOSAMINE_CONTAINING_COMPOUND_METABOLIC_PROCESS	22	0.173	0.00606	0.194	0.18651	1
GO_RAB_GUANYL_NUCLEOTIDE_EXCHANGE_FACTOR_ACTIVITY	30	0.157	0.0064	0.176	0.18694	1
GO_METHYLOSOME	12	0.316	0.00818	0.356	0.18725	1
GO_COPI_VESICLE_COAT	13	0.194	0.00523	0.219	0.18741	1
GO_ALPHA_AMINO_ACID_METABOLIC_PROCESS	218	0.053	0.0058	0.0597	0.18758	1
GO_REGULATION_OF_RENAL_SYSTEM_PROCESS	36	0.129	0.00576	0.145	0.18767	1
BIOCARTA_TOLL_PATHWAY	33	0.138	0.0059	0.155	0.18773	1
GO_RNA_POLYMERASE_II_TRANSCRIPTION_FACTOR_BINDING	99	0.0842	0.00624	0.0951	0.18787	1
GO_ASSOCIATIVE_LEARNING	70	0.0944	0.00588	0.107	0.18797	1
GO_REGULATION_OF_ADAPTIVE_IMMUNE_RESPONSE	109	0.0781	0.00606	0.0882	0.1882	1
GO_GABAERGIC_NEURON_DIFFERENTIATION	14	0.211	0.00589	0.239	0.18825	1
GO_NEGATIVE_REGULATION_OF_LYMPHOCYTE_APOPTOTIC_PROCESS	26	0.163	0.0062	0.184	0.18845	1
GO_FUCOSYLATION	23	0.191	0.00683	0.216	0.18846	1
GO_FAT_SOLUBLE_VITAMIN_METABOLIC_PROCESS	32	0.144	0.00609	0.164	0.18857	1
GO_NEGATIVE_REGULATION_OF_LEUKOCYTE_MIGRATION	32	0.135	0.00569	0.153	0.18881	1
GO_STEROL_BINDING	42	0.13	0.00627	0.147	0.18886	1
REACTOME_RECRUITMENT_OF_MITOTIC_CENTROSOME_PROTEINS_AND_COMPLEXES	60	0.101	0.00581	0.114	0.18929	1
GO_NUCLEUS_LOCALIZATION	20	0.161	0.00536	0.182	0.18936	1
GO_MACROMOLECULAR_COMPLEX_BINDING	1310	0.0231	0.006	0.0262	0.18938	1
GO_REGULATION_OF_GLOMERULAR_FILTRATION	12	0.217	0.00561	0.246	0.18945	1
GO_OLFACTORY_BULB_INTERNEURON_DIFFERENTIATION	14	0.234	0.00653	0.266	0.18984	1
GO_REGULATION_OF_CARDIAC_CONDUCTION	63	0.0949	0.00561	0.108	0.19012	1
GO_CAMP_BINDING	22	0.182	0.00636	0.207	0.19029	1
GO_PTERIDINE_CONTAINING_COMPOUND_BIOSYNTHETIC_PROCESS	17	0.181	0.00557	0.207	0.1904	1
GO_RESPONSE_TO_EXOGENOUS_DSRNA	44	0.14	0.00694	0.16	0.19047	1
GO_DEFINITIVE_HEMOPOIESIS	16	0.189	0.00564	0.216	0.19068	1
GO_REGULATION_OF_LONG_TERM_SYNAPTIC_POTENTIATION	18	0.207	0.00655	0.236	0.19071	1
GO_NEGATIVE_REGULATION_OF_B_CELL_ACTIVATION	28	0.139	0.0055	0.159	0.191	1
GO_PCG_PROTEIN_COMPLEX	36	0.134	0.00601	0.154	0.191	1
GO_REGULATION_OF_CYTOKINE_SECRETION	136	0.0658	0.00571	0.0753	0.19103	1
GO_CARDIAC_MYOFIBRIL_ASSEMBLY	16	0.219	0.00654	0.251	0.19113	1
GO_CONDENSED_CHROMOSOME_CENTROMERIC_REGION	97	0.0788	0.00578	0.0903	0.19127	1
GO_CYTOSOLIC_RIBOSOME	99	0.0806	0.00597	0.0924	0.19127	1
GO_ENTEROENDOCRINE_CELL_DIFFERENTIATION	19	0.199	0.00646	0.228	0.1915	1
GO_NEGATIVE_REGULATION_OF_CATABOLIC_PROCESS	188	0.0571	0.00582	0.0656	0.19177	1
GO_POSTTRANSCRIPTIONAL_REGULATION_OF_GENE_EXPRESSION	424	0.0385	0.00585	0.0442	0.19209	1
GO_PINOCYTOSIS	12	0.233	0.00603	0.268	0.19217	1
REACTOME_COMMON_PATHWAY	14	0.272	0.0076	0.313	0.19223	1
GO_POSITIVE_REGULATION_OF_CARDIAC_MUSCLE_CELL_PROLIFERATION	19	0.18	0.00584	0.207	0.19224	1
GO_CELLULAR_AMINO_ACID_BIOSYNTHETIC_PROCESS	90	0.0879	0.00621	0.101	0.1923	1
GO_EATING_BEHAVIOR	30	0.139	0.00569	0.16	0.19251	1
GO_CARDIAC_CELL_DEVELOPMENT	48	0.11	0.00566	0.126	0.19267	1
GO_MITOCHONDRIAL_RESPIRATORY_CHAIN_COMPLEX_ASSEMBLY	71	0.102	0.00642	0.118	0.19281	1
GO_RNA_CAP_BINDING	12	0.22	0.00569	0.254	0.19282	1
GO_T_CELL_PROLIFERATION	34	0.133	0.0058	0.154	0.19308	1
GO_CYTOSOLIC_PART	202	0.0567	0.00599	0.0655	0.19322	1
BIOCARTA_ATM_PATHWAY	20	0.152	0.00506	0.175	0.19325	1
GO_CELLULAR_HOMEOSTASIS	637	0.0319	0.0059	0.0368	0.19337	1
GO_PROTEIN_KINASE_A_CATALYTIC_SUBUNIT_BINDING	15	0.208	0.00602	0.241	0.19365	1
GO_PROTEIN_COMPLEX_BIOGENESIS	1011	0.0256	0.0059	0.0296	0.194	1
GO_REGULATION_OF_PHOSPHORUS_METABOLIC_PROCESS	1526	0.0211	0.00589	0.0245	0.19408	1
GO_RESPONSE_TO_LITHIUM_ION	27	0.151	0.00586	0.175	0.1941	1
GO_REGULATION_OF_PEPTIDE_TRANSPORT	234	0.0516	0.00585	0.0598	0.19411	1
GO_BETA_TUBULIN_BINDING	32	0.14	0.0059	0.162	0.19416	1
GO_WATER_HOMEOSTASIS	68	0.101	0.0062	0.117	0.19439	1
GO_NEGATIVE_REGULATION_OF_PROTEIN_COMPLEX_DISASSEMBLY	157	0.0615	0.00573	0.0715	0.19484	1
GO_COHESIN_COMPLEX	10	0.268	0.00633	0.312	0.1953	1
GO_POSITIVE_REGULATION_OF_CELLULAR_RESPONSE_TO_TRANSFORMING_GROWTH_FACTOR_BETA_STIMULUS	22	0.195	0.00681	0.227	0.19535	1
GO_NEGATIVE_REGULATION_OF_NATURAL_KILLER_CELL_MEDIATED_IMMUNITY	7	0.303	0.00599	0.353	0.19538	1
GO_CELLULAR_RESPONSE_TO_INTERLEUKIN_6	22	0.157	0.00548	0.183	0.19586	1
GO_APICAL_PART_OF_CELL	343	0.0416	0.0057	0.0486	0.19599	1
GO_HOMEOSTATIC_PROCESS	1253	0.0227	0.00579	0.0266	0.19613	1
GO_FEEDING_BEHAVIOR	84	0.0811	0.00554	0.0948	0.19618	1
GO_PRESYNAPTIC_MEMBRANE	51	0.115	0.00611	0.134	0.19619	1
GO_DORSAL_VENTRAL_PATTERN_FORMATION	91	0.0817	0.0058	0.0955	0.19621	1
GO_REGULATION_OF_PROTEIN_COMPLEX_DISASSEMBLY	203	0.0548	0.00579	0.0641	0.19644	1
GO_REGULATION_OF_T_CELL_RECEPTOR_SIGNALING_PATHWAY	26	0.154	0.00585	0.18	0.19663	1
REACTOME_ACTIVATION_OF_IRF3_IRF7_MEDIATED_BY_TBK1_IKK_EPSILON	13	0.211	0.00568	0.247	0.19673	1
GO_NEGATIVE_REGULATION_OF_SERINE_TYPE_PEPTIDASE_ACTIVITY	10	0.291	0.00687	0.342	0.19713	1
GO_MITOTIC_SPINDLE_ASSEMBLY	36	0.125	0.00558	0.146	0.19734	1
KEGG_GALACTOSE_METABOLISM	25	0.16	0.00598	0.189	0.1978	1
REACTOME_PEPTIDE_HORMONE_BIOSYNTHESIS	14	0.228	0.00637	0.269	0.1978	1
GO_ATP_DEPENDENT_MICROTUBULE_MOTOR_ACTIVITY	16	0.188	0.0056	0.221	0.19785	1
GO_MULTI_MULTICELLULAR_ORGANISM_PROCESS	203	0.0541	0.00572	0.0638	0.19794	1
GO_NEGATIVE_REGULATION_OF_OLIGODENDROCYTE_DIFFERENTIATION	13	0.237	0.00638	0.28	0.19804	1
GO_NEGATIVE_REGULATION_OF_TRANSFERASE_ACTIVITY	338	0.0414	0.00563	0.0488	0.19813	1
GO_NEGATIVE_REGULATION_OF_DNA_BIOSYNTHETIC_PROCESS	30	0.146	0.00595	0.172	0.19841	1
GO_POSITIVE_REGULATION_OF_TRIGLYCERIDE_LIPASE_ACTIVITY	11	0.243	0.00601	0.287	0.1985	1
REACTOME_COPI_MEDIATED_TRANSPORT	10	0.209	0.00494	0.247	0.19861	1
GO_CHANNEL_REGULATOR_ACTIVITY	127	0.0723	0.00606	0.0854	0.19873	1
GO_PHOSPHATIDYLINOSITOL_3_4_5_TRISPHOSPHATE_BINDING	30	0.145	0.00594	0.172	0.19878	1
GO_DIGESTIVE_SYSTEM_PROCESS	60	0.0982	0.00567	0.116	0.19881	1
GO_ATP_DEPENDENT_CHROMATIN_REMODELING	59	0.0969	0.00555	0.115	0.19887	1
GO_MEMBRANE_PROTEIN_COMPLEX	940	0.0258	0.00575	0.0305	0.1989	1
KEGG_CIRCADIAN_RHYTHM_MAMMAL	13	0.209	0.00562	0.247	0.19895	1
GO_ORGANOPHOSPHATE_BIOSYNTHETIC_PROCESS	423	0.0366	0.00555	0.0433	0.19907	1
GO_UBIQUITIN_SPECIFIC_PROTEASE_BINDING	11	0.276	0.00683	0.326	0.19913	1
GO_CHAPERONE_MEDIATED_PROTEIN_COMPLEX_ASSEMBLY	12	0.263	0.0068	0.312	0.19952	1
GO_REGULATION_OF_TELOMERASE_ACTIVITY	42	0.125	0.00606	0.149	0.19965	1
BIOCARTA_ACTINY_PATHWAY	19	0.17	0.00552	0.202	0.19996	1
GO_NUCLEAR_MEMBRANE_PART	14	0.22	0.00616	0.262	0.20003	1
REACTOME_TRANSPORT_OF_MATURE_TRANSCRIPT_TO_CYTOPLASM	51	0.12	0.00637	0.142	0.20007	1
BIOCARTA_TCR_PATHWAY	45	0.122	0.0061	0.145	0.20009	1
GO_CELLULAR_RESPONSE_TO_CORTICOSTEROID_STIMULUS	55	0.101	0.00561	0.121	0.20025	1
GO_TUBULIN_BINDING	253	0.05	0.0059	0.0595	0.20036	1
GO_TRANSLATION_REGULATOR_ACTIVITY	31	0.132	0.00549	0.158	0.20054	1
GO_RESPONSE_TO_GLUCAGON	47	0.112	0.00574	0.134	0.20075	1
REACTOME_TRAF6_MEDIATED_IRF7_ACTIVATION_IN_TLR7_8_OR_9_SIGNALING	7	0.275	0.00544	0.328	0.2008	1
GO_REGULATION_OF_CALCIUM_ION_DEPENDENT_EXOCYTOSIS	77	0.0838	0.00548	0.1	0.20092	1
GO_PROTEIN_PHOSPHATASE_1_BINDING	20	0.187	0.00625	0.223	0.20093	1
GO_ENDOMEMBRANE_SYSTEM_ORGANIZATION	450	0.0356	0.00557	0.0425	0.20103	1
KEGG_ONE_CARBON_POOL_BY_FOLATE	17	0.194	0.00598	0.232	0.20122	1
GO_RRNA_CONTAINING_RIBONUCLEOPROTEIN_COMPLEX_EXPORT_FROM_NUCLEUS	11	0.248	0.00615	0.297	0.20164	1
KEGG_ASCORBATE_AND_ALDARATE_METABOLISM	24	0.185	0.00677	0.222	0.20174	1
KEGG_PROGESTERONE_MEDIATED_OOCYTE_MATURATION	79	0.0868	0.00574	0.104	0.20181	1
REACTOME_CREB_PHOSPHORYLATION_THROUGH_THE_ACTIVATION_OF_CAMKII	15	0.176	0.00509	0.211	0.20197	1
GO_REGULATION_OF_MEMBRANE_LIPID_METABOLIC_PROCESS	12	0.269	0.00696	0.322	0.20202	1
GO_B_CELL_ACTIVATION	125	0.0654	0.00544	0.0785	0.20245	1
GO_REGULATION_OF_GLIAL_CELL_PROLIFERATION	20	0.158	0.00528	0.19	0.20263	1
GO_ENDOPLASMIC_RETICULUM_PART	1079	0.0232	0.00551	0.0279	0.20274	1
REACTOME_ZINC_TRANSPORTERS	14	0.21	0.00586	0.253	0.2028	1
GO_POSITIVE_REGULATION_OF_CYTOKINESIS	32	0.14	0.0059	0.168	0.20296	1
GO_TRANSLATION_INITIATION_FACTOR_ACTIVITY	45	0.113	0.00563	0.136	0.20312	1
GO_REGULATION_OF_CIRCADIAN_SLEEP_WAKE_CYCLE	25	0.142	0.00531	0.171	0.20327	1
GO_AMIDE_BINDING	235	0.048	0.00546	0.0579	0.20349	1
GO_OXIDOREDUCTASE_ACTIVITY_ACTING_ON_THE_CH_NH_GROUP_OF_DONORS	27	0.146	0.00567	0.176	0.20358	1
GO_POSITIVE_REGULATION_OF_EPITHELIAL_CELL_DIFFERENTIATION	56	0.0953	0.00531	0.115	0.20371	1
GO_ION_ANTIPORTER_ACTIVITY	44	0.12	0.00592	0.145	0.20372	1
GO_B_CELL_HOMEOSTASIS	19	0.176	0.00571	0.212	0.20375	1
GO_ION_HOMEOSTASIS	540	0.0333	0.00569	0.0402	0.20376	1
REACTOME_G2_M_CHECKPOINTS	41	0.101	0.00482	0.122	0.20377	1
GO_EXONUCLEASE_ACTIVITY_ACTIVE_WITH_EITHER_RIBO_OR_DEOXYRIBONUCLEIC_ACIDS_AND_PRODUCING_5_PHOSPHOMONOESTERS	44	0.122	0.00602	0.147	0.20384	1
REACTOME_DOWNREGULATION_OF_ERBB2_ERBB3_SIGNALING	11	0.195	0.00482	0.235	0.20385	1
GO_REGULATION_OF_CELL_ACTIVATION	425	0.0364	0.00553	0.0439	0.20392	1
GO_MEMBRANE_BUDDING	111	0.0737	0.00577	0.0891	0.20408	1
REACTOME_MITOTIC_G1_G1_S_PHASES	123	0.0642	0.0053	0.0776	0.2041	1
REACTOME_NGF_SIGNALLING_VIA_TRKA_FROM_THE_PLASMA_MEMBRANE	130	0.0663	0.00562	0.0802	0.20418	1
GO_ENZYME_ACTIVATOR_ACTIVITY	438	0.0377	0.00582	0.0456	0.20419	1
GO_RESPONSE_TO_PLATELET_DERIVED_GROWTH_FACTOR	18	0.171	0.00543	0.207	0.20425	1
GO_LYSOZYME_ACTIVITY	9	0.214	0.00479	0.259	0.20443	1
GO_REGULATION_OF_LIPID_STORAGE	40	0.118	0.00555	0.143	0.20447	1
GO_POSITIVE_REGULATION_OF_MYOBLAST_DIFFERENTIATION	22	0.168	0.00589	0.204	0.20453	1
BIOCARTA_HIVNEF_PATHWAY	54	0.101	0.00554	0.123	0.20459	1
GO_NEGATIVE_REGULATION_OF_SECRETION	182	0.0536	0.00537	0.065	0.20483	1
GO_CALCIUM_ION_TRANSMEMBRANE_TRANSPORT	151	0.0607	0.00554	0.0736	0.20485	1
GO_PRIMARY_LYSOSOME	16	0.197	0.00587	0.239	0.20494	1
GO_SULFATION	16	0.165	0.00493	0.201	0.20535	1
GO_PROTEIN_COMPLEX_SUBUNIT_ORGANIZATION	1384	0.0211	0.00562	0.0256	0.20556	1
GO_REGULATION_OF_CHEMOKINE_PRODUCTION	60	0.0939	0.00542	0.114	0.20561	1
BIOCARTA_MCM_PATHWAY	18	0.168	0.00531	0.204	0.20601	1
GO_REGULATION_OF_CHOLESTEROL_BIOSYNTHETIC_PROCESS	13	0.205	0.00552	0.25	0.20631	1
GO_RESPONSE_TO_ELECTRICAL_STIMULUS	40	0.114	0.00539	0.14	0.20676	1
GO_GATED_CHANNEL_ACTIVITY	301	0.044	0.00566	0.0539	0.20678	1
GO_NADH_DEHYDROGENASE_COMPLEX	40	0.128	0.00606	0.157	0.20709	1
GO_TONGUE_DEVELOPMENT	20	0.164	0.00546	0.201	0.20743	1
GO_NUCLEAR_MEMBRANE	266	0.0458	0.00554	0.0562	0.20744	1
GO_REGULATION_OF_VASCULAR_ENDOTHELIAL_GROWTH_FACTOR_RECEPTOR_SIGNALING_PATHWAY	26	0.152	0.00577	0.186	0.20754	1
GO_SINGLE_STRANDED_RNA_BINDING	62	0.0825	0.00484	0.101	0.20789	1
REACTOME_ENDOSOMAL_SORTING_COMPLEX_REQUIRED_FOR_TRANSPORT_ESCRT	26	0.127	0.00483	0.156	0.20801	1
GO_NEGATIVE_REGULATION_OF_IMMUNE_SYSTEM_PROCESS	331	0.041	0.00551	0.0504	0.20813	1
GO_PROTEIN_O_LINKED_FUCOSYLATION	11	0.23	0.00569	0.283	0.20814	1
GO_ANTIGEN_PROCESSING_AND_PRESENTATION_OF_ENDOGENOUS_PEPTIDE_ANTIGEN	7	0.217	0.00428	0.267	0.20828	1
GO_CARBOHYDRATE_TRANSMEMBRANE_TRANSPORT	21	0.165	0.00564	0.203	0.20846	1
GO_HISTONE_DEACETYLASE_COMPLEX	56	0.0895	0.00499	0.11	0.20848	1
REACTOME_L1CAM_INTERACTIONS	75	0.0825	0.00532	0.102	0.20858	1
GO_REGULATION_OF_NOREPINEPHRINE_SECRETION	16	0.167	0.00497	0.206	0.20887	1
GO_STEROID_BINDING	85	0.0802	0.00551	0.099	0.20904	1
GO_INOSITOL_METABOLIC_PROCESS	10	0.238	0.00563	0.295	0.20914	1
GO_IMMUNE_RESPONSE_REGULATING_CELL_SURFACE_RECEPTOR_SIGNALING_PATHWAY	257	0.0456	0.00542	0.0563	0.20916	1
GO_S_ADENOSYLHOMOCYSTEINE_METABOLIC_PROCESS	13	0.214	0.00575	0.264	0.20933	1
GO_SARCOLEMMA	121	0.0673	0.00551	0.0833	0.20944	1
GO_CYTOSOLIC_CALCIUM_ION_TRANSPORT	51	0.102	0.00543	0.126	0.20945	1
GO_POSITIVE_REGULATION_OF_TYPE_I_INTERFERON_PRODUCTION	64	0.093	0.00554	0.115	0.20946	1
GO_RENAL_SYSTEM_PROCESS	97	0.0743	0.00545	0.092	0.20969	1
REACTOME_ENOS_ACTIVATION_AND_REGULATION	19	0.159	0.00518	0.197	0.20969	1
GO_RESPONSE_TO_COCAINE	46	0.109	0.00551	0.135	0.20985	1
GO_KERATINOCYTE_DIFFERENTIATION	100	0.0814	0.00606	0.101	0.20988	1
GO_DNA_RECOMBINATION	197	0.0519	0.00541	0.0644	0.21023	1
GO_CELLULAR_METABOLIC_COMPOUND_SALVAGE	35	0.121	0.00533	0.15	0.21032	1
GO_PRE_MRNA_BINDING	21	0.177	0.00607	0.221	0.21059	1
GO_MACROMOLECULE_TRANSMEMBRANE_TRANSPORTER_ACTIVITY	20	0.139	0.00462	0.172	0.21078	1
GO_NEURON_PROJECTION_GUIDANCE	195	0.0525	0.00544	0.0654	0.21085	1
GO_ANTIGEN_PROCESSING_AND_PRESENTATION_OF_ENDOGENOUS_ANTIGEN	10	0.195	0.0046	0.242	0.21096	1
GO_REGULATION_OF_MHC_CLASS_II_BIOSYNTHETIC_PROCESS	12	0.203	0.00524	0.252	0.21112	1
GO_PERICARDIUM_DEVELOPMENT	18	0.175	0.00555	0.219	0.21135	1
GO_ATPASE_BINDING	75	0.0813	0.00524	0.101	0.21139	1
GO_VASCULAR_PROCESS_IN_CIRCULATORY_SYSTEM	157	0.0556	0.00517	0.0694	0.21167	1
GO_MICROTUBULE_ORGANIZING_CENTER_PART	134	0.0643	0.00553	0.0803	0.21171	1
GO_OXIDOREDUCTASE_ACTIVITY_ACTING_ON_NAD_P_H_QUINONE_OR_SIMILAR_COMPOUND_AS_ACCEPTOR	51	0.121	0.00644	0.151	0.21173	1
REACTOME_BIOSYNTHESIS_OF_THE_N_GLYCAN_PRECURSOR_DOLICHOL_LIPID_LINKED_OLIGOSACCHARIDE_LLO_AND_TRANSFER_TO_A_NASCENT_PROTEIN	27	0.168	0.00651	0.21	0.21192	1
GO_NUCLEAR_OUTER_MEMBRANE_ENDOPLASMIC_RETICULUM_MEMBRANE_NETWORK	930	0.024	0.00531	0.03	0.21237	1
GO_EXCITATORY_SYNAPSE	183	0.0547	0.00549	0.0686	0.21287	1
GO_CELLULAR_TRANSITION_METAL_ION_HOMEOSTASIS	68	0.0895	0.0055	0.112	0.213	1
[truncated: 5,568 more rows]

## Sheet: Suppl Table 9A
Supplementary Table 9A- Bayesian credible sets for rs183882582, with annotation and eQTL information
[truncated: 13 more rows]

[truncated: 6 more sheets: Suppl Table 9B, Suppl Table 9C, Suppl Table 9D, Suppl Table 10A, Suppl Table 10B, Suppl Table 12]
